# Supplementary material for: Relational subgraphs fused with complete subgraphs based on the knowledge graph for mining protein complexes
Source: Sci Rep. 2025 Oct 29;15:37767. doi: 10.1038/s41598-025-18281-7 (PMC12572110; doi:10.1038/s41598-025-18281-7)
Supplement: Supplementary file 1 — Supplementary Material 1 [file 41598_2025_18281_MOESM1_ESM.xlsx]

## Sheet: Protein-iscorrespondingto-gene
Supplementary Table S1. Triple information in our knowledge graph.
ProteinID	GeneID
A0A0A7EPL0	At1g08910
A0A178VE74	At3g57740
A0A178VEK7	At3g60460
A0A178WF56	At1g56060
A0A1I9LMX5	At3g50610
A0A1I9LN01	At3g55850
A0A1P8AQ95	At1g65486
A0A1P8ASY1	At1g08840
A0A1P8AUY4	At1g67120
A0A1P8AW69	At1g11160
A0JQ18	At1g22890
A0MES8	At2g40220
A0SVK0	At5g45830
A1A6H3	At1g17160
A1A6M1	At4g13670
A1YKT1	At3g18550
A2RVJ8	At5g10010
A2RVK7	At4g27490
A2RVM0	At4g23430
A2RVU1	At1g31720
A3EWL3	At5g44750
A3KPF2	At5g49020
A4FVP2	At4g16740
A4FVP6	At1g34180
A4GNA8	At4g25970
A4GSN8	At1g79280
A5HEI1	At5g15540
A7UL74	At4g31400
A7WM73	At3g55260
A7XDQ9	At4g21060
A8MPR5	At3g16290
A8MQA5	At1g10717
A8MQL1	At1g04300
A8MQN2	At5g64170
A8MQY1	At4g01540
A8MR65	At5g02200
A8MR93	At1g02145
A8MRD9	At1g80810
A8MRX0	At1g12140
A8MS41	At1g31500
A8MS68	At3g16950
A8MS85	At1g65440
A8R7E6	At3g21630
A8R7K9	At3g51310
A9LLI7	At5g35910
A9LNK9	At1g30460
A9QM73	At5g19400
B0F481	At5g57590
B3GS44	At4g26466
B3H4Y2	At1g65484
B3H5A9	At5g66816
B3H5J1	At5g51451
B3H5K9	At5g05970
B3H754	At2g38220
B3H7I1	At5g44585
B3LF48	At4g05520
B5BT18	At3g54280
B5X0I6	At2g06210
B5X4Z9	At2g16750
B5X582	At1g30680
B6EUA9	At1g44910
B6EUB3	At5g47690
B7U179	At5g13060
B7ZWR6	At5g21990
B8XCH5	At1g74720
B9DFA8	At3g06500
B9DFG3	At1g70070
B9DFG5	At3g59350
B9DFK5	At2g37860
B9DFS6	At5g07120
B9DFU2	At2g26170
B9DFX7	At5g21930
B9DFZ0	At1g05900
B9DGD6	At5g36880
B9DGI8	At5g28770
B9DGT7	At1g50010
B9DGU7	At1g02880
B9DGY1	At3g07700
B9DHQ0	At5g19780
B9DHT4	At5g19330
B9TSP7	At3g56700
C0LGD6	At1g05700
C0LGD7	At1g06840
C0LGD8	At1g07550
C0LGD9	At1g07560
C0LGE0	At1g07650
C0LGE4	At1g12460
C0LGF4	At1g31420
C0LGF5	At1g34110
C0LGG3	At1g51820
C0LGG4	At1g51860
C0LGG6	At1g51890
C0LGG7	At1g53420
C0LGG8	At1g53430
C0LGG9	At1g53440
C0LGH2	At1g56130
C0LGH3	At1g56140
C0LGH8	At1g63430
C0LGI2	At1g67720
C0LGI5	At1g69990
C0LGJ1	At1g74360
C0LGJ9	At2g02780
C0LGK4	At2g16250
C0LGK9	At2g24230
C0LGL4	At2g28960
C0LGL9	At2g35620
C0LGN2	At3g14840
C0LGP2	At3g46330
C0LGP4	At3g47570
C0LGP9	At3g56100
C0LGQ4	At4g18640
C0LGQ5	At4g20140
C0LGQ7	At4g20450
C0LGQ9	At4g20940
C0LGR3	At4g26540
C0LGR6	At4g29180
C0LGR9	At4g31250
C0LGS2	At4g36180
C0LGS3	At4g37250
C0LGT1	At5g10290
C0LGT5	At5g16900
C0LGT6	At5g20480
C0LGU0	At5g35390
C0LGU1	At5g37450
C0LGU5	At5g45780
C0LGU7	At5g45840
C0LGV0	At5g48740
C0LGV1	At5g48940
C0LGW2	At5g59650
C0LGW6	At5g62230
C0LGX1	At5g65240
C0LGX3	At5g65710
C0SUT9	At1g08620
C0Z2L5	At1g75390
C5H8J1	At2g22140
C5I9W9	AXX17_At1g32710
C6KIE6	At4g34390
C8KI33	At5g45610
D1KF50	At4g25120
D2WL32	At3g20440
D7SFH9	At1g66980
E3VNM4	At5g06839
E5KGE0	At2g42160
F2Y4A3	At4g21534
F4HPN2	At1g45160
F4HPR5	At1g53140
F4HPZ9	At1g66730
F4HQ17	At1g66880
F4HQ20	At1g66910
F4HQ22	At1g66920
F4HQ23	At1g66930
F4HQ84	At1g73430
F4HQA1	At1g79730
F4HQE2	At1g79950
F4HQM3	At1g07380
F4HRI2	At1g53490
F4HRJ4	At1g53570
F4HRT5	At1g67230
F4HRV8	At1g67370/At1g67380
F4HT77	At1g47370
F4HTH8	At1g61210
F4HTM3	At1g67490
F4HU51	At1g01710
F4HU55	At1g01740
F4HU58	At1g01760
F4HVA6	At1g54360
F4HVG8	At1g67840
F4HVJ3	At1g67960
F4HVS0	At1g74770
F4HVW5	At1g02120
F4HVY0	At1g02205
F4HW04	At1g08260
F4HW51	At1g08600
F4HWY6	At1g54560
F4HX15	At1g61850
F4HXL0	At1g02660
F4HXP9	At1g08730
F4HXU3	At1g14760
F4HXY7	At1g15110
F4HXZ1	At1g15130
F4HY56	At1g28420
F4HYF3	At1g48420
F4HYG2	At1g48490
F4HZB2	At1g03060
F4HZD1	At1g09060
F4HZG9	At1g09300
F4I096	At1g55325
F4I0K2	At1g69200
F4I171	At1g15780
F4I1S7	At1g49540
F4I1T7	At1g55540
F4I240	At1g63490
F4I2H7	At1g03780
F4I2N7	At1g09970
F4I313	At1g22870
F4I316	At1g22882
F4I366	At1g29940
F4I3M3	At1g63500
F4I3P9	At1g63680
F4I3V3	At1g69910
F4I3V6	At1g69935
F4I443	At1g04020
F4I460	At1g04160
F4I4F2	At1g16440
F4I562	At1g56590
F4I5N6	At1g04450
F4I6G4	At1g30810
F4I6M1	At1g50840
F4I718	At1g77460
F4I735	At1g77600
F4I7C7	At1g11060
F4I7I0	At1g17290
F4I7Y4	At1g50990
F4I8I0	At1g71360
F4I902	At1g17610
F4I907	At1g17650
F4I9A2	At1g24460
F4I9G2	At1g42430
F4I9J7	At1g51510
F4IAG2	At1g11720
F4IAT2	At1g24706
F4IAX0	At1g31690
F4IAX1	At1g31710
F4IB81	At1g51940
F4ICB6	At1g18670
F4ICF4	At1g25290
F4ICK8	At1g32130
F4ICX9	At1g52410
F4IDB2	At1g72390
F4IDC2	At1g72440
F4IDI6	At1g79110
F4IDQ6	At1g06670
F4IDS7	At1g12470
F4IDU4	At1g12640
F4IDW9	At1g12790
F4IDY5	At1g18910
F4IE66	At1g26370
F4IED2	At1g32870
F4IEM5	At1g52920
F4IF36	At1g79350
F4IFN6	At2g27120
F4IGZ2	At2g40130
F4IH25	At2g40360
F4IH31	At2g40410
F4IHS2	At2g28290
F4IHS9	At2g28315
F4IHY7	At2g34640
F4IIM1	At2g22125
F4IIS5	At2g28620
F4IIU4	At2g34680
F4IJV4	At2g35340
F4IN23	At2g42380
F4IN69	At2g48110
F4INA9	At2g01440
F4IPE3	At2g01940
F4IPK2	At2g18000
F4IPY2	At2g31170
F4IQV7	At2g31530
F4IRB4	At2g02820
F4IRR2	At2g31660
F4IS56	At2g43850
F4IS91	At2g03150
F4ISL7	At2g25660
F4ISV9	At2g38195
F4ITL6	At2g26070
F4ITM1	At2g26130
F4IUX6	At2g39260
F4IV16	At2g44750
F4IV66	At2g04270
F4IVI0	At2g20635
F4IVL6	At2g26890
F4IVV0	At2g33460
F4IW47	At2g45290
F4IXE7	At3g14980
F4IXW2	At3g43300
F4IYH6	At3g02890
F4IYM4	At3g09090
F4IZR5	At3g03110
F4J061	At3g22190
F4J0D2	At3g28690
F4J0W4	At3g63150
F4J117	At3g01510
F4J220	At3g50920
F4J264	At3g57190
F4J2K2	At3g10160
F4J2U9	At3g23070
F4J339	At3g44480
F4J3H7	At3g57770
F4J3N2	At3g04340
F4J3R7	At3g10420
F4J3T8	At3g10550
F4J6F6	At3g17850
F4J7T2	At3g24870
F4J8C6	At3g01310
F4J8D3	At3g01780
F4J8G7	At3g05680
F4J9M5	At3g06010
F4JAA5	At3g46960
F4JAU3	At3g06300
F4JBX1	At3g60650
F4JCB2	At3g19600
F4JCC1	At3g19670
F4JCN9	At3g47710
F4JCU0	At3g54230
F4JCX9	At3g54500
F4JEI8	At3g13782
F4JEP5	At3g20475
F4JEQ2	At3g20530
F4JFU8	At3g14360
F4JGP4	At4g05190
F4JGR5	At4g04040
F4JGZ1	At4g04920
F4JHA2	At4g02260
F4JHH5	At4g02350
F4JI44	At4g03090
F4JJL0	At4g21585
F4JJL3	At4g21600
F4JKB6	At4g21900
F4JKK0	At4g34100
F4JL11	At4g16143
F4JL28	At4g22140
F4JLC1	At4g28590
F4JLE5	At4g34580
F4JLP5	At4g16155
F4JLZ6	At4g22755
F4JN35	At4g35580
F4JNX3	At4g35987
F4JNY0	At4g36050
F4JP36	At4g11720
F4JP43	At4g17330
F4JP52	At4g17410
F4JPW1	At4g12030
F4JPX3	At4g17660
F4JQH3	At4g36760
F4JQZ3	At4g24580
F4JRB0	At4g37180
F4JRS4	At4g24970
F4JS25	At4g37460
F4JSE7	At4g19040
F4JSH1	At4g19180
F4JT76	At4g19490
F4JTE7	At4g25840
F4JTN2	At4g38360
F4JTP5	At4g38470
F4JTS8	At4g13750
F4JUU5	At4g20310
F4JUY5	At4g26420
F4JVH1	At4g14510
F4JVI3	At4g14605
F4JVN6	At4g20850
F4JW79	At5g04290
F4JWB3	At5g04540
F4JXF1	At5g59980
F4JY12	At5g18525
F4JY24	At5g18620
F4JY37	At5g18700
F4JYC8	At5g35210
F4JYE9	At5g41480
F4JYG0	At5g41580
F4JZC2	At5g05460
F4JZG9	At5g12130
F4JZN6	At5g19200
F4JZW1	At5g35580
F4JZY1	At5g41790
F4K0A6	At5g54280
F4K0E8	At5g60600
F4K128	At5g19310
F4K1B1	At5g26760
F4K1J4	At5g42400
F4K2A1	At5g05980
F4K2E9	At5g13010
F4K2R6	At5g26920
F4K3G5	At5g55390
F4K410	At5g13650
F4K4E3	At5g27720
F4K5J1	At5g20490
F4K5T2	At5g28030
F4K6B8	At5g56040
F4K6F1	At5g62220
F4K933	At5g56780
F4KA50	At5g38240
F4KA51	At5g38250
F4KAB8	At5g44635
F4KAF2	At5g50780
F4KAK5	At5g57190
F4KAV2	At5g01780
F4KB17	At5g08390
F4KBF5	At5g23070
F4KCC2	At5g02310/At5g02300
F4KCE9	At5g02520
F4KCH3	At5g08760
F4KD38	At5g45140
F4KDF5	At5g57880
F4KDH9	At5g58040
F4KDN0	At5g64390
F4KE59	At5g16680
F4KEV7	At5g58240
F4KF14	At5g64580
F4KFS7	At5g24290
F4KFT7	At5g32470
F4KG58	At5g52350
F4KGN5	At5g03570
F4KH86	At5g24670
F4KHI3	At5g46520
F4KIX0	At5g46910
F8S296	At3g19190
H3K2Y6	At4g00450
I3XHK1	At1g35530
O03042	AtCg00490
O04017	At5g53950
O04019	At1g09100
O04023	At1g09070
O04046	At2g23800
O04086	At1g11050
O04130	At1g17745
O04147	At4g18930
O04151	At1g56340
O04153	At1g08450
O04157	At1g22740
O04196	At2g39930
O04197	At2g39940
O04200	At2g39970
O04202	At2g39990
O04209	At2g40060
O04211	At2g40080
O04291	At2g34710
O04292	At1g30490
O04294	At4g02150
O04308	At3g16480
O04314	At3g16420
O04316	At3g16410
O04318	At3g16390
O04331	At5g40770
O04350	At2g30410
O04373	At1g51760
O04378	At4g17730
O04379	At1g48410
O04468	At1g65500
O04479	At1g65620
O04482	At1g65650
O04492	At1g09700
O04499	At1g09780
O04523	At1g70230
O04529	At1g70170
O04533	At1g70130
O04534	At1g70110
O04616	At4g01150
O04663	At5g35620
O04714	At1g48270
O04719	At5g57050
O04846	At3g52720
O04905	At5g26667
O04921	At2g30390
O04928	At1g62430
O04951	At1g69960
O04983	At5g35360
O22040	At1g09000
O22042	At3g06030
O22043	At1g49530
O22049	At5g64210
O22056	At1g08540
O22059	At2g46410
O22130	At2g45430
O22131	At2g45420
O22133	At2g45400
O22145	At2g45270
O22149	At2g45220
O22152	At2g45190
O22203	At2g40890
O22208	At2g40950
O22213	At2g41510
O22218	At2g41560
O22229	At2g41680
O22259	At2g47520
O22263	At2g47470
O22264	At2g47460
O22265	At2g47450
O22267	At2g47430
O22268	At2g47420
O22286	At2g39760
O22287	At2g39770
O22315	At1g02840
O22446	At4g38130
O22456	At1g24260
O22467	At5g58230
O22476	At4g39400
O22527	At1g19670
O22558	At2g17700
O22607	At2g19520
O22609	At3g27925
O22666	At3g08900
O22682	At3g03630
O22703	At1g60650
O22715	At1g60780
O22752	At2g17430
O22755	At2g17450
O22763	At4g02640
O22765	At4g02610
O22768	At4g02590
O22775	At4g02500
O22781	At2g33290
O22784	At2g33330
O22785	At2g33340
O22788	At2g33380
O22793	At2g33430
O22806	At2g33560
O22822	At2g43820
O22832	At2g43710
O22833	At2g43700
O22834	At2g43690
O22850	At2g43350
O22854	At2g43400
O22873	At2g40620
O22893	At2g47180
O22898	At2g47240
O22901	At2g47270
O22914	At2g47400
O22921	At2g30250
O22932	At2g30360
O22938	At2g41820
O22943	At2g41770
O22971	At2g34180
O22975	At4g24160
O22993	At4g23940
O23044	At1g05260
O23066	At4g00360
O23078	At4g00240
O23082	At4g00960
O23141	At4g34710
O23144	At4g27500
O23145	At3g61160
O23147	At3g57510
O23160	At4g37260
O23166	At4g37200
O23171	At4g37150
O23174	At4g37120
O23179	At4g37070
O23180	At4g37060
O23181	At4g37050
O23240	At4g36400
O23252	At4g18040
O23254	At4g13930
O23255	At4g13940
O23273	At4g14140
O23299	At4g14430
O23304	At4g14480
O23310	At4g14540
O23349	At4g14940
O23372	At4g15180
O23393	At4g15400
O23403	At4g15510
O23404	At4g15530
O23463	At4g16150
O23507	At4g16640
O23512	At4g16690
O23523	At4g16830
O23530	At4g16890
O23553	At4g17090
O23627	At1g29880
O23629	At3g45980
O23647	At2g36390
O23653	At5g14060
O23654	At1g78900
O23661	At2g33860
O23674	At1g02050
O23676	At1g02140
O23680	At1g02280
O23702	At1g01510
O23710	At3g27430
O23712	At1g47250
O23715	At2g27020
O23722	At2g38700
O24407	At3g04730
O24408	At1g51950
O24409	At3g15540
O24410	At2g46990
O24412	At5g05780
O24456	At1g18080
O24495	At2g43430
O24496	At3g10850
O24520	At2g16060
O24527	At1g69220
O24600	At2g24120
O24606	At3g20770
O24610	At4g15890
O24617	At3g18524
O24621	At3g53920
O24629	At1g64860
O24646	At5g11260
O48528	At2g42210
O48533	At2g42260
O48538	At1g64060
O48573	At5g44870
O48593	At4g17300
O48626	At2g32900
O48652	At3g15620
O48676	At1g24100
O48709	At2g26420
O48723	At2g26560
O48737	At1g03680
O48741	At1g03630
O48782	At2g26670
O48791	At2g26770
O48802	At1g62390
O48814	At2g39660
O48837	At2g32800
O48847	At2g32700
O48849	At2g32680
O48915	At3g20600
O48917	At4g33030
O48946	At4g32410
O48947	At4g39350
O48963	At3g45780
O49006	At3g14310
O49048	At1g77140
O49139	At1g80740
O49196	At4g39940
O49203	At4g11010
O49255	At1g69490
O49318	At2g33170
O49326	At2g33070
O49339	At2g30740
O49394	At4g31970
O49397	At4g31920
O49403	At4g18880
O49429	At4g20020
O49434	At4g20070
O49445	At4g28350
O49447	At4g28390
O49472	At4g19540
O49482	At4g34230
O49484	At4g34210
O49485	At4g34200
O49499	At4g34050
O49500	At4g34040
O49519	At4g18510
O49523	At4g18550
O49543	At5g65720
O49545	At5g65700
O49562	At4g21210
O49570	At4g31200
O49595	At3g51880
O49596	At1g20693
O49597	At4g35570
O49623	At5g64000
O49627	At4g22220
O49686	At4g17870
O49687	At4g17880
O49696	At4g17970
O49717	At4g21940
O49782	At1g18570
O49839	At1g14370
O49840	At2g02800
O50008	At5g17920
O50055	At5g15850
O50061	At1g07320
O64399	At5g60890
O64425	At4g03510
O64470	At2g19070
O64471	At2g19080
O64474	At2g19110
O64477	At2g19130
O64483	At2g19190
O64495	At1g04110
O64517	At1g79340
O64530	At1g79230
O64556	At2g19230
O64587	At2g34690
O64614	At2g18840
O64629	At2g45490
O64639	At2g45590
O64642	At2g45620
O64644	At2g45640
O64645	At2g45660
O64647	At2g45680
O64682	At2g34650
O64722	At2g02540
O64728	At2g02480
O64743	At2g34790
O64750	At2g34860
O64752	At2g34880
O64763	At2g35000
O64765	At2g35020
O64768	At2g35050
O64770	At1g61490
O64771	At1g61480
O64774	At1g61460
O64776	At1g61440
O64777	At1g61430
O64778	At1g61420
O64780	At1g61400
O64781	At1g61390
O64782	At1g61380
O64783	At1g61370
O64784	At1g61360
O64793	At1g67520
O64812	At2g23030
O64814	At2g23050
O64816	At2g23070
O64817	At2g23080
O64825	At2g23770
O64827	At2g23740
O64842	At2g26290
O64879	At2g44450
O64883	At2g44490
O64884	At2g44500
O64903	At5g63310
O64973	At1g12220
O64989	At3g50660
O65020	At3g51770
O65041	At5g19180
O65201	At5g65110
O65202	At4g16760
O65238	At5g35370
O65258	At4g00490
O65272	At4g00630
O65282	At5g20720
O65312	At1g02580
O65351	At5g67360
O65355	At1g78680
O65359	At5g26980
O65375	At1g12040
O65390	At1g11910
O65396	At1g11860
O65398	At1g11840
O65440	At4g20270
O65493	At4g35350
O65502	At4g35250
O65508	At4g36160
O65517	At4g36260
O65530	At4g32710
O65554	At4g30960
O65570	At4g30160
O65572	At3g63520
O65639	At4g36020
O65660	At4g39730
O65680	At4g34550
O65683	At4g34590
O65686	At4g34620
O65717	At5g53130
O65718	At5g15410
O65719	At3g09440
O65782	At4g31500
O65896	At2g19570
O65924	At2g19210
O78310	At2g28190
O80340	At3g15210
O80345	At4g28980
O80358	At1g52500
O80366	At3g57040
O80396	At5g40440
O80397	At1g51660
O80434	At2g38080
O80438	At2g38130
O80448	At2g38230
O80449	At2g38240
O80450	At2g38250
O80452	At2g38280
O80460	At2g23440
O80462	At2g23460
O80467	At2g23510
O80472	At2g23560
O80476	At2g23600
O80501	At2g44610
O80507	At2g44680
O80528	At1g09450
O80536	At1g09530
O80548	At1g22730
O80560	At2g43900
O80562	At2g43920
O80565	At2g43950
O80568	At2g43980
O80575	At2g44050
O80588	At2g44190
O80605	At2g02860
O80612	At2g02970
O80632	At2g39450
O80642	At2g39550
O80653	At1g77180
O80673	At2g41140
O80719	At2g47060
O80722	At2g47030
O80725	At2g47000
O80775	At2g34260
O80786	At2g07690
O80796	At1g65260
O80800	At1g65290
O80803	At1g65310
O80809	At1g65380
O80816	At1g65450
O80822	At2g41480
O80823	At2g45970
O80837	At2g45820
O80840	At2g45790
O80842	At2g45770
O80845	At2g45740
O80852	At2g30860
O80860	At2g30950
O80871	At2g30020
O80875	At2g29970
O80883	At2g32460
O80885	At2g32480
O80888	At2g32510
O80902	At2g38490
O80920	At2g38310
O80928	At2g37590
O80931	At2g37630
O80939	At2g37710
O80944	At2g37760
O80952	At2g39290
O80963	At2g39180
O80970	At2g14820
O80982	At2g26150
O80983	At2g26140
O80988	At2g26080
O80992	At2g26040
O80996	At2g26000
O81001	At2g22840
O81045	At2g03290
O81062	At2g03120
O81069	At2g28990
O81077	At2g29090
O81108	At4g37640
O81126	At4g31580
O81127	At1g23860
O81148	At3g22110
O81149	At1g53850
O81208	At5g02120
O81210	At5g51060
O81223	At5g24270
O81235	At3g10920
O81242	At1g48380
O81270	At4g26740
O81283	At4g02510
O81291	At4g02420
O81292	At4g02410
O81313	At4g00120
O81346	At4g39950
O81417	At4g02270
O81439	At4g04020
O81445	At4g17615
O81472	At4g08480
O81645	At3g57410
O81770	At4g31780
O81775	At4g31730
O81787	At4g35540
O81821	At5g16820
O81832	At4g27290
O81833	At4g27300
O81836	At4g27330
O81845	At3g54110
O81851	At4g19700
O81852	At4g19710
O81862	At4g19810
O81893	At4g33770
O81905	At4g21380
O81906	At4g21390
O82132	At5g05410
O82162	At2g35320
O82166	At2g35270
O82171	At2g35210
O82175	At2g35160
O82204	At2g19730
O82226	At2g23980
O82230	At2g24020
O82234	At2g24060
O82239	At2g47700
O82244	At2g47760
O82245	At2g47770
O82261	At2g47940
O82265	At2g47980
O82268	At2g31160
O82277	At2g31070
O82289	At2g35510
O82302	At2g35350
O82312	At2g25850
O82318	At2g25790
O82330	At2g14920
O82339	At2g46310
O82345	At2g46240
O82381	At2g29750
O82390	At2g29650
O82392	At2g29630
O82399	At2g22780
O82481	At5g62880
O82486	At4g10760
O82503	At4g11140
O82504	At4g11130
O82533	At2g36250
O82587	At5g23660
O82645	At4g33050
O82656	At1g71860
O82660	At5g23120
O82663	At5g66760
O82730	At5g20410
O82733	At5g43380
O82734	At5g27840
O82741	At4g22920
O82794	At4g24540
O82796	At1g18640
O82798	At1g10470
O82804	At2g25930
O82811	At1g08090
P04778	At1g29930
P06525	At1g77120
P0C5E2	At1g18390
P0C7Q8	At1g19270
P0C7R1	At1g47580
P0CB22	At1g05830
P0CJ46	At2g37620
P0CJ48	At1g29920
P0CZ23	At1g06290
P0DH91	At1g70490
P0DI10	At1g05240
P0DKC5	At5g50600
P0DKH5	At5g45260/At5g45270
P0DKI6	At1g33260
P0DO11	At1g53885
P10795	At1g67090
P10896	At2g39730
P11035	At1g37130
P11139	At1g64740
P11574	At1g76030
P11832	At1g77760
P12411	At1g75780
P13114	At5g13930
P14671	At5g54810
P14712	At1g09570
P14713	At2g18790
P14891	At1g76490
P15455	At5g44120
P15456	At1g03880
P16127	At4g18480
P16180	At1g79850
P17562	At4g01850
P17597	At3g48560
P17745	At4g20360
P17839	At4g18960
P18064	At2g26300
P18616	At4g35800
P19171	At3g12500
P19172	At5g24090
P19366	AtCg00480
P19456	At4g30190
P20115	At2g44350
P20431	At5g57350
P20649	At2g18960
P21218	At4g27440
P21238	At2g28000
P21240	At1g55490
P21276	At4g25100
P22953	At5g02500
P22954	At5g02490
P23321	At5g66570
P23686	At1g02500
P24100	At3g48750
P24101	At3g49110
P24102	At2g38380
P24636	At5g44340
P24704	At1g08830
P24806	At4g30270
P25070	At5g37770
P25071	At2g41100
P25696	At2g36530
P25697	At1g32060
P25818	At2g36830
P25819	At4g35090
P25851	At3g54050
P25853	At4g15210
P25855	At2g35370
P25856	At3g26650
P25857	At1g42970
P25858	At3g04120
P25859	At3g54180
P25865	At1g14400
P27140	At3g01500
P27323	At5g52640
P27450	At4g35600
P27521	At3g47470
P27900	At3g27920
P28185	At1g06400
P28187	At2g43130
P28188	At1g02130
P29197	At3g23990
P29382	At5g15800
P29383	At2g03710
P29385	At2g42830
P29448	At3g51030
P29511	At4g14960
P29513	At1g20010
P29515	At2g29550
P29517	At4g20890
P30181	At5g55300
P30182	At3g23890
P30184	At2g24200
P30186	At3g51260
P30302	At2g37180
P30366	At2g29400
P31166	At1g27450
P31167	At3g08580
P31168	At1g20440
P31170	At4g27670
P31265	At3g16640
P31414	At1g15690
P31582	At5g45130
P32068	At5g05730
P32746	At5g23300
P32961	At3g44310
P33077	At5g43700
P33078	At1g15580
P33157	At3g57260
P33207	At1g24360
P33487	At4g02980
P34066	At5g42790
P34790	At4g38740
P34791	At3g62030
P34795	At5g42740
P34802	At4g36810
P34881	At5g49160
P35131	At5g41700
P35132	At4g27960
P35133	At5g53300
P35510	At2g37040
P35631	At1g69120
P35632	At3g54340
P36397	At2g47170
P36428	At1g50200
P37107	At5g03940
P37702	At5g26000
P38418	At3g45140
P38420	At4g21710
P38557	At3g61650
P38558	At5g05620
P38605	At2g07050
P38666	At3g53020
P39207	At4g09320
P40228	At5g47080
P40283	At5g59910
P40940	At2g24765
P40941	At5g13490
P41088	At3g55120
P41151	At4g17750
P41376	At3g13920
P41377	At1g54270
P41916	At5g20010
P42043	At5g26030
P42158	At4g26100
P42339	At1g60490
P42644	At5g38480
P42697	At5g42080
P42698	At1g30480
P42699	At1g20340
P42730	At1g74310
P42731	At4g34110
P42736	At3g16770
P42737	At5g14740
P42738	At3g29200
P42742	At3g60820
P42744	At1g05180
P42753	At4g34160
P42759	At1g20450
P42760	At1g02930
P42761	At2g30870
P42762	At5g51070
P42763	At1g76180
P42770	At3g54660
P42774	At4g36730
P42775	At4g01120
P42792	AtMg00220; At2g07727
P42799	At5g63570
P42801	At4g39800
P42804	At1g58290
P42814	At2g39780
P42818	At3g08730
P42825	At5g22060
P43082	At3g04720
P43254	At2g32950
P43255	At4g14110
P43256	At2g17370
P43273	At5g06950
P43286	At3g53420
P43287	At2g37170
P43288	At5g26751
P43289	At3g05840
P43291	At1g10940
P43292	At5g08590
P43293	At5g02290
P43296	At4g39090
P43297	At1g47128
P43298	At1g66150
P43299	At4g02060
P45432	At3g61140
P45951	At2g41460
P46011	At5g22300
P46014	At5g19280
P46032	At2g02040
P46248	At4g31990
P46283	At3g55800
P46309	At4g23100
P46310	At3g11170
P46313	At3g12120
P46421	At2g29450
P46422	At4g02520
P46573	At2g28930
P46600	At4g17460
P46601	At5g47370
P46607	At1g79840
P46637	At4g08900
P46639	At4g08150
P46640	At1g70510
P46643	At2g30970
P46644	At5g11520
P46645	At5g19550
P46667	At5g65310
P46668	At2g22430
P46690	At5g15230
P46897	At2g46680
P47735	At4g28490
P47924	At5g64300
P47927	At4g36920
P47998	At4g14880
P47999	At2g43750
P48000	At5g25220
P48007	At5g20240
P48349	At5g10450
P48421	At4g13770
P48482	At5g59160
P48483	At1g64040
P48484	At2g39840
P48485	At3g46820
P48486	At4g11240
P48491	At3g55440
P48512	At2g41630
P48523	At3g19450
P48529	At4g26720
P48578	At3g58500
P48731	At4g32980
P49040	At5g20830
P49078	At3g47340
P49177	At4g34460
P49227	At5g39740
P49294	At1g09940
P49333	At1g66340
P49597	At4g26080
P49598	At3g11410
P49599	At4g27800
P49677	At4g14560
P49678	At3g23030
P49688	At2g41840
P50318	At1g56190
P50546	AtCg00190
P50651	At3g23580
P51818	At5g56010
P52839	At2g03760
P53492	At5g09810
P53665	At2g44620
P53780	At3g57050
P54144	At4g13510
P54150	At4g25130
P54609	At3g09840
P54873	At4g11820
P54887	At2g39800
P54888	At3g55610
P54968	At3g02875
P54970	At5g56660
P55034	At4g38630
P55217	At3g01120
P55228	At5g48300
P55229	At5g19220
P55230	At1g27680
P55737	At5g56030
P55826	At4g01690
P55852	At4g26840
P56757	AtCg00120
P56761	AtCg00270
P56765	AtCg00500
P56766	AtCg00350
P56778	AtCg00280
P56780	AtCg00710
P57741	At5g49510
P57742	At5g23290
P57751	At5g17310
P57752	At1g31812
P58766	At5g25370
P59169	At4g40030; At4g40040; At5g10980
P59220	At3g43810
P59226	At1g09200; At3g27360; At5g10390; At5g10400; At5g65360
P59259	At1g07660; At1g07820; At2g28740; At3g45930; At3g46320; At3g53730; At5g59690; At5g59970
P60838	At1g12280
P61837	At3g61430
P62090	AtCg01060
P62598	At2g25180
P69834	At2g02500
P82281	At4g09010
P82538	At3g55330
P82805	At5g40930
P82873	At1g27390
P82874	At3g27080
P83484	At5g08690
P83755	AtCg00020
P84634	At5g20320
P92937	At5g01810
P92939	At1g07810
P92941	At5g40890
P92947	At1g63940
P92948	At1g09770
P92949	At1g01580
P92958	At3g29160
P92959	At5g54600
P92960	At4g32650
P92964	At3g61860
P92965	At4g25500
P92966	At5g52040
P92973	At2g46830
P92978	At3g51300
P92979	At4g04610
P92980	At4g21990
P92981	At1g62180
P92983	At3g30775
P92990	At1g70370
P92994	At2g30490
P93002	At1g64280
P93003	At5g03840
P93004	At4g35100
P93006	At2g33700
P93008	At2g33730
P93014	At2g33800
P93015	At2g33810
P93022	At5g20730
P93024	At1g19850
P93025	At5g58140
P93026	At3g52850
P93028	At2g30110
P93030	At4g28270
P93031	At3g51160
P93033	At2g47510
P93042	At3g13870
P93046	At3g44990
P93047	At1g20696
P93050	At2g48010
P93654	At5g46860
P93733	At2g42010
P93735	At3g22840
P93736	At1g14610
P93740	At2g42070
P93748	At2g41980
P93751	At2g41940
P93756	At2g41890
P93758	At2g41870
P93759	At2g41860
P93819	At1g04410
P93825	At1g04310
P93830	At1g04250
P93831	At2g23380
P93832	At1g80560
P93834	At2g19860
P93836	At1g06570
P94063	At1g48605
P94077	At4g20380
P94102	At5g20850
P98204	At5g04930
P98205	At5g44240
Q00917	At5g49190
Q00958	At5g61850
Q00IB6	At5g58003
Q01474	At1g56330
Q01593	At3g24650
Q01667	At3g54890
Q01908	At4g04640
Q02283	At3g01470
Q02971	At4g37980
Q02972	At4g37990
Q03250	At2g21660
Q03251	At4g39260
Q04836	At4g24770
Q05085	At1g12110
Q05153	At3g28730
Q05431	At1g07890
Q05466	At4g16780
Q05609	At5g03730
Q05753	At5g66055
Q05758	At3g58610
Q05762	At2g16370
Q05763	At4g34570
Q058G9	At5g66815
Q058N4	At5g22830
Q05999	At3g27580
Q06327	At1g55020
Q06402	At1g01480
Q06548	At1g07570
Q06738	At5g52310
Q06850	At5g04870
Q06BH3	At2g20850
Q07098	At1g10430
Q07099	At1g59830
Q07100	At2g42500
Q07356	At4g14210
Q07473	At5g01530
Q07488	At5g20230
Q07970	At4g21270
Q08466	At3g50000
Q08467	At5g67380
Q08682	At1g72370
Q08733	At1g01620
Q08891	At3g11980
Q09152	At5g47770
Q0H8D7	At3g02680
Q0IGM7	At4g39070
Q0PCS3	At3g19210
Q0PGJ6	At2g37770
Q0PW40	At4g23210
Q0V7T5	At1g80640
Q0V7V2	At3g17090
Q0V7X4	At2g28160
Q0WL52	At4g37590
Q0WL56	At1g07920
Q0WL80	At1g71220
Q0WL81	At1g07910
Q0WLB5	At3g08530
Q0WML0	At5g39040
Q0WNJ6	At3g11130
Q0WNP3	At4g18520
Q0WNP7	At2g45890
Q0WNX9	At3g19150
Q0WNY5	At4g31110
Q0WNZ5	At5g20980
Q0WP12	At2g43910
Q0WP36	At1g80310
Q0WP44	At3g05040
Q0WPA5	At1g51630
Q0WPF2	At4g04885
Q0WPH8	At3g44200
Q0WPK4	At1g79090
Q0WPN7	At5g65810
Q0WPQ2	At3g23150
Q0WPU1	At4g33200
Q0WPX9	At5g09350
Q0WQ41	At2g32010
Q0WQ75	At4g02030
Q0WQE7	At5g48520
Q0WQF4	At1g50500
Q0WQG8	At4g27630
Q0WQW5	At1g59720
Q0WRJ2	At3g06060
Q0WRJ7	At3g60370
Q0WRY5	At5g02800
Q0WS06	At2g38185
Q0WSH6	At4g14850
Q0WSN2	At2g39830
Q0WSX8	At5g44920
Q0WT48	At1g79940
Q0WUA3	At1g60600
Q0WUG6	At5g19660
Q0WUR5	At4g33240
Q0WUY1	At1g04280
Q0WV12	At4g00730
Q0WV13	At3g01040
Q0WV25	At1g04820
Q0WV90	At1g80490
Q0WVE8	At1g54440
Q0WVF5	At2g16440
Q0WVH0	At3g55510
Q0WVM4	At2g23950
Q0WVM7	At4g25520
Q0WVR4	At3g45880
Q0WVW7	At1g27880
Q0WVX5	At4g18240
Q0WW17	At3g06550
Q0WW55	At5g59440
Q0WX00	At1g03770
Q11207	At4g02390
Q15KI9	At1g68890/At1g68900
Q17TI5	At1g31880
Q1EBV7	At2g26900
Q1EC69	At4g22756
Q1ECF1	At4g01026
Q1ENB6	At1g69190
Q1G3I2	At4g15248
Q1G3U6	At1g18490
Q1H537	At5g18660
Q1H595	At1g03330
Q1H5E9	At5g48470
Q1JPL4	At4g28220
Q1JPL7	At1g11580
Q1KPV0	At1g03160
Q1PDP9	At5g40360
Q1PDV6	At5g18610
Q1PDW3	At5g16500
Q1PDW5	At5g15250
Q1PE17	At4g36070
Q1PE89	At4g13190
Q1PEM5	At3g24540
Q1PET6	At3g02410
Q1PFB9	At1g79250
Q1PFC2	At1g77980
Q1PFH8	At1g61950
Q1PFR7	At1g28300
Q24JJ8	At3g14150
Q24JK1	At5g62470
Q24JK4	At1g80420
Q24JL3	At1g16460
Q24JN5	At2g17720
Q27GK7	At3g15880
Q27IK6	At3g19050
Q27IK7	At3g17360
Q2HIK4	At1g29990
Q2LAE1	At1g77300
Q2MHE4	At1g62400
Q2PGG3	At4g11640
Q2PS26	At1g60220
Q2QAV0	At1g50240
Q2V2S7	At4g37925
Q2V338	At5g28080
Q2V3L3	At4g06634
Q2V419	At2g38620
Q2V452	At2g26980
Q2V4E2	At1g67775
Q33884	AtMg00960
Q37001	At5g65800
Q37145	At1g27770
Q38796	At4g02560
Q38802	At4g02780
Q38814	At5g54770
Q38819	At1g15570
Q38822	At1g04240
Q38824	At1g52830
Q38825	At3g23050
Q38826	At2g22670
Q38827	At5g65670
Q38828	At1g04100
Q38829	At4g28640
Q38830	At1g04550
Q38831	At2g33310
Q38832	At4g14550
Q38834	At3g50950
Q38838	At4g11880
Q38845	At1g25490
Q38846	At2g40940
Q38847	At5g13790
Q38849	At4g18290
Q38854	At4g15560
Q38856	At4g19690
Q38857	At5g57560
Q38858	At1g09210
Q38860	At4g34520
Q38861	At5g41370
Q38862	At2g22240
Q38868	At3g20410
Q38869	At4g09570
Q38870	At3g10660
Q38871	At4g35310
Q38872	At2g17290
Q38873	At5g12480
Q38874	At1g62360
Q38876	At5g60910
Q38882	At3g15730
Q38890	At5g49720
Q38893	At3g04870
Q38895	At3g23130
Q38896	At2g21060
Q38897	At5g41410
Q38898	At4g22200
Q38900	At2g16600
Q38902	At2g17800
Q38906	At5g05000
Q38909	At1g14720
Q38911	At4g14130
Q38912	At4g35020
Q38913	At1g76930
Q38914	At4g37750
Q38919	At1g20090
Q38920	At5g40280
Q38929	At5g16440
Q38931	At3g25230
Q38932	At5g57030
Q38936	At5g48580
Q38937	At1g75840
Q38944	At2g38050
Q38951	At1g13320
Q38954	At3g26570
Q38970	At1g36160
Q38997	At3g01090
Q38998	At2g26650
Q39008	At4g08500
Q39009	At3g22880
Q39010	At2g30980
Q39011	At4g18710
Q39012	At1g06390
Q39016	At1g35670
Q39019	At1g09840
Q39021	At1g10210
Q39022	At1g59580
Q39023	At3g45640
Q39024	At4g01370
Q39026	At2g43790
Q39027	At2g18170
Q39030	At3g08720
Q39032	At5g58670
Q39033	At3g08510
Q39034	At5g19890
Q39041	At1g12240
Q39043	At5g42020
Q39044	At1g62710
Q39050	At4g14340
Q39054	At5g20990
Q39055	At2g31955
Q39057	At5g15840
Q39081	At1g26310
Q39085	At3g19820
Q39086	At1g65790
Q39088	At3g50410
Q39089	At2g48120
Q39090	At1g30950
Q39096	At2g41430
Q39099	At2g06850
Q39101	At5g01600
Q39102	At1g50250
Q39103	At1g15550
Q39110	At4g25420
Q39111	At5g51810
Q39112	At5g07200
Q39119	At4g32940
Q39123	At4g32880
Q39128	At5g46240
Q39129	At5g66040
Q39134	At1g77380
Q39140	At3g12250
Q39160	At1g17580
Q39161	At2g15620
Q39162	At5g10030
Q39163	At5g06960
Q39172	At5g16970
Q39176	At4g12480
Q39183	At5g47750
Q39191	At1g21250
Q39192	At3g50500
Q39193	At5g66880
Q39202	At5g60900
Q39203	At4g00340
Q39204	At1g32640
Q39208	At3g02580
Q39211	At2g15430
Q39214	At3g07040
Q39218	At3g13110
Q39219	At3g22370
Q39231	At1g22710
Q39232	At1g71880
Q39233	At5g16830
Q39234	At1g22070
Q39237	At5g65210
Q39238	At5g20930
Q39241	At1g45145
Q39243	At4g35460
Q39249	At1g08550
Q39250	At3g46010
Q39253	At2g38170
Q39254	At3g13320
Q39255	At1g75950
Q39258	At4g11150
Q39264	At1g10480
Q39265	At1g67030
Q3B724	At2g13680
Q3E7D0	At2g27810
Q3E880	At5g60810
Q3E884	At5g60310
Q3E8W4	At5g28680
Q3E991	At5g20690
Q3E9C0	At5g19360
Q3E9D5	At5g18930
Q3EBC8	At3g03300
Q3EBF7	At2g46210
Q3EBM6	At2g35612
Q3EBR4	At2g30940
Q3EBR6	At2g30550
Q3ECH2	At1g67000
Q3ECH9	At1g66145
Q3ECJ5	At1g63245
Q3ECM0	At1g59835
Q3ECR7	At1g52827
Q3ECS3	At1g51470
Q3ED78	At1g21570
Q3EDG5	At1g08030
Q3EDL4	At1g01540
Q3KTM0	At5g49740
Q3MV14	At4g29860
Q3S4A7	At5g10720
Q41188	At4g38680
Q41931	At1g62380
Q41951	At3g16240
Q41963	At3g26520
Q42029	At1g06680
Q42093	At2g34660
Q42112	At3g09200
Q42134	At3g14290
Q42202	At3g52590
Q42290	At3g02090
Q42342	At5g53560
Q42344	At2g17560
Q42371	At2g26330
Q42374	At1g08560
Q42379	At2g16720
Q42381	At4g37580
Q42384	At4g15900
Q42396	At5g23580
Q42400	At1g58360
Q42403	At5g42980
Q42404	At3g50670
Q42406	At4g34870
Q42410	At5g59820
Q42418	At4g29350
Q42438	At5g19450
Q42449	At2g19760
Q42472	At1g65960
Q42479	At4g23650
Q42484	At4g26090
Q42510	At1g13980
Q42512	At2g42540
Q42521	At5g17330
Q42522	At3g48730
Q42523	At1g03090
Q42524	At1g51680
Q42525	At4g29130
Q42529	At3g54640
Q42533	At5g16390
Q42536	At5g54190
Q42539	At3g48330
Q42545	At5g55280
Q42546	At5g63980
Q42547	At1g20620
Q42551	At3g57870
Q42556	At1g80660
Q42560	At4g35830
Q42564	At4g35000
Q42565	At1g25220
Q42569	At5g05690
Q42572	At1g08130
Q42578	At5g06720
Q42580	At2g37130
Q42588	At1g55920
Q42592	At4g08390
Q42593	At1g77490
Q42601	At1g29900
Q42605	At1g12780
Q42606	At5g40850
Q43125	At4g08920
Q43127	At5g35630
Q43128	At1g17260
Q43295	At2g14750
Q43309	At2g22810
Q43315	At4g17190
Q43316	At5g08280
Q43348	At1g62660
Q43386	At1g14900
Q43387	At5g64120
Q43725	At3g59760
Q43727	At5g35790
Q43729	At5g17820
Q43731	At4g37520
Q43735	At3g01190
Q43866	At3g13790
Q43867	At1g53840
Q4F883	At5g14930
Q4KSH9	At5g44630
Q4PSE2	At5g27910
Q4TU14	At4g14220
Q4V398	At5g15740
Q4V3C8	At3g10540
Q4V3D2	At5g36260
Q4V3E2	At1g02740
Q4VCM1	At1g04010
Q4VP08	At5g43510
Q500U8	At4g35420
Q500V5	At1g09320
Q500V9	At5g22110
Q500Y9	At1g78590
Q501B2	At2g35530
Q501D5	At2g40550
Q501D8	At2g22330
Q501F9	At5g02760
Q52K88	At3g26690
Q52T38	At5g20350
Q56WD9	At2g33150
Q56WH1	At5g19770
Q56WH4	At5g22650
Q56WK6	At1g72150
Q56WN1	At5g37600
Q56X46	At5g10490
Q56X52	At4g22260
Q56XG6	At5g11170
Q56XM9	At3g06560
Q56XP4	At3g05030
Q56XY2	At5g22370
Q56Y52	At2g05210
Q56Y74	At1g19100
Q56YA5	At2g13360
Q56YJ8	At3g24140
Q56YN8	At2g27170
Q56YP2	At1g21980
Q56ZN6	At1g78920
Q570B4	At2g26250
Q570C0	At3g62980
Q570K8	At5g44568
Q570R7	At5g61270
Q588V7	At4g32700
Q5BPF3	At5g60880
Q5BPS0	At2g35990
Q5BPS3	At2g31470
Q5CCK4	At4g32010
Q5D869	At2g40030
Q5D892	At3g27730
Q5E924	At1g16300
Q5EAF2	At1g47510
Q5FV35	At4g36280
Q5HZ00	At2g34630
Q5HZ36	At5g56860
Q5HZ38	At5g60550
Q5IBC5	At4g22970
Q5ICL9	At4g19660
Q5KS41	At5g53390
Q5M731	At1g22940
Q5M755	At5g09820
Q5MFV8	At2g47040
Q5PNS9	At4g38520
Q5PNU3	At4g16144
Q5PP23	At4g28370
Q5PP29	At1g26970
Q5PP37	At3g21820
Q5Q0E6	At1g60460
Q5S2C4	At2g35110
Q5W7F2	At5g13300
Q5W9E7	At4g30870
Q5XEP9	At1g04220
Q5XET5	At2g39740
Q5XEZ5	At4g22120
Q5XF07	At3g48425
Q5XF20	At4g15480
Q5XF24	At1g04440
Q5XF33	At5g45930
Q5XF51	At1g24140
Q5XF57	At5g57670
Q5XF78	At5g56300
Q5XF79	At1g69790
Q5XPJ9	At2g38440
Q5XV40	At5g14090
Q5XVC4	At3g01015
Q5XVF0	At2g02955
Q5XVG3	At1g72490
Q5YDB5	At5g01270
Q5YDB6	At4g21670
Q5YGP7	At1g51190
Q5YGP8	At3g20840
Q64FQ2	At2g26700
Q66GI4	At2g32230
Q66GN2	At5g01560
Q66GP0	At5g67385
Q66GP9	At3g47450
Q66GQ5	At2g34410
Q66GR3	At2g42280
Q66GR6	At2g02740
Q66WT5	At4g11910
Q67XG0	At4g32690
Q67XT3	At3g08880
Q67XX3	At5g06550
Q67Y93	At2g23430
Q67Y99	At2g03390
Q67YC0	At1g73010
Q67YG7	At1g26210
Q67YI9	At2g43160/At2g43170
Q67Z07	At1g05250
Q67Z52	At3g10220
Q67ZB6	At5g63080
Q67ZE1	At2g26260
Q67ZM7	At5g58560
Q680B9	At2g16650
Q680I0	At1g66050
Q680I5	At4g39650
Q680Q4	At5g60410
Q681I0	At4g08590
Q681K7	At5g55490
Q681Z2	At3g02800
Q682S0	At2g30520/At2g30510
Q682U6	At5g26940
Q683C9	At2g25880
Q68KI4	At5g27150
Q6AWU6	At2g43940
Q6AWX6	At2g34150
Q6BDA0	At5g04240
Q6DBA5	At4g15950
Q6DBD7	At5g46220
Q6DBG8	At2g35100
Q6DBH0	At5g01450
Q6DSU1	At1g13620
Q6DYE4	At1g26090
Q6EJ98	At4g37610
Q6EVK6	At2g46020
Q6F6B5	At1g75010
Q6ICW6	At5g55560
Q6ID70	At3g03773
Q6ID76	At2g04025
Q6IDA6	At5g63460
Q6IDB0	At4g28840
Q6IDB6	At1g48175
Q6IMT1	At1g58250
Q6IWA9	At1g69588
Q6J9N8	At5g65510
Q6J9Q2	At5g18560
Q6JDV7	At1g49980
Q6NKN9	At1g10120
Q6NKR2	At5g56610
Q6NKS4	At5g47110
Q6NKX1	At5g38710
Q6NKZ9	At4g34500
Q6NLA5	At5g03080
Q6NLQ6	At3g57530
Q6NLQ7	At2g22450
Q6NLQ8	At5g57740
Q6NLV4	At5g13480
Q6NLW5	At5g48720
Q6NMD6	At3g59900
Q6NME7	At1g56260
Q6NNL3	At3g02240
Q6NNL9	At5g11630
Q6NPD7	At4g25434
Q6NPM8	At4g39120
Q6NPN4	At1g77630
Q6NPP4	At5g64220
Q6NPS8	At3g02280
Q6NQ88	At5g58760
Q6NQ99	At4g31805
Q6NQA8	At1g14250
Q6NQH4	At1g02680
Q6NQI8	At1g13580
Q6NQJ6	At5g02250
Q6NQK2	At1g25580
Q6NQL6	At5g66450
Q6NQN8	At2g17740
Q6PQQ3	At5g57390
Q6Q151	At1g53720
Q6Q152	At4g33060
Q6Q1P4	At3g54670
Q6Q4D0	At3g18730
Q6R053	At5g17800
Q6R0A6	At1g79180
Q6R0C4	At1g17950
Q6R0G4	At5g02840
Q6R0H1	At1g01060
Q6R2K3	At4g03390
Q6R8G6	At4g25350
Q6S591	At1g68480
Q6S5G3	At5g20300
Q6STH5	At3g24430
Q6TBX7	At3g53130
Q6USK2	At5g51290
Q6WWW4	At4g38600/At4g38610
Q6X5Y6	At3g54320
Q6X7J4	At2g33880
Q6X7J5	At5g45980
Q6X7J9	At1g46480
Q6XAT2	At5g07180
Q6XBF8	At5g33340
Q6XMI3	At3g11480
Q6ZY51	At5g26570
Q700C7	At5g53210
Q700D2	At5g03150
Q708Y0	At5g25350
Q70DU8	At1g44170
Q710E8	At4g14700
Q71DJ5	At2g15230
Q75QN6	At5g23720
Q766Z3	At1g67500
Q76E23	At3g60240
Q76FS5	At1g17050
Q7DM58	At2g47800
Q7DMA9	At3g54010
Q7EB72	At2g48130
Q7FK82	At3g45390
Q7FRS8	At4g33000
Q7FZF1	At4g01420
Q7G191	At1g04580
Q7G192	At3g43600
Q7G193	At5g20960
Q7G1L2	At1g43160
Q7G9P4	At2g27150
Q7GB25	At1g04120
Q7PC88	At2g29940
Q7PCC6	At2g17770
Q7X6P3	At3g45890
Q7X6Y7	At1g66170
Q7X8C5	At1g16130
Q7X9I0	At1g18750
Q7X9V2	At3g12810
Q7X9V3	At1g32070
Q7XA66	At1g49590
Q7XA67	At4g34840
Q7XA73	At4g14713
Q7XA74	At1g54030
Q7XA86	At3g51390
Q7XJ60	At3g47690
Q7XJ98	At2g20370
Q7XJE6	At1g02170
Q7XJJ7	At5g64440
Q7XJM2	At2g44990
Q7XJR9	At2g17890
Q7XJT7	At2g17090
Q7XJU0	At1g64625
Q7XXN8	At2g36985
Q7XYY2	At1g25540
Q7XZF5	At3g27670
Q7XZP5	At4g35970
Q7XZU3	At1g22620
Q7Y1W1	At5g01590
Q7Y208	At1g66970
Q7Y220	At3g61680
Q84J37	At5g48100
Q84J75	At5g12210
Q84J95	At3g02885
Q84JA6	At5g44030
Q84JE8	At3g14890
Q84JF0	At5g67520
Q84JF5	At4g20130
Q84JG2	At2g33610
Q84JG5	At1g17560
Q84JH7	At1g50170
Q84JK2	At4g35900
Q84JL3	At3g61790
Q84JQ4	At2g07040
Q84JS6	At1g23380
Q84JU4	At2g04550
Q84JU6	At2g39810
Q84JW1	At3g61070
Q84JZ6	At3g06790
Q84K00	At5g04410
Q84K25	At5g11980
Q84K52	At4g38000
Q84KJ5	At5g24850
Q84L30	At5g38470
Q84L31	At3g02540
Q84L32	At1g16190
Q84L33	At1g79650
Q84LH3	At4g13870
Q84LH8	At3g59060
Q84LK0	At3g24320
Q84LM4	At4g14570
Q84M92	At1g18450
Q84M95	At1g24030
Q84M98	At2g21800
Q84MA2	At1g34120
Q84MA8	At5g50300
Q84MB2	At4g32570
Q84MB5	At5g25752
Q84MB6	At3g50210
Q84MC2	At5g11950
Q84MC7	At1g01360
Q84MD6	At2g32960
Q84MD8	At4g21470
Q84ME1	At5g19080
Q84MZ4	At1g72050
Q84N64	At3g19720
Q84ND9	At3g20540
Q84P21	At1g20510
Q84P23	At5g63380
Q84P24	At4g19010
Q84R11	At3g17470
Q84TE9	At5g60200
Q84TG3	At2g35930
Q84TH4	At1g07350
Q84TH5	At1g71960
Q84TH9	At4g24020
Q84TI3	At3g63500
Q84TI6	At5g63610
Q84TI7	At4g10310
Q84UU4	At5g23960
Q84V03	At2g16365
Q84V22	At4g16700
Q84VQ0	At5g21150
Q84VQ1	At5g21170
Q84VQ3	At5g21326
Q84VQ4	At5g21430
Q84VV6	At4g16566
Q84VW5	At1g11760
Q84VZ1	At1g79790
Q84W41	At3g51480
Q84W55	At1g65580
Q84W56	At5g63420
Q84W65	At4g26500
Q84W66	At5g47670
Q84W92	At3g06930
Q84W98	At3g24770
Q84WB7	At5g04500
Q84WI0	At3g58070
Q84WK0	At4g33880
Q84WK4	At4g22305
Q84WM7	At1g69940
Q84WN3	At4g15920
Q84WU2	At3g11910
Q84WU6	At1g77850
Q84WV4	At4g01810
Q84WV6	At4g36290
[truncated: 14,325 more rows]

## Sheet: Gene-BiologicalProcess
GeneID	Biological_Process
At1g08910	positive regulation of sulfur metabolic process [GO:0051176]; protein sumoylation [GO:0016925]; regulation of gene silencing by regulatory ncRNA [GO:0060966]; response to abscisic acid [GO:0009737]; response to osmotic stress [GO:0006970]; response to salt stress [GO:0009651]
At3g57740	cell surface receptor signaling pathway [GO:0007166]; defense response [GO:0006952]
At3g60460	cell cycle G2/M phase transition [GO:0044839]; generative cell mitosis [GO:0055047]; pollen sperm cell differentiation [GO:0048235]; positive regulation of DNA-templated transcription [GO:0045893]
At1g56060	negative regulation of response to salt stress [GO:1901001]; regulation of reactive oxygen species biosynthetic process [GO:1903426]; response to salt stress [GO:0009651]; sodium ion homeostasis [GO:0055078]
At3g50610	cellular response to nitrogen starvation [GO:0006995]; nitrate import [GO:1902025]; regulation of lateral root development [GO:2000023]; regulation of leaf morphogenesis [GO:1901371]; regulation of root development [GO:2000280]; response to ammonium ion [GO:0060359]; response to auxin [GO:0009733]; response to nitrogen compound [GO:1901698]; response to osmotic stress [GO:0006970]; response to po…
At3g55850	de-etiolation [GO:0009704]; response to far red light [GO:0010218]; seed germination [GO:0009845]
At1g65486	response to ethylene [GO:0009723]; response to jasmonic acid [GO:0009753]; response to salicylic acid [GO:0009751]; response to salt stress [GO:0009651]; response to water deprivation [GO:0009414]
At1g08840	DNA damage response [GO:0006974]; DNA repair [GO:0006281]; DNA replication [GO:0006260]; meristem maintenance [GO:0010073]
At1g67120	abscisic acid-activated signaling pathway [GO:0009738]; embryo sac development [GO:0009553]; regulation of developmental growth [GO:0048638]; ribosomal large subunit assembly [GO:0000027]; ribosomal large subunit export from nucleus [GO:0000055]
At1g11160	microtubule depolymerization [GO:0007019]; microtubule severing [GO:0051013]; regulation of unidimensional cell growth [GO:0051510]
At1g22890	defense response [GO:0006952]; defense response to bacterium [GO:0042742]; response to bacterium [GO:0009617]; response to cold [GO:0009409]; response to ethylene [GO:0009723]; response to jasmonic acid [GO:0009753]; response to salicylic acid [GO:0009751]; response to salt stress [GO:0009651]; response to water deprivation [GO:0009414]
At2g40220	abscisic acid-activated signaling pathway [GO:0009738]; defense response [GO:0006952]; ethylene-activated signaling pathway [GO:0009873]; lateral root development [GO:0048527]; mitochondria-nucleus signaling pathway [GO:0031930]; positive regulation of DNA-templated transcription [GO:0045893]; regulation of L-ascorbic acid biosynthetic process [GO:2000082]; regulation of protein localization [GO:…
At5g45830	abscisic acid-activated signaling pathway [GO:0009738]; DNA-templated transcription [GO:0006351]; regulation of seed dormancy process [GO:2000033]; seed dormancy process [GO:0010162]; sugar mediated signaling pathway [GO:0010182]
At1g17160	D-ribose catabolic process [GO:0019303]; nucleoside metabolic process [GO:0009116]
At4g13670	chloroplast organization [GO:0009658]; plastid transcription [GO:0042793]; regulation of DNA-templated transcription [GO:0006355]; response to heat [GO:0009408]; response to light stimulus [GO:0009416]
At3g18550	regulation of DNA-templated transcription [GO:0006355]; regulation of secondary shoot formation [GO:2000032]; secondary shoot formation [GO:0010223]
At5g10010	heat acclimation [GO:0010286]; negative regulation of gene expression, epigenetic [GO:0045814]; negative regulation of heterochromatin formation [GO:0031452]; regulation of cellular response to heat [GO:1900034]; response to heat [GO:0009408]
At4g27490	rRNA processing [GO:0006364]; seed germination [GO:0009845]; seedling development [GO:0090351]
At4g23430	protein transport [GO:0015031]
At1g31720	lignin biosynthetic process [GO:0009809]; lignin metabolic process [GO:0009808]
At5g44750	DNA damage response [GO:0006974]; error-prone translesion synthesis [GO:0042276]; response to UV-B [GO:0010224]
At5g49020	peptidyl-arginine methylation, to asymmetrical-dimethyl arginine [GO:0019919]; regulation of flower development [GO:0009909]; vegetative to reproductive phase transition of meristem [GO:0010228]
At4g16740	diterpenoid biosynthetic process [GO:0016102]; response to herbivore [GO:0080027]; response to insect [GO:0009625]; response to jasmonic acid [GO:0009753]; response to wounding [GO:0009611]; sesquiterpenoid biosynthetic process [GO:0016106]
At1g34180	positive regulation of DNA-templated transcription [GO:0045893]; positive regulation of leaf senescence [GO:1900057]
At4g25970	phosphatidylethanolamine biosynthetic process [GO:0006646]; protein autoprocessing [GO:0016540]
At1g79280	negative regulation of flower development [GO:0009910]; negative regulation of protein sumoylation [GO:0033234]; poly(A)+ mRNA export from nucleus [GO:0016973]; protein import into nucleus [GO:0006606]; stamen development [GO:0048443]
At5g15540	cell division [GO:0051301]; centromere complex assembly [GO:0034508]; chromosome segregation [GO:0007059]; embryo development ending in seed dormancy [GO:0009793]; meiotic cell cycle [GO:0051321]; meiotic sister chromatid cohesion [GO:0051177]; mitotic cohesin loading [GO:0061780]; regulation of gene expression [GO:0010468]; sister chromatid cohesion [GO:0007062]
At4g31400	anther development [GO:0048653]; cell division [GO:0051301]; developmental vegetative growth [GO:0080186]; DNA repair [GO:0006281]; double-strand break repair via homologous recombination [GO:0000724]; embryo development ending in seed dormancy [GO:0009793]; embryo sac development [GO:0009553]; establishment of meiotic sister chromatid cohesion [GO:0034089]; leaf phyllotactic patterning [GO:00607…
At3g55260	carbohydrate metabolic process [GO:0005975]
At4g21060	arabinogalactan protein metabolic process [GO:0010405]; protein O-linked glycosylation via hydroxyproline [GO:0018258]; root hair cell development [GO:0080147]
At3g16290	protein import into chloroplast stroma [GO:0045037]; proteolysis [GO:0006508]
At1g10717	embryonic axis specification [GO:0000578]; suspensor development [GO:0010098]
At1g04300	autophagosome organization [GO:1905037]; innate immune response [GO:0045087]
At5g64170	circadian regulation of gene expression [GO:0032922]; DNA-templated transcription elongation [GO:0006354]; entrainment of circadian clock [GO:0009649]; regulation of DNA-templated transcription [GO:0006355]
At4g01540	cytokinin-activated signaling pathway [GO:0009736]; leaf morphogenesis [GO:0009965]; positive regulation of DNA-templated transcription [GO:0045893]; regulation of cell division [GO:0051302]
At5g02200	maintenance of protein location in nucleus [GO:0051457]; positive regulation of DNA-templated transcription [GO:0045893]; regulatory ncRNA-mediated heterochromatin formation [GO:0031048]; response to blue light [GO:0009637]; response to far red light [GO:0010218]
At1g02145	protein N-linked glycosylation [GO:0006487]
At1g80810	cell division [GO:0051301]; DNA recombination [GO:0006310]; DNA repair [GO:0006281]; homologous recombination [GO:0035825]; mitotic sister chromatid cohesion [GO:0007064]
At1g12140	floral organ morphogenesis [GO:0048444]; glucosinolate biosynthetic process [GO:0019761]; regulation of hormone biosynthetic process [GO:0046885]; regulation of organ growth [GO:0046620]
At1g31500	nuclear-transcribed mRNA poly(A) tail shortening [GO:0000289]; regulation of circadian rhythm [GO:0042752]; rhythmic process [GO:0048511]
At3g16950	acetyl-CoA biosynthetic process from pyruvate [GO:0006086]; response to arsenic-containing substance [GO:0046685]
At1g65440	embryo development ending in seed dormancy [GO:0009793]; transcription elongation-coupled chromatin remodeling [GO:0140673]
At3g21630	cell surface pattern recognition receptor signaling pathway [GO:0002752]; cellular response to chitin [GO:0071323]; cellular response to molecule of bacterial origin [GO:0071219]; defense response to bacterium [GO:0042742]; defense response to fungus [GO:0050832]; detection of molecule of fungal origin [GO:0032491]; detection of peptidoglycan [GO:0032499]; innate immune response [GO:0045087]; int…
At3g51310	protein transport [GO:0015031]; retrograde transport, endosome to Golgi [GO:0042147]
At5g35910	exonucleolytic trimming to generate mature 3'-end of 5.8S rRNA from tricistronic rRNA transcript (SSU-rRNA, 5.8S rRNA, LSU-rRNA) [GO:0000467]; gene silencing by siRNA-directed DNA methylation [GO:0080188]; polyadenylation-dependent RNA catabolic process [GO:0043633]; rRNA processing [GO:0006364]
At1g30460	mRNA 3'-end processing [GO:0031124]; plant-type hypersensitive response [GO:0009626]; positive regulation of plant-type hypersensitive response [GO:0034052]; positive regulation of programmed cell death [GO:0043068]; regulation of salicylic acid mediated signaling pathway [GO:2000031]; response to oxidative stress [GO:0006979]; RNA processing [GO:0006396]
At5g19400	defense response [GO:0006952]; meiotic cell cycle [GO:0051321]; meiotic spindle assembly [GO:0090306]; nuclear-transcribed mRNA catabolic process, nonsense-mediated decay [GO:0000184]; programmed cell death [GO:0012501]; regulation of defense response [GO:0031347]
At5g57590	biotin biosynthetic process [GO:0009102]
At4g26466	double fertilization forming a zygote and endosperm [GO:0009567]; pollen tube guidance [GO:0010183]; pollen tube reception [GO:0010483]; synergid death [GO:0010198]
At1g65484	response to ethylene [GO:0009723]; response to salicylic acid [GO:0009751]; response to salt stress [GO:0009651]; response to water deprivation [GO:0009414]
At5g66816	cellular response to nitrogen starvation [GO:0006995]; nitrate import [GO:1902025]; regulation of leaf morphogenesis [GO:1901371]; regulation of root development [GO:2000280]; root development [GO:0048364]
At5g51451	cell differentiation [GO:0030154]; lateral root development [GO:0048527]; positive regulation of cell population proliferation [GO:0008284]; regulation of asymmetric cell division [GO:0009786]; regulation of lateral root development [GO:2000023]; regulation of root meristem growth [GO:0010082]; regulation of root morphogenesis [GO:2000067]; root system development [GO:0022622]
At5g05970	cell plate assembly [GO:0000919]; embryo sac development [GO:0009553]; pollen development [GO:0009555]; positive regulation of cytokinesis [GO:0032467]; regulation of microtubule nucleation [GO:0010968]; regulation of mitotic spindle organization [GO:0060236]; regulation of phragmoplast microtubule organization [GO:2000694]
At2g38220	mitotic cell cycle [GO:0000278]; pollen development [GO:0009555]; protein ubiquitination [GO:0016567]
At5g44585	cell-cell signaling involved in cell fate commitment [GO:0045168]; defense response to insect [GO:0002213]; indole glucosinolate biosynthetic process [GO:0009759]; jasmonic acid biosynthetic process [GO:0009695]; negative regulation of reactive oxygen species metabolic process [GO:2000378]; plant-type cell wall organization [GO:0009664]; regulation of defense response to bacterium [GO:1900424]; r…
At4g05520	endocytosis [GO:0006897]; protein homooligomerization [GO:0051260]; regulation of actin cytoskeleton organization [GO:0032956]
At3g54280	positive regulation of shoot apical meristem development [GO:1902185]
At2g06210	flower development [GO:0009908]; negative regulation of flower development [GO:0009910]; positive regulation of DNA-templated transcription [GO:0045893]
At2g16750	gibberellic acid mediated signaling pathway [GO:0009740]; gibberellin mediated signaling pathway [GO:0010476]; positive regulation of cell division [GO:0051781]; response to gibberellin [GO:0009739]
At1g30680	ribonucleotide biosynthetic process [GO:0009260]
At1g44910	mRNA cis splicing, via spliceosome [GO:0045292]; RNA splicing [GO:0008380]
At5g47690	cell division [GO:0051301]; DNA recombination [GO:0006310]; DNA repair [GO:0006281]; homologous recombination [GO:0035825]; microsporogenesis [GO:0009556]; mitotic sister chromatid cohesion [GO:0007064]
At5g13060	DNA-templated DNA replication [GO:0006261]; negative regulation of cell population proliferation [GO:0008285]; negative regulation of DNA-templated DNA replication [GO:2000104]; protein ubiquitination [GO:0016567]; regulation of cell population proliferation [GO:0042127]
At5g21990	cytosol to endoplasmic reticulum transport [GO:0046967]; protein transport [GO:0015031]
At1g74720	anisotropic cell growth [GO:0051211]; gynoecium development [GO:0048467]; plant organ development [GO:0099402]; plasmodesmata-mediated intercellular transport [GO:0010497]; positive regulation of flower development [GO:0009911]; tissue morphogenesis [GO:0048729]
At3g06500	carbohydrate metabolic process [GO:0005975]; circadian rhythm [GO:0007623]; regulation of seed germination [GO:0010029]; regulation of timing of transition from vegetative to reproductive phase [GO:0048510]
At1g70070	chloroplast rRNA processing [GO:1901259]; cytidine to uridine editing [GO:0016554]; embryo development ending in seed dormancy [GO:0009793]; Group II intron splicing [GO:0000373]; mRNA processing [GO:0006397]; plasmodesmata-mediated intercellular transport [GO:0010497]; post-transcriptional gene silencing [GO:0016441]; regulatory ncRNA-mediated gene silencing [GO:0031047]
At3g59350	stomatal complex patterning [GO:0010375]
At2g37860	chloroplast organization [GO:0009658]; leaf development [GO:0048366]; photoperiodism [GO:0009648]; response to reactive oxygen species [GO:0000302]
At5g07120	developmental process [GO:0032502]; late endosome to vacuole transport [GO:0045324]; protein maturation [GO:0051604]; protein transport [GO:0015031]; seedling development [GO:0090351]; vesicle-mediated transport [GO:0016192]
At2g26170	auxin polar transport [GO:0009926]; carotenoid biosynthetic process [GO:0016117]; positive regulation of flavonoid biosynthetic process [GO:0009963]; regulation of meristem structural organization [GO:0009934]; secondary shoot formation [GO:0010223]
At5g21930	copper ion transport [GO:0006825]; photosynthetic electron transport chain [GO:0009767]
At1g05900	base-excision repair [GO:0006284]; base-excision repair, AP site formation [GO:0006285]
At5g36880	acetate metabolic process [GO:0006083]; acetyl-CoA biosynthetic process from acetate [GO:0019427]; fatty acid metabolic process [GO:0006631]
At5g28770	cellular response to abscisic acid stimulus [GO:0071215]; cellular response to glucose stimulus [GO:0071333]; cellular response to starvation [GO:0009267]; entrainment of circadian clock [GO:0009649]
At1g50010	microtubule cytoskeleton organization [GO:0000226]; mitotic cell cycle [GO:0000278]
At1g02880	thiamine diphosphate biosynthetic process [GO:0009229]; thiamine metabolic process [GO:0006772]
At3g07700	cellular response to oxidative stress [GO:0034599]; membrane lipid biosynthetic process [GO:0046467]; regulation of response to reactive oxygen species [GO:1901031]; response to iron ion starvation [GO:1990641]; response to oxidative stress [GO:0006979]
At5g19780	microtubule cytoskeleton organization [GO:0000226]; mitotic cell cycle [GO:0000278]
At5g19330	negative regulation of seed germination [GO:0010187]; protein ubiquitination [GO:0016567]; response to abscisic acid [GO:0009737]; response to salt stress [GO:0009651]
At3g56700	lipid metabolic process [GO:0006629]; response to wounding [GO:0009611]
At1g34110	maintenance of meristem identity [GO:0010074]; regulation of root meristem growth [GO:0010082]
At1g51890	defense response to bacterium [GO:0042742]
At1g53430	regulation of innate immune response [GO:0045088]
At1g74360	defense response to nematode [GO:0002215]; multidimensional cell growth [GO:0009825]; seed germination [GO:0009845]
At2g35620	mucilage biosynthetic process [GO:0010192]; mucilage biosynthetic process involved in seed coat development [GO:0048354]; plant-type cell wall organization [GO:0009664]; unidimensional cell growth [GO:0009826]
At3g14840	jasmonic acid and ethylene-dependent systemic resistance [GO:0009861]; regulation of innate immune response [GO:0045088]
At3g46330	embryo development ending in seed dormancy [GO:0009793]; endosperm development [GO:0009960]
At4g18640	root hair cell differentiation [GO:0048765]
At4g20140	Casparian strip assembly [GO:0160073]; endodermal cell differentiation [GO:0035987]; establishment of protein localization [GO:0045184]; potassium ion homeostasis [GO:0055075]; regulation of cell division [GO:0051302]; regulation of cell fate specification [GO:0042659]; regulation of root development [GO:2000280]; regulation of root morphogenesis [GO:2000067]; response to wounding [GO:0009611]; s…
At4g20940	abscisic acid-activated signaling pathway [GO:0009738]; cellular response to absence of light [GO:0071485]; cellular response to carbon dioxide [GO:0071244]; positive regulation of abscisic acid-activated signaling pathway [GO:0009789]; regulation of stomatal closure [GO:0090333]; response to abscisic acid [GO:0009737]; response to light stimulus [GO:0009416]
At4g26540	maintenance of meristem identity [GO:0010074]; maintenance of root meristem identity [GO:0010078]; regulation of root development [GO:2000280]; regulation of root meristem growth [GO:0010082]
At5g20480	detection of bacterium [GO:0016045]; immune response-regulating signaling pathway [GO:0002764]; plant-type hypersensitive response [GO:0009626]; regulation of anion channel activity [GO:0010359]; response to molecule of bacterial origin [GO:0002237]
At5g37450	regulation of innate immune response [GO:0045088]
At5g45780	anther development [GO:0048653]; homeostasis of number of meristem cells [GO:0007639]
At5g48940	maintenance of meristem identity [GO:0010074]; maintenance of root meristem identity [GO:0010078]; regulation of root development [GO:2000280]; regulation of root meristem growth [GO:0010082]; root meristem growth [GO:0010449]
At5g62230	embryo sac development [GO:0009553]; plant ovule development [GO:0048481]; stomatal complex morphogenesis [GO:0010103]
At5g65710	defense response to Gram-negative bacterium [GO:0050829]; lateral root morphogenesis [GO:0010102]; leaf abscission [GO:0060866]; regulation of gene expression [GO:0010468]
At1g08620	chromatin remodeling [GO:0006338]; developmental growth [GO:0048589]; meiotic chromosome condensation [GO:0010032]; negative regulation of gene expression, epigenetic [GO:0045814]; negative regulation of leaf senescence [GO:1900056]; plant organ development [GO:0099402]; positive regulation of chromosome condensation [GO:1905821]; positive regulation of gene expression [GO:0010628]; reactive oxyg…
At1g75390	seed germination [GO:0009845]
At2g22140	cell division [GO:0051301]; DNA recombination [GO:0006310]; DNA repair [GO:0006281]; meiotic cell cycle [GO:0051321]
AXX17_At1g32710	calcium ion transport [GO:0006816]; defense response to fungus [GO:0050832]; monoatomic cation transport [GO:0006812]; protein complex oligomerization [GO:0051259]; response to fungus [GO:0009620]; sodium ion transport [GO:0006814]
At4g34390	defense response to bacterium [GO:0042742]; G protein-coupled receptor signaling pathway [GO:0007186]; response to bacterium [GO:0009617]
At5g45610	DNA damage response [GO:0006974]; positive regulation of cell cycle G2/M phase transition [GO:1902751]; regulation of cell cycle [GO:0051726]; response to aluminum ion [GO:0010044]; response to cisplatin [GO:0072718]; response to gamma radiation [GO:0010332]; response to hydroxyurea [GO:0072710]; response to ionizing radiation [GO:0010212]; response to UV-B [GO:0010224]
At4g25120	DNA recombination [GO:0006310]; DNA rewinding [GO:0036292]
At3g20440	carbohydrate metabolic process [GO:0005975]; glycogen biosynthetic process [GO:0005978]; post-embryonic development [GO:0009791]; starch biosynthetic process [GO:0019252]
At1g66980	cellular defense response [GO:0006968]; defense response [GO:0006952]; glycerol metabolic process [GO:0006071]; innate immune response [GO:0045087]; lipid metabolic process [GO:0006629]
At5g06839	anther development [GO:0048653]; DNA-templated transcription [GO:0006351]; hydrogen peroxide mediated signaling pathway [GO:0071588]; response to molecule of bacterial origin [GO:0002237]
At2g42160	protein ubiquitination [GO:0016567]; regulation of seed germination [GO:0010029]
At4g21534	cellular response to abscisic acid stimulus [GO:0071215]; response to abscisic acid [GO:0009737]; sphingolipid metabolic process [GO:0006665]
At1g45160	intracellular signal transduction [GO:0035556]
At1g53140	cytokinesis by cell plate formation [GO:0000911]
At1g66730	DNA biosynthetic process [GO:0071897]; DNA integration [GO:0015074]; DNA recombination [GO:0006310]; DNA repair [GO:0006281]; DNA replication [GO:0006260]; double-strand break repair via nonhomologous end joining [GO:0006303]; positive regulation of cellular response to X-ray [GO:2000685]; response to bleomycin [GO:1904975]; response to cold [GO:0009409]; response to molecule of bacterial origin …
At1g66880	cellular response to hypoxia [GO:0071456]
At1g73430	Golgi organization [GO:0007030]; Golgi vesicle transport [GO:0048193]; intracellular protein transport [GO:0006886]; pollen tube growth [GO:0009860]
At1g79730	flower development [GO:0009908]; negative regulation of flower development [GO:0009910]; transcription elongation by RNA polymerase II [GO:0006368]
At1g79950	DNA recombination [GO:0006310]; DNA repair [GO:0006281]; DNA replication [GO:0006260]; interstrand cross-link repair [GO:0036297]; maintenance of rDNA [GO:0043007]; mismatch repair involved in maintenance of fidelity involved in DNA-dependent DNA replication [GO:0070716]; negative regulation of DNA recombination [GO:0045910]; pollen development [GO:0009555]; recombinational repair [GO:0000725]; r…
At1g07380	cellular response to oxidative stress [GO:0034599]; ceramide catabolic process [GO:0046514]; intracellular sphingolipid homeostasis [GO:0090156]
At1g53490	chiasma assembly [GO:0051026]; homologous recombination [GO:0035825]; meiotic cell cycle [GO:0051321]; protein ubiquitination [GO:0016567]; reciprocal meiotic recombination [GO:0007131]
At1g53570	pattern recognition receptor signaling pathway [GO:0002221]; regulation of defense response to bacterium [GO:1900424]; regulation of defense response to fungus [GO:1900150]
At1g67230	nucleus organization [GO:0006997]; regulation of nucleus size [GO:0097298]
At1g67370/At1g67380	chiasma assembly [GO:0051026]; homologous chromosome pairing at meiosis [GO:0007129]; synaptonemal complex assembly [GO:0007130]
At1g47370	cAMP biosynthetic process [GO:0006171]; cGMP biosynthetic process [GO:0006182]; defense response [GO:0006952]; defense response by callose deposition [GO:0052542]; DNA catabolic process [GO:0006308]; induction of programmed cell death [GO:0012502]; NAD catabolic process [GO:0019677]; NADP catabolic process [GO:0006742]; positive regulation of plant-type hypersensitive response [GO:0034052]; posit…
At1g61210	microtubule severing [GO:0051013]; regulation of unidimensional cell growth [GO:0051510]; response to abscisic acid [GO:0009737]; response to salt stress [GO:0009651]
At1g67490	epidermal cell differentiation [GO:0009913]; oligosaccharide metabolic process [GO:0009311]; protein N-linked glycosylation [GO:0006487]; root epidermal cell differentiation [GO:0010053]
At1g01710	acyl-CoA metabolic process [GO:0006637]; fatty acid metabolic process [GO:0006631]; protein homotetramerization [GO:0051289]
At1g01740	brassinosteroid mediated signaling pathway [GO:0009742]
At1g01760	tRNA modification [GO:0006400]
At1g54360	transcription initiation at RNA polymerase II promoter [GO:0006367]
At1g67840	detection of redox state [GO:0051776]; photosystem stoichiometry adjustment [GO:0080005]; protein autophosphorylation [GO:0046777]; regulation of gene expression [GO:0010468]; regulation of photosynthesis [GO:0010109]
At1g67960	embryo development ending in seed dormancy [GO:0009793]; maintenance of protein localization in endoplasmic reticulum [GO:0035437]; pollen tube guidance [GO:0010183]
At1g74770	intracellular iron ion homeostasis [GO:0006879]; iron import into cell [GO:0033212]; iron ion import across plasma membrane [GO:0098711]; proteasome-mediated ubiquitin-dependent protein catabolic process [GO:0043161]; protein ubiquitination [GO:0016567]; regulation of iron ion transport [GO:0034756]
At1g02120	defense response to bacterium [GO:0042742]; ethylene-activated signaling pathway [GO:0009873]; negative regulation of programmed cell death [GO:0043069]; plant-type hypersensitive response [GO:0009626]; response to ethylene [GO:0009723]; response to salicylic acid [GO:0009751]
At1g02205	alkane biosynthetic process [GO:0043447]; defense response to bacterium [GO:0042742]; defense response to fungus [GO:0050832]; response to water deprivation [GO:0009414]; wax biosynthetic process [GO:0010025]
At1g08260	DNA repair [GO:0006281]; DNA replication [GO:0006260]; embryonic root morphogenesis [GO:0010086]; negative regulation of long-day photoperiodism, flowering [GO:0048579]; regulation of cell division [GO:0051302]
At1g08600	chromatin organization [GO:0006325]; DNA repair [GO:0006281]; maintenance of rDNA [GO:0043007]; pollen development [GO:0009555]
At1g54560	actin filament organization [GO:0007015]; actin filament-based movement [GO:0030048]; organelle localization [GO:0051640]; pollen tube growth [GO:0009860]
At1g61850	defense response to fungus [GO:0050832]; fatty acid metabolic process [GO:0006631]; jasmonic acid biosynthetic process [GO:0009695]; lipid catabolic process [GO:0016042]
At1g02660	defense response to insect [GO:0002213]; lipid catabolic process [GO:0016042]; positive regulation of defense response [GO:0031349]
At1g08730	actin filament organization [GO:0007015]; actin filament-based movement [GO:0030048]; organelle localization [GO:0051640]; pollen tube growth [GO:0009860]
At1g14760	leaf proximal/distal pattern formation [GO:0010589]; positive regulation of DNA-templated transcription [GO:0045893]
At1g15110	microsporogenesis [GO:0009556]; phosphatidylethanolamine biosynthetic process [GO:0006646]; phosphatidylserine biosynthetic process [GO:0006659]
At1g15130	endosome to plasma membrane protein transport [GO:0099638]; multivesicular body organization [GO:0036257]; protein transport to vacuole involved in ubiquitin-dependent protein catabolic process via the multivesicular body sorting pathway [GO:0043328]; vacuole organization [GO:0007033]
At1g28420	flower development [GO:0009908]; negative regulation of DNA-templated transcription [GO:0045892]; regulation of timing of transition from vegetative to reproductive phase [GO:0048510]; regulation of transcription by RNA polymerase II [GO:0006357]; vegetative to reproductive phase transition of meristem [GO:0010228]
At1g48420	D-cysteine catabolic process [GO:0019447]; ethylene biosynthetic process [GO:0009693]; stress response to cadmium ion [GO:1990170]
At1g03060	cellular response to salt stress [GO:0071472]; mucilage extrusion from seed coat [GO:0080001]; multidimensional cell growth [GO:0009825]; P-body assembly [GO:0033962]; positive regulation of root hair elongation [GO:1902892]; regulation of intracellular mRNA localization [GO:1904580]; regulation of vacuolar transport [GO:1903335]; trichome morphogenesis [GO:0010090]; vacuole organization [GO:0007…
At1g09060	heterochromatin formation [GO:0031507]; negative regulation of DNA methylation-dependent heterochromatin formation [GO:0090310]; positive regulation of gene expression [GO:0010628]; proteasome-mediated ubiquitin-dependent protein catabolic process [GO:0043161]; regulation of regulatory ncRNA processing [GO:0070920]
At1g09300	protein stabilization [GO:0050821]; proteolysis [GO:0006508]
At1g55325	regulation of development, heterochronic [GO:0040034]; regulation of radial pattern formation [GO:0090213]
At1g69200	chloroplast organization [GO:0009658]; etioplast organization [GO:0009662]; plastid transcription [GO:0042793]; regulation of DNA-templated transcription [GO:0006355]
At1g15780	positive regulation of fatty acid biosynthetic process [GO:0045723]; response to salicylic acid [GO:0009751]
At1g49540	abscisic acid-activated signaling pathway [GO:0009738]; defense response [GO:0006952]; negative regulation of anthocyanin metabolic process [GO:0031538]; positive regulation of cell population proliferation [GO:0008284]; positive regulation of defense response [GO:0031349]; regulation of leaf development [GO:2000024]; response to abscisic acid [GO:0009737]; response to oxidative stress [GO:000697…
At1g55540	embryo development ending in seed dormancy [GO:0009793]; mRNA transport [GO:0051028]; protein transport [GO:0015031]; RNA export from nucleus [GO:0006405]; zygote asymmetric cell division [GO:0010070]
At1g63490	abscisic acid-activated signaling pathway [GO:0009738]; developmental growth [GO:0048589]; negative regulation of gene expression, epigenetic [GO:0045814]; plant organ development [GO:0099402]; regulation of stomatal closure [GO:0090333]; response to abscisic acid [GO:0009737]; response to water deprivation [GO:0009414]
At1g03780	cell division [GO:0051301]; mitotic cell cycle [GO:0000278]; mitotic spindle assembly [GO:0090307]; regulation of mitotic spindle organization [GO:0060236]; spindle assembly [GO:0051225]
At1g09970	innate immune response [GO:0045087]; protein autophosphorylation [GO:0046777]; response to oxidative stress [GO:0006979]; seed germination [GO:0009845]
At1g22882	defense response to bacterium [GO:0042742]; response to cold [GO:0009409]; response to salt stress [GO:0009651]; response to water deprivation [GO:0009414]
At1g29940	megagametogenesis [GO:0009561]; ribosome biogenesis [GO:0042254]
At1g63500	brassinosteroid mediated signaling pathway [GO:0009742]
At1g63680	biosynthetic process [GO:0009058]; cell division [GO:0051301]; chloroplast fission [GO:0010020]; chloroplast organization [GO:0009658]; regulation of cell shape [GO:0008360]
At1g69935	abscisic acid-activated signaling pathway [GO:0009738]; flower development [GO:0009908]; negative regulation of photomorphogenesis [GO:0010100]; positive gravitropism [GO:0009958]; positive regulation of lateral root development [GO:1901333]; positive regulation of long-day photoperiodism, flowering [GO:0048578]; regulation of abscisic acid-activated signaling pathway [GO:0009787]; regulation of …
At1g04020	DNA repair [GO:0006281]; double-strand break repair via homologous recombination [GO:0000724]; leaf development [GO:0048366]; maintenance of root meristem identity [GO:0010078]; maintenance of shoot apical meristem identity [GO:0010492]; negative regulation of DNA-templated transcription [GO:0045892]; protein-DNA complex assembly [GO:0065004]; regulation of meristem structural organization [GO:00…
At1g04160	actin filament organization [GO:0007015]; actin filament-based movement [GO:0030048]; root hair elongation [GO:0048767]
At1g16440	root hair cell development [GO:0080147]
At1g56590	gravitropism [GO:0009630]; intracellular protein transport [GO:0006886]; vesicle-mediated transport [GO:0016192]
At1g04450	establishment of vesicle localization [GO:0051650]; pollen tube growth [GO:0009860]; positive regulation of calcium-mediated signaling [GO:0050850]; positive regulation of cytosolic calcium ion concentration [GO:0007204]; regulation of actin filament depolymerization [GO:0030834]; regulation of calcium-mediated signaling [GO:0050848]; regulation of exocytosis [GO:0017157]
At1g30810	photoperiodism, flowering [GO:0048573]; regulation of DNA-templated transcription [GO:0006355]
At1g50840	DNA repair [GO:0006281]; mitochondrial DNA replication [GO:0006264]; plastid DNA replication [GO:0033259]
At1g77460	anisotropic cell growth [GO:0051211]; plant-type cell wall cellulose biosynthetic process [GO:0052324]; protein localization to cortical microtubule cytoskeleton [GO:0072699]; regulation of cell shape [GO:0008360]; regulation of cellulose biosynthetic process [GO:2001006]; unidimensional cell growth [GO:0009826]
At1g77600	cell division [GO:0051301]; DNA recombination [GO:0006310]; DNA repair [GO:0006281]; homologous recombination [GO:0035825]; leaf morphogenesis [GO:0009965]; mitotic sister chromatid cohesion [GO:0007064]; proximal/distal pattern formation [GO:0009954]
At1g11060	cell division [GO:0051301]; DNA repair [GO:0006281]; embryo development ending in seed dormancy [GO:0009793]; meiotic chromosome segregation [GO:0045132]; meiotic sister chromatid cohesion [GO:0051177]; meiotic sister chromatid cohesion involved in meiosis I [GO:0010789]; meiotic sister chromatid segregation [GO:0045144]; mitotic sister chromatid cohesion [GO:0007064]; mitotic sister chromatid se…
At1g17290	biosynthetic process [GO:0009058]; cellular response to hypoxia [GO:0071456]; L-alanine catabolic process, by transamination [GO:0019481]; response to cadmium ion [GO:0046686]; response to hypoxia [GO:0001666]
At1g50990	brassinosteroid mediated signaling pathway [GO:0009742]
At1g71360	nucleus organization [GO:0006997]
At1g17610	borate transport [GO:0046713]; defense response [GO:0006952]; signal transduction [GO:0007165]
At1g24460	intracellular protein transport [GO:0006886]; protein targeting to vacuole [GO:0006623]; regulation of cell morphogenesis [GO:0022604]; regulation of microtubule cytoskeleton organization [GO:0070507]; response to lithium ion [GO:0010226]; response to mannitol [GO:0010555]; response to potassium ion [GO:0035864]; response to salt stress [GO:0009651]; root epidermal cell differentiation [GO:001005…
At1g42430	negative gravitropism [GO:0009959]; positive gravitropism [GO:0009958]; regulation of alpha-glucan metabolic process [GO:0032948]; regulation of starch metabolic process [GO:2000904]; seed development [GO:0048316]; starch granule initiation [GO:0062052]
At1g51510	mRNA processing [GO:0006397]; mRNA transport [GO:0051028]; nuclear-transcribed mRNA catabolic process, nonsense-mediated decay [GO:0000184]; positive regulation of gene expression [GO:0010628]; regulation of translation [GO:0006417]; RNA splicing [GO:0008380]
At1g11720	amylopectin biosynthetic process [GO:0010021]; starch biosynthetic process [GO:0019252]
At1g24706	miRNA processing [GO:0035196]; miRNA transport [GO:1990428]; mRNA export from nucleus [GO:0006406]; mRNA processing [GO:0006397]; RNA splicing [GO:0008380]
At1g31690	intracellular arginine homeostasis [GO:0090465]; nitric oxide biosynthetic process [GO:0006809]; primary root development [GO:0080022]; putrescine catabolic process [GO:0009447]; response to abscisic acid [GO:0009737]; response to auxin [GO:0009733]; response to jasmonic acid [GO:0009753]; response to putrescine [GO:1904585]; response to salicylic acid [GO:0009751]; response to salt stress [GO:00…
At1g31710	putrescine catabolic process [GO:0009447]; response to abscisic acid [GO:0009737]; response to auxin [GO:0009733]; response to jasmonic acid [GO:0009753]; response to putrescine [GO:1904585]; response to salicylic acid [GO:0009751]; response to water deprivation [GO:0009414]; response to wounding [GO:0009611]
At1g51940	abscisic acid-activated signaling pathway [GO:0009738]; defense response [GO:0006952]; defense response to fungus [GO:0050832]; innate immune response [GO:0045087]; negative regulation of defense response [GO:0031348]; positive regulation of abscisic acid-activated signaling pathway [GO:0009789]; response to abscisic acid [GO:0009737]
At1g18670	defense response to bacterium [GO:0042742]; defense response to oomycetes [GO:0002229]; positive regulation of defense response to bacterium [GO:1900426]; positive regulation of defense response to oomycetes [GO:1902290]; regulation of salicylic acid mediated signaling pathway [GO:2000031]
At1g25290	galactolipid metabolic process [GO:0019374]; phosphatidic acid biosynthetic process [GO:0006654]; proteolysis [GO:0006508]
At1g32130	brassinosteroid mediated signaling pathway [GO:0009742]; regulation of DNA-templated transcription elongation [GO:0032784]
At1g52410	defense response to fungus [GO:0050832]; photomorphogenesis [GO:0009640]
At1g72390	circadian rhythm [GO:0007623]; flower development [GO:0009908]; long-day photoperiodism, flowering [GO:0048574]; regulation of timing of transition from vegetative to reproductive phase [GO:0048510]; response to light stimulus [GO:0009416]
At1g72440	embryo sac development [GO:0009553]; polar nucleus fusion [GO:0010197]; pollen development [GO:0009555]; regulation of cell division [GO:0051302]
At1g79110	defense response [GO:0006952]; proteasome-mediated ubiquitin-dependent protein catabolic process [GO:0043161]; regulation of programmed cell death [GO:0043067]
At1g06670	DNA metabolic process [GO:0006259]
At1g12470	intracellular protein transport [GO:0006886]; root morphogenesis [GO:0010015]; vesicle-mediated transport [GO:0016192]
At1g12640	galactolipid biosynthetic process [GO:0019375]; glycerolipid biosynthetic process [GO:0045017]; phospholipid biosynthetic process [GO:0008654]; triglyceride biosynthetic process [GO:0019432]
At1g12790	chromosome segregation [GO:0007059]; male meiotic nuclear division [GO:0007140]; plant-type sporogenesis [GO:0048236]; pollen development [GO:0009555]; positive regulation of reciprocal meiotic recombination [GO:0010845]; reciprocal meiotic recombination [GO:0007131]; resolution of meiotic recombination intermediates [GO:0000712]
At1g18910	cellular response to iron ion starvation [GO:0010106]; intracellular iron ion homeostasis [GO:0006879]; iron import into cell [GO:0033212]; iron ion import across plasma membrane [GO:0098711]; protein ubiquitination [GO:0016567]; regulation of iron ion transport [GO:0034756]; response to iron ion [GO:0010039]; ubiquitin-dependent protein catabolic process [GO:0006511]
At1g26370	mRNA processing [GO:0006397]; regulation of RNA splicing [GO:0043484]; RNA splicing [GO:0008380]
At1g32870	mitochondria-nucleus signaling pathway [GO:0031930]; positive regulation of cellular response to oxidative stress [GO:1900409]; response to red light [GO:0010114]; response to UV-B [GO:0010224]
At1g52920	abscisic acid-activated signaling pathway [GO:0009738]; carbohydrate metabolic process [GO:0005975]; maintenance of seed dormancy [GO:0010231]; peptide modification [GO:0031179]; regulation of abscisic acid-activated signaling pathway [GO:0009787]
At1g79350	chromatin remodeling [GO:0006338]; epigenetic regulation of gene expression [GO:0040029]; heat acclimation [GO:0010286]; positive regulation of cellular response to heat [GO:1900036]; regulation of DNA-templated transcription [GO:0006355]; response to heat [GO:0009408]
At2g27120	DNA repair [GO:0006281]; DNA replication [GO:0006260]
At2g40130	response to strigolactone [GO:1902347]
At2g40360	gamete generation [GO:0007276]; maturation of 5.8S rRNA from tricistronic rRNA transcript (SSU-rRNA, 5.8S rRNA, LSU-rRNA) [GO:0000466]; maturation of LSU-rRNA from tricistronic rRNA transcript (SSU-rRNA, 5.8S rRNA, LSU-rRNA) [GO:0000463]; regulation of cell division [GO:0051302]
At2g40410	DNA catabolic process [GO:0006308]; RNA catabolic process [GO:0006401]
At2g28290	defense response [GO:0006952]; epigenetic regulation of gene expression [GO:0040029]; ethylene-activated signaling pathway [GO:0009873]; flower development [GO:0009908]; organ boundary specification between lateral organs and the meristem [GO:0010199]; regulation of defense response to fungus [GO:1900150]; regulation of DNA-templated transcription [GO:0006355]; regulation of ethylene-activated si…
At2g28315	plant-type secondary cell wall biogenesis [GO:0009834]; regulation of pectin biosynthetic process [GO:1900030]; UDP-xylose transmembrane transport [GO:0015790]
At2g34640	plastid transcription [GO:0042793]; positive regulation of DNA-templated transcription [GO:0045893]; positive regulation of red or far-red light signaling pathway [GO:0090228]; positive regulation of thermomorphogenesis [GO:0140922]; protein catabolic process [GO:0030163]; red, far-red light phototransduction [GO:0009585]; regulation of plant organ morphogenesis [GO:1905421]; regulation of transc…
At2g22125	anisotropic cell growth [GO:0051211]; anther dehiscence [GO:0009901]; cellulose biosynthetic process [GO:0030244]; cellulose microfibril organization [GO:0010215]; cortical microtubule organization [GO:0043622]; gynoecium development [GO:0048467]; plant-type primary cell wall biogenesis [GO:0009833]; pollen tube development [GO:0048868]; pollen wall assembly [GO:0010208]; protein localization to …
At2g28620	cortical microtubule organization [GO:0043622]; cytokinesis by cell plate formation [GO:0000911]; microtubule-based movement [GO:0007018]; mitotic cytokinesis [GO:0000281]; mitotic spindle organization [GO:0007052]; unidimensional cell growth [GO:0009826]
At2g34680	cell division [GO:0051301]; lateral root morphogenesis [GO:0010102]; response to auxin [GO:0009733]
At2g35340	embryo development ending in seed dormancy [GO:0009793]; mRNA processing [GO:0006397]; RNA splicing [GO:0008380]
At2g42380	pollen development [GO:0009555]; positive regulation of DNA-templated transcription [GO:0045893]
At2g48110	phenylpropanoid metabolic process [GO:0009698]; regulation of phenylpropanoid metabolic process [GO:2000762]
At2g01440	DNA recombination [GO:0006310]; DNA repair [GO:0006281]; mitochondrial genome maintenance [GO:0000002]
At2g01940	circumnutation [GO:0010031]; detection of gravity [GO:0009590]; floral organ morphogenesis [GO:0048444]; gravitropism [GO:0009630]; leaf morphogenesis [GO:0009965]; negative gravitropism [GO:0009959]; positive regulation of auxin biosynthetic process [GO:0010601]; regulation of auxin polar transport [GO:2000012]; regulation of DNA-templated transcription [GO:0006355]; regulation of starch metabol…
At2g18000	cell differentiation [GO:0030154]; flower development [GO:0009908]; regulation of DNA-templated transcription [GO:0006355]; regulation of flower development [GO:0009909]; regulation of photoperiodism, flowering [GO:2000028]; regulation of timing of transition from vegetative to reproductive phase [GO:0048510]
At2g31170	cristae formation [GO:0042407]; cysteinyl-tRNA aminoacylation [GO:0006423]; polar nucleus fusion [GO:0010197]; regulation of programmed cell death [GO:0043067]
At2g31530	chloroplast organization [GO:0009658]; protein localization to chloroplast [GO:0072598]; protein transport [GO:0015031]; thylakoid membrane organization [GO:0010027]
At2g02820	embryo sac development [GO:0009553]; guard cell differentiation [GO:0010052]; guard mother cell cytokinesis [GO:0010235]; guard mother cell differentiation [GO:0010444]; lateral root development [GO:0048527]; megasporogenesis [GO:0009554]; multicellular organismal-level water homeostasis [GO:0050891]; positive regulation of lateral root development [GO:1901333]; positive regulation of response to…
At2g31660	protein import into nucleus [GO:0006606]; RISC complex assembly [GO:0070922]
At2g43850	innate immune response [GO:0045087]; protein autophosphorylation [GO:0046777]; response to osmotic stress [GO:0006970]
At2g03150	regulation of DNA-templated transcription [GO:0006355]; response to salt stress [GO:0009651]; sodium ion homeostasis [GO:0055078]
At2g25660	amyloplast organization [GO:0009660]; protein secretion [GO:0009306]
At2g38195	mitotic cell cycle [GO:0000278]; pollen development [GO:0009555]; protein ubiquitination [GO:0016567]
At2g26070	negative regulation of ethylene-activated signaling pathway [GO:0010105]; response to ethylene [GO:0009723]
At2g26130	abscisic acid-activated signaling pathway [GO:0009738]; acquisition of seed longevity [GO:0140547]; gibberellic acid mediated signaling pathway [GO:0009740]; gibberellin mediated signaling pathway [GO:0010476]; negative regulation of abscisic acid-activated signaling pathway [GO:0009788]; protein polyubiquitination [GO:0000209]; seed maturation [GO:0010431]; ubiquitin-dependent protein catabolic …
At2g39260	defense response to bacterium [GO:0042742]; jasmonic acid mediated signaling pathway [GO:0009867]; long-day photoperiodism [GO:0048571]; nuclear-transcribed mRNA catabolic process, nonsense-mediated decay [GO:0000184]; response to wounding [GO:0009611]; salicylic acid mediated signaling pathway [GO:0009863]
At2g44750	thiamine diphosphate biosynthetic process [GO:0009229]; thiamine metabolic process [GO:0006772]
At2g04270	chloroplast mRNA processing [GO:0010239]; chloroplast organization [GO:0009658]; chloroplast rRNA processing [GO:1901259]
At2g20635	cell division [GO:0051301]; chromosome segregation [GO:0007059]; mitotic spindle assembly checkpoint signaling [GO:0007094]
At2g26890	amyloplast organization [GO:0009660]; cell division [GO:0051301]; embryo development ending in seed dormancy [GO:0009793]; embryonic axis specification [GO:0000578]; endocytosis [GO:0006897]; endosome organization [GO:0007032]; late endosome to vacuole transport [GO:0045324]; negative gravitropism [GO:0009959]; phototropism [GO:0009638]; protein targeting to vacuole [GO:0006623]; regulation of ea…
At2g33460	cell morphogenesis [GO:0000902]; cellulose microfibril organization [GO:0010215]; cytoplasmic microtubule organization [GO:0031122]; pollen tube growth [GO:0009860]
At2g45290	reductive pentose-phosphate cycle [GO:0019253]
At3g14980	gene silencing by siRNA-directed DNA methylation [GO:0080188]
At3g43300	auxin-activated signaling pathway [GO:0009734]; defense response to bacterium [GO:0042742]; endocytosis [GO:0006897]; immune response [GO:0006955]; innate immune response [GO:0045087]; intracellular protein transport [GO:0006886]; regulation of ARF protein signal transduction [GO:0032012]; regulation of auxin polar transport [GO:2000012]; regulation of root morphogenesis [GO:2000067]; regulation …
At3g02890	negative regulation of gene expression, epigenetic [GO:0045814]; negative regulation of transcription elongation by RNA polymerase II [GO:0034244]; regulation of photoperiodism, flowering [GO:2000028]
At3g09090	cell wall organization [GO:0071555]; pollen exine formation [GO:0010584]; pollen wall assembly [GO:0010208]
At3g03110	embryo sac development [GO:0009553]; mRNA transport [GO:0051028]; pollen development [GO:0009555]; pollen germination [GO:0009846]; pollen tube growth [GO:0009860]; protein export from nucleus [GO:0006611]
At3g22190	anisotropic cell growth [GO:0051211]; intracellular signal transduction [GO:0035556]; leaf pavement cell development [GO:0090436]; microtubule-based process [GO:0007017]; protein localization to cortical microtubule cytoskeleton [GO:0072699]; regulation of cellulose biosynthetic process [GO:2001006]; regulation of microtubule cytoskeleton organization [GO:0070507]
At3g28690	defense response [GO:0006952]; lipopolysaccharide-mediated signaling pathway [GO:0031663]; pattern recognition receptor signaling pathway [GO:0002221]
At3g63150	mitochondrion organization [GO:0007005]; response to abscisic acid [GO:0009737]
At3g01510	starch catabolic process [GO:0005983]
At3g50920	diacylglycerol biosynthetic process [GO:0006651]
At3g57190	chloroplast organization [GO:0009658]; regulation of mRNA stability [GO:0043488]
At3g10160	one-carbon metabolic process [GO:0006730]; photorespiration [GO:0009853]; seedling development [GO:0090351]
At3g23070	Group II intron splicing [GO:0000373]; mRNA processing [GO:0006397]; seed development [GO:0048316]
At3g44480	defense response [GO:0006952]; defense response to fungus [GO:0050832]; innate immune response-activating signaling pathway [GO:0002758]; positive regulation of plant-type hypersensitive response [GO:0034052]; response to oomycetes [GO:0002239]
At3g57770	cell surface receptor signaling pathway [GO:0007166]
At3g04340	cell redox homeostasis [GO:0045454]; chloroplast organization [GO:0009658]; protein import into chloroplast stroma [GO:0045037]; proteolysis [GO:0006508]; regulation of photorespiration [GO:0080093]
At3g10420	plastid organization [GO:0009657]; reversible differentiation [GO:0090677]; seed maturation [GO:0010431]
At3g10550	cellular response to water deprivation [GO:0042631]; intracellular signal transduction [GO:0035556]; lipid metabolic process [GO:0006629]; regulation of response to water deprivation [GO:2000070]
At3g17850	protein autophosphorylation [GO:0046777]
At3g24870	chromatin organization [GO:0006325]; regulation of flower development [GO:0009909]; regulation of photoperiodism, flowering [GO:2000028]; regulation of timing of transition from vegetative to reproductive phase [GO:0048510]
At3g01310	defense response to fungus [GO:0050832]; inositol metabolic process [GO:0006020]; inositol phosphate biosynthetic process [GO:0032958]; jasmonic acid and ethylene-dependent systemic resistance [GO:0009861]; positive regulation of antifungal innate immune response [GO:1905036]; positive regulation of defense response to insect [GO:1900367]; positive regulation of vitamin E biosynthetic process [GO…
At3g01780	cytokinesis by cell plate formation [GO:0000911]; endocytosis [GO:0006897]; pollen development [GO:0009555]
At3g05680	embryo development ending in seed dormancy [GO:0009793]; mRNA processing [GO:0006397]; response to salt stress [GO:0009651]; RNA splicing [GO:0008380]
At3g06010	maintenance of root meristem identity [GO:0010078]; maintenance of seed dormancy [GO:0010231]; maintenance of shoot apical meristem identity [GO:0010492]; response to heat [GO:0009408]; response to salt stress [GO:0009651]; response to water deprivation [GO:0009414]
At3g46960	nuclear-transcribed mRNA catabolic process, 3'-5' exonucleolytic nonsense-mediated decay [GO:0070478]; positive regulation of wax biosynthetic process [GO:1904278]; post-transcriptional gene silencing [GO:0016441]; potassium ion transport [GO:0006813]; response to potassium ion [GO:0035864]; RNA fragment catabolic process [GO:0000292]
At3g06300	peptidyl-proline hydroxylation to 4-hydroxy-L-proline [GO:0018401]; root hair cell development [GO:0080147]
At3g60650	cell differentiation [GO:0030154]; lateral root development [GO:0048527]; regulation of root development [GO:2000280]; regulation of root morphogenesis [GO:2000067]; response to auxin [GO:0009733]
At3g19600	abscisic acid-activated signaling pathway [GO:0009738]; response to abscisic acid [GO:0009737]; response to cold [GO:0009409]; response to salt [GO:1902074]; response to water deprivation [GO:0009414]
At3g19670	mRNA cis splicing, via spliceosome [GO:0045292]; RNA splicing [GO:0008380]
At3g47710	gibberellic acid mediated signaling pathway [GO:0009740]; photomorphogenesis [GO:0009640]; regulation of growth [GO:0040008]; regulation of timing of transition from vegetative to reproductive phase [GO:0048510]
At3g54230	mRNA processing [GO:0006397]; mRNA splicing, via spliceosome [GO:0000398]; regulation of RNA splicing [GO:0043484]
At3g54500	circadian regulation of gene expression [GO:0032922]; entrainment of circadian clock [GO:0009649]; regulation of DNA-templated transcription [GO:0006355]
At3g13782	double-strand break repair via homologous recombination [GO:0000724]; nucleosome assembly [GO:0006334]
At3g20475	chiasma assembly [GO:0051026]; homologous chromosome segregation [GO:0045143]; meiotic mismatch repair involved in reciprocal meiotic recombination [GO:0010777]; reciprocal meiotic recombination [GO:0007131]; resolution of meiotic recombination intermediates [GO:0000712]
At3g20530	defense response [GO:0006952]
At3g14360	lipid catabolic process [GO:0016042]
At4g05190	cell division [GO:0051301]; microtubule cytoskeleton organization [GO:0000226]; microtubule-based movement [GO:0007018]; spindle assembly [GO:0051225]
At4g04040	embryo development ending in seed dormancy [GO:0009793]; fructose 6-phosphate metabolic process [GO:0006002]; photosynthesis [GO:0015979]
At4g04920	abscisic acid-activated signaling pathway [GO:0009738]; auxin-activated signaling pathway [GO:0009734]; circadian regulation of gene expression [GO:0032922]; positive regulation of plant-type cell wall cellulose biosynthetic process [GO:2001011]; positive regulation of systemic acquired resistance [GO:1901672]; positive regulation of transcription by RNA polymerase II [GO:0045944]; regulation of …
At4g02260	guanosine tetraphosphate metabolic process [GO:0015969]; leaf senescence [GO:0010150]; photosynthesis [GO:0015979]; response to wounding [GO:0009611]
At4g02350	acceptance of pollen [GO:0060321]; intracellular protein transport [GO:0006886]; pollen germination [GO:0009846]; pollen tube growth [GO:0009860]; vesicle tethering involved in exocytosis [GO:0090522]
At4g03090	flower development [GO:0009908]; negative regulation of antisense RNA transcription [GO:0060195]; root development [GO:0048364]; seed germination [GO:0009845]
At4g21585	DNA catabolic process [GO:0006308]
At4g21600	DNA catabolic process [GO:0006308]
At4g21900	mRNA processing [GO:0006397]; sno(s)RNA processing [GO:0043144]; tRNA 5'-leader removal [GO:0001682]
At4g34100	cuticle development [GO:0042335]; cutin biosynthetic process [GO:0010143]; isoprenoid biosynthetic process [GO:0008299]; positive regulation of isopentenyl diphosphate biosynthetic process, mevalonate pathway [GO:1900486]; protein ubiquitination [GO:0016567]; response to water deprivation [GO:0009414]; suberin biosynthetic process [GO:0010345]; wax biosynthetic process [GO:0010025]
At4g16143	cell wall organization [GO:0071555]; NLS-bearing protein import into nucleus [GO:0006607]; regulation of root development [GO:2000280]; response to salt stress [GO:0009651]
At4g22140	flower development [GO:0009908]; negative regulation of gene expression, epigenetic [GO:0045814]; negative regulation of long-day photoperiodism, flowering [GO:0048579]; post-embryonic development [GO:0009791]; regulation of photoperiodism, flowering [GO:2000028]; seed germination [GO:0009845]
At4g28590	chloroplast organization [GO:0009658]; regulation of DNA-templated transcription [GO:0006355]; response to temperature stimulus [GO:0009266]
At4g34580	cell tip growth [GO:0009932]; protein transport [GO:0015031]; root epidermal cell differentiation [GO:0010053]; root hair cell tip growth [GO:0048768]; root hair elongation [GO:0048767]
At4g16155	response to arsenic-containing substance [GO:0046685]
At4g22755	sterol biosynthetic process [GO:0016126]
At4g35580	cellular response to osmotic stress [GO:0071470]; negative regulation of DNA-templated transcription [GO:0045892]; positive regulation of defense response to bacterium [GO:1900426]; regulation of defense response [GO:0031347]; regulation of DNA-templated transcription [GO:0006355]
At4g35987	abscisic acid-activated signaling pathway [GO:0009738]; auxin-activated signaling pathway [GO:0009734]; gravitropism [GO:0009630]; methylation [GO:0032259]; regulation of abscisic acid-activated signaling pathway [GO:0009787]; regulation of auxin mediated signaling pathway [GO:0010928]; regulation of response to salt stress [GO:1901000]; regulation of response to water deprivation [GO:2000070]; r…
At4g36050	DNA repair [GO:0006281]
At4g11720	double fertilization forming a zygote and endosperm [GO:0009567]; fusion of sperm to egg plasma membrane involved in double fertilization forming a zygote and endosperm [GO:0061936]; plasma membrane fusion [GO:0045026]; pollen sperm cell differentiation [GO:0048235]; pollen tube guidance [GO:0010183]
At4g17330	cell wall organization [GO:0071555]; regulation of gene expression [GO:0010468]; regulation of meristem structural organization [GO:0009934]; regulation of root development [GO:2000280]; response to salt stress [GO:0009651]
At4g17410	cellular response to paraquat [GO:0072756]; mRNA processing [GO:0006397]; negative regulation of response to oxidative stress [GO:1902883]; positive regulation of proteasomal ubiquitin-dependent protein catabolic process [GO:0032436]; positive regulation of response to oxidative stress [GO:1902884]; protein ubiquitination [GO:0016567]; response to cadmium ion [GO:0046686]; response to hydrogen pe…
At4g12030	glucosinolate biosynthetic process [GO:0019761]; glucosinolate biosynthetic process from homomethionine [GO:0033506]; response to jasmonic acid [GO:0009753]; response to wounding [GO:0009611]
At4g17660	defense response [GO:0006952]
At4g36760	auxin polar transport [GO:0009926]; proteolysis [GO:0006508]
At4g24580	activation of GTPase activity [GO:0090630]; negative regulation of Rho protein signal transduction [GO:0035024]; pollen germination [GO:0009846]; pollen tube adhesion [GO:0009865]; pollen tube development [GO:0048868]; pollen tube growth [GO:0009860]; positive regulation of GTPase activity [GO:0043547]; signal transduction [GO:0007165]
At4g37180	floral organ formation [GO:0048449]; negative regulation of gene expression [GO:0010629]; regulation of DNA-templated transcription [GO:0006355]; specification of plant organ identity [GO:0090701]
At4g24970	defense response [GO:0006952]; DNA repair [GO:0006281]; gene silencing by siRNA-directed DNA methylation [GO:0080188]; positive regulation of defense response to oomycetes [GO:1902290]; regulation of DNA repair [GO:0006282]; regulation of gene silencing by regulatory ncRNA [GO:0060966]
At4g37460	defense response to bacterium [GO:0042742]; negative regulation of defense response [GO:0031348]; negative regulation of DNA-templated transcription [GO:0045892]
At4g19040	ethylene-activated signaling pathway [GO:0009873]; negative regulation of leaf senescence [GO:1900056]; plant-type hypersensitive response [GO:0009626]; regulation of defense response to fungus [GO:1900150]; response to ethylene [GO:0009723]; response to salicylic acid [GO:0009751]
At4g19180	anther dehiscence [GO:0009901]; pollen exine formation [GO:0010584]
At4g19490	protein transport [GO:0015031]; retrograde transport, endosome to Golgi [GO:0042147]
At4g25840	dephosphorylation [GO:0016311]; glycerol biosynthetic process [GO:0006114]; riboflavin biosynthetic process [GO:0009231]
At4g38360	negative regulation of brassinosteroid mediated signaling pathway [GO:1900458]; programmed cell death [GO:0012501]; vacuole organization [GO:0007033]; vesicle-mediated transport to the plasma membrane [GO:0098876]
At4g38470	cellular response to hypoxia [GO:0071456]; chloroplast organization [GO:0009658]; protein phosphorylation [GO:0006468]; response to abscisic acid [GO:0009737]
At4g13750	auxin polar transport [GO:0009926]; cell fate specification [GO:0001708]; embryo development ending in seed dormancy [GO:0009793]; leaf vascular tissue pattern formation [GO:0010305]; root development [GO:0048364]; stem cell population maintenance [GO:0019827]
At4g20310	cellular hyperosmotic salinity response [GO:0071475]; proteolysis [GO:0006508]; regulation of brassinosteroid mediated signaling pathway [GO:1900457]; regulation of response to endoplasmic reticulum stress [GO:1905897]; response to salt stress [GO:0009651]
At4g26420	methylation [GO:0032259]
At4g14510	Group II intron splicing [GO:0000373]; mRNA processing [GO:0006397]; plastid rRNA transcription [GO:0042794]; RNA splicing [GO:0008380]; rRNA processing [GO:0006364]; seed development [GO:0048316]
At4g14605	chloroplast organization [GO:0009658]; DNA-templated transcription termination [GO:0006353]; plastid transcription [GO:0042793]; regulation of DNA-templated transcription [GO:0006355]; response to abscisic acid [GO:0009737]; response to osmotic stress [GO:0006970]; response to salt stress [GO:0009651]
At4g20850	proteolysis [GO:0006508]
At5g04290	DNA-templated transcription elongation [GO:0006354]; gene silencing by siRNA-directed DNA methylation [GO:0080188]; heterochromatin formation [GO:0031507]; regulation of DNA-templated transcription elongation [GO:0032784]; regulation of transcription by RNA polymerase II [GO:0006357]; siRNA processing [GO:0030422]
At5g04540	intracellular signal transduction [GO:0035556]; lipid metabolic process [GO:0006629]
At5g59980	rRNA processing [GO:0006364]; tRNA processing [GO:0008033]
At5g18525	defense response to bacterium [GO:0042742]; protein targeting to vacuole [GO:0006623]
At5g18620	heterochromatin formation [GO:0031507]; positive regulation of cellular response to heat [GO:1900036]; positive regulation of transcription by RNA polymerase II [GO:0045944]
At5g18700	cellularization [GO:0007349]; cytokinesis by cell plate formation [GO:0000911]; endosperm cellularization [GO:0010342]; microsporogenesis [GO:0009556]; phragmoplast assembly [GO:0000914]; pollen development [GO:0009555]; radial microtubular system formation [GO:0010245]
At5g35210	chloroplast-nucleus signaling pathway [GO:0010019]; positive regulation of DNA-templated transcription [GO:0045893]; proteolysis [GO:0006508]
At5g41480	embryo development ending in seed dormancy [GO:0009793]; one-carbon metabolic process [GO:0006730]; tetrahydrofolate biosynthetic process [GO:0046654]
At5g41580	positive regulation of sulfur metabolic process [GO:0051176]; protein sumoylation [GO:0016925]; regulation of gene silencing by regulatory ncRNA [GO:0060966]; response to abscisic acid [GO:0009737]; response to osmotic stress [GO:0006970]; response to salt stress [GO:0009651]
At5g05460	N-glycan processing [GO:0006491]; protein deglycosylation [GO:0006517]
At5g12130	seedling development [GO:0090351]; thylakoid membrane organization [GO:0010027]
At5g19200	3-keto-sphinganine metabolic process [GO:0006666]; sphingolipid biosynthetic process [GO:0030148]
At5g35580	defense response [GO:0006952]; negative regulation of immune response [GO:0050777]; protein phosphorylation [GO:0006468]
At5g41790	abscisic acid-activated signaling pathway [GO:0009738]; cellular response to abscisic acid stimulus [GO:0071215]; positive regulation of abscisic acid-activated signaling pathway [GO:0009789]; regulation of protein import into nucleus [GO:0042306]; response to abscisic acid [GO:0009737]; response to osmotic stress [GO:0006970]
At5g54280	actin filament-based movement [GO:0030048]; endocytosis [GO:0006897]
At5g60600	isopentenyl diphosphate biosynthetic process, methylerythritol 4-phosphate pathway [GO:0019288]; response to bacterium [GO:0009617]; systemic acquired resistance, salicylic acid mediated signaling pathway [GO:0009862]; terpenoid biosynthetic process [GO:0016114]
At5g19310	maintenance of root meristem identity [GO:0010078]; maintenance of seed dormancy [GO:0010231]; maintenance of shoot apical meristem identity [GO:0010492]; unidimensional cell growth [GO:0009826]
At5g26760	cell differentiation [GO:0030154]
At5g42400	flower development [GO:0009908]; methylation [GO:0032259]; regulation of flower development [GO:0009909]; vegetative to reproductive phase transition of meristem [GO:0010228]
At5g05980	lignin biosynthetic process [GO:0009809]; one-carbon metabolic process [GO:0006730]; quiescent center organization [GO:1904961]; root development [GO:0048364]; root hair elongation [GO:0048767]; root meristem growth [GO:0010449]; tetrahydrofolylpolyglutamate biosynthetic process [GO:0046901]
At5g13010	defense response to fungus [GO:0050832]; embryo development ending in seed dormancy [GO:0009793]; gene expression [GO:0010467]; innate immune response [GO:0045087]; mRNA splicing, via spliceosome [GO:0000398]; positive regulation of protein-containing complex assembly [GO:0031334]; positive regulation of RNA splicing [GO:0033120]; primary miRNA processing [GO:0031053]; regulatory ncRNA-mediated p…
At5g26920	abscisic acid-activated signaling pathway [GO:0009738]; cellular response to hypoxia [GO:0071456]; cellular response to molecule of bacterial origin [GO:0071219]; defense response to bacterium [GO:0042742]; defense response to oomycetes [GO:0002229]; plant-type hypersensitive response [GO:0009626]; positive regulation of abscisic acid-activated signaling pathway [GO:0009789]; positive regulation …
At5g55390	defense response to fungus [GO:0050832]; epigenetic regulation of gene expression [GO:0040029]; leaf pavement cell development [GO:0090436]; negative regulation of heterochromatin formation [GO:0031452]; positive regulation of defense response to oomycetes [GO:1902290]; positive regulation of flower development [GO:0009911]; regulation of defense response [GO:0031347]; regulation of DNA-templated…
At5g13650	protein stabilization [GO:0050821]; response to cold [GO:0009409]; rRNA processing [GO:0006364]
At5g27720	deadenylation-dependent decapping of nuclear-transcribed mRNA [GO:0000290]; mRNA splicing, via spliceosome [GO:0000398]
At5g20490	actin filament organization [GO:0007015]; actin filament-based movement [GO:0030048]; cell division [GO:0051301]; fruit development [GO:0010154]; Golgi localization [GO:0051645]; gynoecium development [GO:0048467]; leaf pavement cell development [GO:0090436]; mitochondrion localization [GO:0051646]; peroxisome localization [GO:0060151]; post-embryonic development [GO:0009791]; root hair cell tip …
At5g28030	cysteine biosynthetic process from serine [GO:0006535]; intracellular cysteine homeostasis [GO:0080145]; response to oxidative stress [GO:0006979]; stress response to cadmium ion [GO:1990170]
At5g56040	maintenance of meristem identity [GO:0010074]; regulation of pollen tube growth [GO:0080092]; regulation of root meristem growth [GO:0010082]; response to temperature stimulus [GO:0009266]
At5g62220	protein glycosylation [GO:0006486]; xyloglucan biosynthetic process [GO:0009969]
At5g56780	negative regulation of DNA-templated transcription [GO:0045892]; regulation of seed dormancy process [GO:2000033]; xylem development [GO:0010089]
At5g44635	DNA replication initiation [GO:0006270]; DNA unwinding involved in DNA replication [GO:0006268]
At5g50780	defense response [GO:0006952]; DNA repair [GO:0006281]; gene silencing by siRNA-directed DNA methylation [GO:0080188]; positive regulation of defense response to oomycetes [GO:1902290]; regulation of DNA repair [GO:0006282]; regulation of gene silencing by regulatory ncRNA [GO:0060966]
At5g57190	phosphatidylethanolamine biosynthetic process [GO:0006646]; protein autoprocessing [GO:0016540]
At5g01780	DNA repair [GO:0006281]; regulation of seed germination [GO:0010029]
At5g08390	microtubule severing [GO:0051013]; regulation of unidimensional cell growth [GO:0051510]
At5g23070	DNA biosynthetic process [GO:0071897]; response to cold [GO:0009409]; seedling development [GO:0090351]
At5g02310/At5g02300	defense response to bacterium [GO:0042742]; defense response to fungus [GO:0050832]; protein ubiquitination [GO:0016567]; regulation of lipid catabolic process [GO:0050994]; regulation of seed germination [GO:0010029]; response to abscisic acid [GO:0009737]; ubiquitin-dependent protein catabolic process [GO:0006511]; ubiquitin-dependent protein catabolic process via the N-end rule pathway [GO:007…
At5g02520	cell division [GO:0051301]; meiotic cell cycle [GO:0051321]
At5g08760	response to jasmonic acid [GO:0009753]; response to salicylic acid [GO:0009751]; response to salt stress [GO:0009651]
At5g45140	megagametogenesis [GO:0009561]
At5g57880	chiasma assembly [GO:0051026]; chromosome segregation [GO:0007059]; embryo sac development [GO:0009553]; male meiotic nuclear division [GO:0007140]; meiotic DNA double-strand break formation [GO:0042138]; meiotic spindle organization [GO:0000212]; plant-type sporogenesis [GO:0048236]; pollen development [GO:0009555]
At5g58040	mRNA processing [GO:0006397]
At5g64390	cell differentiation [GO:0030154]; maintenance of floral organ identity [GO:0048497]; mRNA processing [GO:0006397]; positive regulation of flower development [GO:0009911]
At5g16680	negative regulation of gene expression, epigenetic [GO:0045814]; negative regulation of transcription elongation by RNA polymerase II [GO:0034244]; regulation of photoperiodism, flowering [GO:2000028]
At5g64580	embryo development ending in seed dormancy [GO:0009793]; protein import into chloroplast stroma [GO:0045037]; proteolysis [GO:0006508]
At5g32470	thiamine biosynthetic process [GO:0009228]
At5g52350	auxin-activated signaling pathway [GO:0009734]; exocytosis [GO:0006887]; gravitropism [GO:0009630]; intracellular auxin homeostasis [GO:0140964]; protein transport [GO:0015031]; root morphogenesis [GO:0010015]
At5g03570	cellular response to iron ion starvation [GO:0010106]; cobalt ion transport [GO:0006824]; iron ion transport [GO:0006826]; nickel cation transmembrane transport [GO:0035444]; nickel cation transport [GO:0015675]; transition metal ion transport [GO:0000041]
At5g24670	tRNA modification [GO:0006400]
At5g46520	defense response [GO:0006952]; regulation of root meristem growth [GO:0010082]; signal transduction [GO:0007165]
At5g46910	flower development [GO:0009908]; long-day photoperiodism [GO:0048571]; negative regulation of gene expression, epigenetic [GO:0045814]; negative regulation of long-day photoperiodism, flowering [GO:0048579]; negative regulation of short-day photoperiodism, flowering [GO:0048577]; regulation of DNA-templated transcription [GO:0006355]; response to temperature stimulus [GO:0009266]
At3g19190	autophagosome assembly [GO:0000045]; defense response to bacterium [GO:0042742]; defense response to fungus [GO:0050832]; leaf senescence [GO:0010150]; lipid transport [GO:0006869]; protein transport [GO:0015031]
At4g00450	regulation of development, heterochronic [GO:0040034]; regulation of radial pattern formation [GO:0090213]; regulation of transcription by RNA polymerase II [GO:0006357]
At1g35530	double-strand break repair via synthesis-dependent strand annealing [GO:0045003]; interstrand cross-link repair [GO:0036297]
AtCg00490	photorespiration [GO:0009853]; reductive pentose-phosphate cycle [GO:0019253]; response to abscisic acid [GO:0009737]; response to cadmium ion [GO:0046686]
At5g53950	formation of plant organ boundary [GO:0090691]; leaf development [GO:0048366]; primary shoot apical meristem specification [GO:0010072]; regulation of timing of plant organ formation [GO:0090709]; secondary shoot formation [GO:0010223]
At1g09100	embryo sac development [GO:0009553]; glucose mediated signaling pathway [GO:0010255]; pollen development [GO:0009555]; proteasomal protein catabolic process [GO:0010498]; regulation of transcription by RNA polymerase II [GO:0006357]
At1g09070	cellular response to hypoxia [GO:0071456]; defense response [GO:0006952]; protein targeting to vacuole [GO:0006623]
At2g23800	carotenoid biosynthetic process [GO:0016117]; farnesyl diphosphate biosynthetic process [GO:0045337]; geranyl diphosphate biosynthetic process [GO:0033384]; geranylgeranyl diphosphate biosynthetic process [GO:0033386]; isoprenoid biosynthetic process [GO:0008299]
At1g17745	L-serine biosynthetic process [GO:0006564]
At4g18930	tRNA splicing, via endonucleolytic cleavage and ligation [GO:0006388]
At1g56340	protein folding [GO:0006457]; response to endoplasmic reticulum stress [GO:0034976]
At1g08450	anthocyanin-containing compound metabolic process [GO:0046283]; defense response to bacterium [GO:0042742]; plant-type hypersensitive response [GO:0009626]; protein folding [GO:0006457]
At1g22740	positive regulation of autophagy [GO:0010508]; programmed cell death involved in cell development [GO:0010623]; protein transport [GO:0015031]; tracheary element differentiation [GO:1905177]; xylem development [GO:0010089]
At2g39930	amylopectin biosynthetic process [GO:0010021]; starch biosynthetic process [GO:0019252]; starch catabolic process [GO:0005983]
At2g39940	anther dehiscence [GO:0009901]; defense response [GO:0006952]; defense response to bacterium [GO:0042742]; defense response to fungus [GO:0050832]; extracellular ATP signaling [GO:0106167]; jasmonic acid and ethylene-dependent systemic resistance [GO:0009861]; jasmonic acid mediated signaling pathway [GO:0009867]; negative regulation of defense response [GO:0031348]; protein ubiquitination [GO:00…
At2g39970	NAD transport [GO:0043132]; regulation of peroxisome size [GO:0044375]
At2g39990	embryo development ending in seed dormancy [GO:0009793]; formation of cytoplasmic translation initiation complex [GO:0001732]; pollen germination [GO:0009846]; response to sucrose [GO:0009744]
At2g40060	intracellular protein transport [GO:0006886]; vesicle-mediated transport [GO:0016192]
At2g40080	entrainment of circadian clock [GO:0009649]; flower development [GO:0009908]; negative regulation of transcription by RNA polymerase II [GO:0000122]; photoperiodism [GO:0009648]; photoperiodism, flowering [GO:0048573]; positive regulation of circadian rhythm [GO:0042753]; red or far-red light signaling pathway [GO:0010017]; red, far-red light phototransduction [GO:0009585]; regulation of circadia…
At2g34710	adaxial/abaxial pattern specification [GO:0009955]; cell differentiation [GO:0030154]; determination of bilateral symmetry [GO:0009855]; integument development [GO:0080060]; meristem initiation [GO:0010014]; polarity specification of adaxial/abaxial axis [GO:0009944]; primary shoot apical meristem specification [GO:0010072]
At1g30490	adaxial/abaxial axis specification [GO:0009943]; cell differentiation [GO:0030154]; determination of bilateral symmetry [GO:0009855]; embryonic pattern specification [GO:0009880]; integument development [GO:0080060]; meristem initiation [GO:0010014]; polarity specification of adaxial/abaxial axis [GO:0009944]; primary shoot apical meristem specification [GO:0010072]
At4g02150	defense response [GO:0006952]; protein import into nucleus [GO:0006606]
At3g16480	proteolysis [GO:0006508]
At3g16420	protein folding [GO:0006457]; regulation of hydrolase activity [GO:0051336]
At3g16410	glucosinolate catabolic process [GO:0019762]; nitrile biosynthetic process [GO:0080028]; seed germination [GO:0009845]
At3g16390	glucosinolate catabolic process [GO:0019762]; nitrile biosynthetic process [GO:0080028]; seed germination [GO:0009845]
At5g40770	cell division [GO:0051301]; defense response to bacterium [GO:0042742]; lateral root development [GO:0048527]; mitochondrion organization [GO:0007005]; negative regulation of cell division [GO:0051782]; response to auxin [GO:0009733]; response to ethylene [GO:0009723]; response to nitric oxide [GO:0071731]; response to salt stress [GO:0009651]; salicylic acid biosynthetic process [GO:0009697]
At2g30410	post-chaperonin tubulin folding pathway [GO:0007023]; tubulin complex assembly [GO:0007021]
At1g51760	auxin metabolic process [GO:0009850]; response to wounding [GO:0009611]
At4g17730	intracellular protein transport [GO:0006886]; vesicle docking [GO:0048278]; vesicle fusion [GO:0006906]
At1g48410	adaxial/abaxial pattern specification [GO:0009955]; adventitious root development [GO:0048830]; auxin metabolic process [GO:0009850]; cell differentiation [GO:0030154]; defense response to virus [GO:0051607]; innate immune response [GO:0045087]; leaf morphogenesis [GO:0009965]; leaf proximal/distal pattern formation [GO:0010589]; leaf vascular tissue pattern formation [GO:0010305]; miRNA-mediated…
At1g65500	response to bacterium [GO:0009617]; response to cold [GO:0009409]; response to ethylene [GO:0009723]; response to jasmonic acid [GO:0009753]; response to salicylic acid [GO:0009751]; response to salt stress [GO:0009651]; response to water deprivation [GO:0009414]
At1g65620	adaxial/abaxial axis specification [GO:0009943]; petal development [GO:0048441]; polarity specification of adaxial/abaxial axis [GO:0009944]; proximal/distal pattern formation [GO:0009954]; specification of symmetry [GO:0009799]
At1g65650	protein deubiquitination [GO:0016579]; shoot system morphogenesis [GO:0010016]; ubiquitin-dependent protein catabolic process [GO:0006511]
At1g09700	leaf proximal/distal pattern formation [GO:0010589]; leaf vascular tissue pattern formation [GO:0010305]; miRNA processing [GO:0035196]; miRNA-mediated gene silencing by mRNA destabilization [GO:0035279]; pre-miRNA processing [GO:0031054]; response to abscisic acid [GO:0009737]; response to auxin [GO:0009733]; response to cytokinin [GO:0009735]; ta-siRNA processing [GO:0010267]
At1g09780	glucose catabolic process [GO:0006007]; glycolytic process [GO:0006096]; pollen development [GO:0009555]; response to abscisic acid [GO:0009737]; response to blue light [GO:0009637]; response to carbon dioxide [GO:0010037]; response to cold [GO:0009409]; stomatal movement [GO:0010118]
At1g70230	xyloglucan metabolic process [GO:0010411]
At1g70170	defense response to fungus [GO:0050832]; developmental vegetative growth [GO:0080186]; negative regulation of leaf senescence [GO:1900056]; proteolysis [GO:0006508]; regulation of photoperiodism, flowering [GO:2000028]; response to cadmium ion [GO:0046686]; response to jasmonic acid [GO:0009753]; response to salt stress [GO:0009651]
At1g70130	defense response to other organism [GO:0098542]
At4g01150	granum assembly [GO:0090391]; membrane bending [GO:0097753]
At5g35620	negative regulation of defense response to virus [GO:0050687]; response to virus [GO:0009615]
At1g48270	abscisic acid-activated signaling pathway [GO:0009738]; blue light signaling pathway [GO:0009785]; brassinosteroid mediated signaling pathway [GO:0009742]; cell surface receptor signaling pathway [GO:0007166]; cytokinin-activated signaling pathway [GO:0009736]; flower development [GO:0009908]; G protein-coupled receptor signaling pathway [GO:0007186]; gibberellic acid mediated signaling pathway […
At5g57050	abscisic acid-activated signaling pathway [GO:0009738]; negative regulation of protein kinase activity [GO:0006469]; photoinhibition [GO:0010205]; regulation of stomatal opening [GO:1902456]; response to abscisic acid [GO:0009737]; response to heat [GO:0009408]; response to osmotic stress [GO:0006970]; response to water deprivation [GO:0009414]
At5g26667	'de novo' pyrimidine nucleobase biosynthetic process [GO:0006207]; pyrimidine nucleotide biosynthetic process [GO:0006221]; pyrimidine ribonucleoside monophosphate metabolic process [GO:0009173]
At2g30390	heme biosynthetic process [GO:0006783]; porphyrin-containing compound biosynthetic process [GO:0006779]; tetrapyrrole biosynthetic process [GO:0033014]
At1g62430	CDP-diacylglycerol biosynthetic process [GO:0016024]; developmental vegetative growth [GO:0080186]; phospholipid biosynthetic process [GO:0008654]
At1g69960	regulation of auxin polar transport [GO:2000012]
At5g35360	fatty acid biosynthetic process [GO:0006633]; malonyl-CoA biosynthetic process [GO:2001295]
At1g09000	protein autophosphorylation [GO:0046777]; response to oxidative stress [GO:0006979]
At3g06030	cortical microtubule organization [GO:0043622]; protein autophosphorylation [GO:0046777]
At1g49530	carotenoid biosynthetic process [GO:0016117]; farnesyl diphosphate biosynthetic process [GO:0045337]; geranyl diphosphate biosynthetic process [GO:0033384]; geranylgeranyl diphosphate biosynthetic process [GO:0033386]; isoprenoid biosynthetic process [GO:0008299]
At5g64210	alternative respiration [GO:0010230]
At1g08540	cellular response to light stimulus [GO:0071482]; chloroplast organization [GO:0009658]; DNA-templated transcription initiation [GO:0006352]; regulation of RNA biosynthetic process [GO:2001141]; response to red light [GO:0010114]; tRNA metabolic process [GO:0006399]
At2g46410	epidermal cell differentiation [GO:0009913]; positive regulation of trichoblast fate specification [GO:0010063]; stomatal complex formation [GO:0010376]
At2g45430	flower development [GO:0009908]; photomorphogenesis [GO:0009640]; skotomorphogenesis [GO:0009647]; vegetative to reproductive phase transition of meristem [GO:0010228]
At2g45420	callus formation [GO:1990110]; lateral root formation [GO:0010311]; positive regulation of DNA-templated transcription [GO:0045893]; xylem development [GO:0010089]
At2g45400	brassinosteroid biosynthetic process [GO:0016132]; brassinosteroid metabolic process [GO:0016131]; regulation of brassinosteroid biosynthetic process [GO:0010422]; response to absence of light [GO:0009646]
At2g45270	embryo development ending in seed dormancy [GO:0009793]; tRNA threonylcarbamoyladenosine modification [GO:0002949]
At2g45220	cell wall modification [GO:0042545]; defense response to Gram-negative bacterium [GO:0050829]; pectin catabolic process [GO:0045490]; response to bacterium [GO:0009617]; response to fungus [GO:0009620]
At2g45190	abaxial cell fate specification [GO:0010158]; cell fate commitment [GO:0045165]; fruit development [GO:0010154]; inflorescence meristem growth [GO:0010450]; meristem structural organization [GO:0009933]; polarity specification of adaxial/abaxial axis [GO:0009944]; regulation of flower development [GO:0009909]; regulation of leaf development [GO:2000024]; regulation of shoot apical meristem develo…
At2g40890	coumarin biosynthetic process [GO:0009805]; flavonoid biosynthetic process [GO:0009813]; lignin biosynthetic process [GO:0009809]; phenylpropanoid biosynthetic process [GO:0009699]
At2g40950	hyperosmotic salinity response [GO:0042538]; positive regulation of DNA-templated transcription [GO:0045893]; regulation of DNA-templated transcription [GO:0006355]
At2g41510	cytokinin catabolic process [GO:0009823]; meristem development [GO:0048507]
At2g41560	defense response to bacterium [GO:0042742]; monoatomic anion homeostasis [GO:0055081]; negative regulation of programmed cell death [GO:0043069]; response to nematode [GO:0009624]
At2g41680	cell redox homeostasis [GO:0045454]; hydrogen peroxide catabolic process [GO:0042744]; positive regulation of catalytic activity [GO:0043085]; regulation of chlorophyll biosynthetic process [GO:0010380]; regulation of starch biosynthetic process [GO:0010581]; removal of superoxide radicals [GO:0019430]
At2g47520	cellular response to hypoxia [GO:0071456]; defense response [GO:0006952]; ethylene-activated signaling pathway [GO:0009873]; positive regulation of DNA-templated transcription [GO:0045893]; regulation of root development [GO:2000280]; response to anoxia [GO:0034059]; response to water deprivation [GO:0009414]
At2g47470	double fertilization forming a zygote and endosperm [GO:0009567]; embryo development ending in seed dormancy [GO:0009793]; embryo sac development [GO:0009553]; pollen tube development [GO:0048868]; response to endoplasmic reticulum stress [GO:0034976]
At2g47460	flavonoid biosynthetic process [GO:0009813]; flavonol biosynthetic process [GO:0051555]; positive regulation of DNA-templated transcription [GO:0045893]; positive regulation of flavonol biosynthetic process [GO:1900386]; response to auxin [GO:0009733]; response to ethylene [GO:0009723]; response to light stimulus [GO:0009416]; response to salt stress [GO:0009651]; response to UV-B [GO:0010224]
At2g47450	protein heterotrimerization [GO:0070208]; protein import into chloroplast thylakoid membrane [GO:0045038]; response to high light intensity [GO:0009644]
At2g47430	cytokinin-activated signaling pathway [GO:0009736]; embryo sac development [GO:0009553]; phloem or xylem histogenesis [GO:0010087]; secondary growth [GO:0080117]
At2g47420	cell division [GO:0051301]; cell fate specification [GO:0001708]
At2g39760	cellular response to salt stress [GO:0071472]; protein ubiquitination [GO:0016567]; regulation of protein ubiquitination [GO:0031396]; response to osmotic stress [GO:0006970]
At2g39770	cellulose biosynthetic process [GO:0030244]; defense response to bacterium [GO:0042742]; GDP-mannose biosynthetic process [GO:0009298]; L-ascorbic acid biosynthetic process [GO:0019853]; response to ammonium ion [GO:0060359]; response to heat [GO:0009408]; response to jasmonic acid [GO:0009753]; response to ozone [GO:0010193]; response to salt stress [GO:0009651]
At1g02840	mRNA processing [GO:0006397]; RNA splicing [GO:0008380]
At4g38130	chromatin organization [GO:0006325]; defense response to bacterium [GO:0042742]; DNA-mediated transformation [GO:0009294]; jasmonic acid and ethylene-dependent systemic resistance [GO:0009861]; negative regulation of DNA-templated transcription [GO:0045892]; negative regulation of response to salt stress [GO:1901001]; positive regulation of stem cell population maintenance [GO:1902459]; regulatio…
At1g24260	cell fate specification [GO:0001708]; flower development [GO:0009908]; mucilage extrusion from seed coat [GO:0080001]; plant ovule development [GO:0048481]; positive regulation of transcription by RNA polymerase II [GO:0045944]; seed coat development [GO:0010214]; specification of floral organ identity [GO:0010093]; specification of floral organ number [GO:0048833]
At5g58230	DNA replication [GO:0006260]; embryo development ending in seed dormancy [GO:0009793]; flower development [GO:0009908]; heterochromatin formation [GO:0031507]; heterochromatin organization [GO:0070828]; leaf development [GO:0048366]; pollen development [GO:0009555]; positive regulation of cell cycle [GO:0045787]; regulation of flower development [GO:0009909]; seed coat development [GO:0010214]; s…
At4g39400	anther wall tapetum cell differentiation [GO:0048657]; brassinosteroid homeostasis [GO:0010268]; brassinosteroid mediated signaling pathway [GO:0009742]; detection of brassinosteroid stimulus [GO:0009729]; leaf development [GO:0048366]; microtubule bundle formation [GO:0001578]; pollen exine formation [GO:0010584]; positive regulation of flower development [GO:0009911]; response to UV-B [GO:00102…
At1g19670	chlorophyll catabolic process [GO:0015996]; defense response to bacterium [GO:0042742]; defense response to fungus [GO:0050832]
At2g17700	chloroplast organization [GO:0009658]
At2g19520	cell differentiation [GO:0030154]; DNA repair [GO:0006281]; epigenetic regulation of gene expression [GO:0040029]; flower development [GO:0009908]; gene silencing by siRNA-directed DNA methylation [GO:0080188]; regulation of DNA-templated transcription [GO:0006355]; regulation of photoperiodism, flowering [GO:2000028]; regulation of timing of transition from vegetative to reproductive phase [GO:0…
At3g27925	photosystem II repair [GO:0010206]; protein catabolic process [GO:0030163]; proteolysis [GO:0006508]
At3g08900	cell wall organization [GO:0071555]; plant-type cell wall organization or biogenesis [GO:0071669]; UDP-L-arabinose metabolic process [GO:0033356]
At3g03630	cysteine biosynthetic process from serine [GO:0006535]; photosynthesis [GO:0015979]; photosynthetic acclimation [GO:0009643]; regulation of hydrogen peroxide metabolic process [GO:0010310]; regulation of superoxide metabolic process [GO:0090322]
At1g60650	negative regulation of DNA-templated transcription [GO:0045892]; positive regulation of mRNA splicing, via spliceosome [GO:0048026]; response to cold [GO:0009409]; response to water deprivation [GO:0009414]
At1g60780	clathrin-coated vesicle cargo loading, AP-1-mediated [GO:0035653]; intracellular protein transport [GO:0006886]; post-Golgi vesicle-mediated transport [GO:0006892]; vacuolar transport [GO:0007034]
At2g17430	defense response [GO:0006952]; pollen tube reception [GO:0010483]
At2g17450	protein autoubiquitination [GO:0051865]; protein monoubiquitination [GO:0006513]; protein ubiquitination [GO:0016567]
At4g02640	plant-type hypersensitive response [GO:0009626]; positive regulation of DNA-templated transcription [GO:0045893]; positive regulation of seed maturation [GO:2000693]; response to molecule of oomycetes origin [GO:0002240]
At4g02610	auxin biosynthetic process [GO:0009851]; tryptophan metabolic process [GO:0006568]
At4g02590	double fertilization forming a zygote and endosperm [GO:0009567]; regulation of defense response [GO:0031347]; regulation of DNA-templated transcription [GO:0006355]; regulation of gene expression [GO:0010468]; regulation of salicylic acid mediated signaling pathway [GO:2000031]; response to abscisic acid [GO:0009737]; response to osmotic stress [GO:0006970]; response to salt [GO:1902074]
At4g02500	polysaccharide biosynthetic process [GO:0000271]; xyloglucan metabolic process [GO:0010411]
At2g33290	epigenetic regulation of gene expression [GO:0040029]; gene silencing by siRNA-directed DNA methylation [GO:0080188]
At2g33330	plasmodesmata-mediated intercellular transport [GO:0010497]; transport of virus in multicellular host [GO:0046739]
At2g33340	defense response to bacterium [GO:0042742]; DNA repair [GO:0006281]; innate immune response [GO:0045087]; mRNA splicing, via spliceosome [GO:0000398]; protein K63-linked ubiquitination [GO:0070534]
At2g33380	(R)-2-hydroxy-alpha-linolenic acid biosynthetic process [GO:1902609]; defense response to fungus [GO:0050832]; oxylipin metabolic process [GO:0031407]; regulation of reactive oxygen species metabolic process [GO:2000377]; response to abscisic acid [GO:0009737]; response to cold [GO:0009409]; response to desiccation [GO:0009269]; response to fungus [GO:0009620]; response to salicylic acid [GO:0009…
At2g33430	cytidine to uridine editing [GO:0016554]; endonucleolytic cleavage of tetracistronic rRNA transcript (SSU-rRNA, LSU-rRNA, 4.5S-rRNA, 5S-rRNA) [GO:0002103]; mRNA processing [GO:0006397]; plastid organization [GO:0009657]
At2g33560	mitotic spindle assembly checkpoint signaling [GO:0007094]
At2g43820	benzoate metabolic process [GO:0018874]; para-aminobenzoic acid metabolic process [GO:0046482]; positive regulation of seed germination [GO:0010030]; salicylic acid metabolic process [GO:0009696]
At2g43710	defense response [GO:0006952]; fatty acid biosynthetic process [GO:0006633]; fatty acid metabolic process [GO:0006631]
At2g43700	defense response to bacterium [GO:0042742]; defense response to oomycetes [GO:0002229]
At2g43350	abscisic acid-activated signaling pathway [GO:0009738]; cellular response to water deprivation [GO:0042631]; response to hydrogen peroxide [GO:0042542]
At2g43400	alternative respiration [GO:0010230]; L-leucine catabolic process [GO:0006552]; response to absence of light [GO:0009646]
At2g47180	galactose metabolic process [GO:0006012]; response to abscisic acid [GO:0009737]; response to cold [GO:0009409]; response to heat [GO:0009408]; response to oxidative stress [GO:0006979]; response to salt stress [GO:0009651]; response to water deprivation [GO:0009414]
At2g47240	cutin biosynthetic process [GO:0010143]; fatty acid metabolic process [GO:0006631]; wax biosynthetic process [GO:0010025]
At2g47270	cell differentiation [GO:0030154]; regulation of DNA-templated transcription [GO:0006355]; regulation of root development [GO:2000280]
At2g47400	negative regulation of reductive pentose-phosphate cycle [GO:0080153]; reductive pentose-phosphate cycle [GO:0019253]; response to sucrose [GO:0009744]
At2g30250	cellular heat acclimation [GO:0070370]; cellular response to heat [GO:0034605]; response to cold [GO:0009409]; response to osmotic stress [GO:0006970]; response to salt stress [GO:0009651]
At2g30360	protein phosphorylation [GO:0006468]; response to calcium ion [GO:0051592]; response to pH [GO:0009268]; signal transduction [GO:0007165]
At2g41770	plant-type cell wall cellulose biosynthetic process [GO:0052324]; regulation of plant-type cell wall cellulose biosynthetic process [GO:2001009]
At2g34180	signal transduction [GO:0007165]
At4g24160	cellular response to hypoxia [GO:0071456]; fatty acid homeostasis [GO:0055089]; lipid homeostasis [GO:0055088]; phospholipid biosynthetic process [GO:0008654]; phospholipid homeostasis [GO:0055091]; triglyceride homeostasis [GO:0070328]
At4g23940	chloroplast fission [GO:0010020]; chloroplast organization [GO:0009658]; embryo development ending in seed dormancy [GO:0009793]; plastid fission [GO:0043572]; protein import into chloroplast stroma [GO:0045037]; proteolysis [GO:0006508]
At1g05260	hydrogen peroxide catabolic process [GO:0042744]; hyperosmotic salinity response [GO:0042538]; response to cold [GO:0009409]; response to desiccation [GO:0009269]; response to oxidative stress [GO:0006979]
At4g00360	defense response [GO:0006952]; fatty acid metabolic process [GO:0006631]
At4g00240	lipid catabolic process [GO:0016042]; phosphatidylcholine metabolic process [GO:0046470]
At4g00960	immune response [GO:0006955]; signal transduction [GO:0007165]
At4g34710	arginine catabolic process [GO:0006527]; polyamine biosynthetic process [GO:0006596]; putrescine biosynthetic process [GO:0009446]; response to abscisic acid [GO:0009737]; response to cold [GO:0009409]; response to jasmonic acid [GO:0009753]; response to osmotic stress [GO:0006970]; response to oxidative stress [GO:0006979]; response to salt stress [GO:0009651]; response to wounding [GO:0009611];…
At4g27500	regulation of proton transport [GO:0010155]
At3g61160	cell differentiation [GO:0030154]; signal transduction [GO:0007165]
At3g57510	anther dehiscence [GO:0009901]; carbohydrate metabolic process [GO:0005975]; cell wall modification involved in abscission [GO:0009830]; fruit dehiscence [GO:0010047]
At4g37260	glucosinolate metabolic process [GO:0019760]; negative regulation of response to salt stress [GO:1901001]; positive regulation of auxin mediated signaling pathway [GO:0010929]; regulation of DNA-templated transcription [GO:0006355]
At4g37200	cytochrome b6f complex assembly [GO:0010190]
At4g37150	defense response to fungus [GO:0050832]; innate immune response [GO:0045087]; jasmonic acid metabolic process [GO:0009694]; oxylipin biosynthetic process [GO:0031408]; salicylic acid metabolic process [GO:0009696]; systemic acquired resistance [GO:0009627]
At4g37120	mRNA splicing, via spliceosome [GO:0000398]; regulation of seedling development [GO:1900140]; response to blue light [GO:0009637]; response to far red light [GO:0010218]; response to light stimulus [GO:0009416]; response to red light [GO:0010114]; RNA splicing [GO:0008380]
At4g37070	defense response [GO:0006952]; lateral root formation [GO:0010311]; lipid catabolic process [GO:0016042]
At4g37060	defense response [GO:0006952]; lateral root formation [GO:0010311]; lipid catabolic process [GO:0016042]
At4g37050	defense response [GO:0006952]; lipid catabolic process [GO:0016042]; response to abscisic acid [GO:0009737]
At4g36400	alternative respiration [GO:0010230]; photorespiration [GO:0009853]
At4g18040	defense response [GO:0006952]; response to virus [GO:0009615]
At4g13930	circadian rhythm [GO:0007623]; glycine biosynthetic process from serine [GO:0019264]; tetrahydrofolate interconversion [GO:0035999]
At4g13940	DNA methylation-dependent constitutive heterochromatin formation [GO:0006346]; embryo development ending in seed dormancy [GO:0009793]; one-carbon metabolic process [GO:0006730]; post-transcriptional gene silencing [GO:0016441]
At4g14140	DNA methylation-dependent constitutive heterochromatin formation [GO:0006346]; DNA-mediated transformation [GO:0009294]; methylation [GO:0032259]
At4g14430	fatty acid beta-oxidation [GO:0006635]; fatty acid catabolic process [GO:0009062]; indolebutyric acid metabolic process [GO:0080024]; response to indolebutyric acid [GO:0080026]; root hair elongation [GO:0048767]
At4g14480	regulation of stomatal opening [GO:1902456]
At4g14540	positive regulation of DNA-templated transcription [GO:0045893]; response to heat [GO:0009408]; response to water deprivation [GO:0009414]
At4g14940	amine metabolic process [GO:0009308]; jasmonic acid mediated signaling pathway [GO:0009867]; protoxylem development [GO:0090059]; regulation of programmed cell death [GO:0043067]; response to jasmonic acid [GO:0009753]
At4g15180	carpel development [GO:0048440]; circadian rhythm [GO:0007623]; epigenetic regulation of gene expression [GO:0040029]; methylation [GO:0032259]; post-embryonic development [GO:0009791]; stamen development [GO:0048443]; vegetative to reproductive phase transition of meristem [GO:0010228]
At4g15400	brassinosteroid homeostasis [GO:0010268]; brassinosteroid mediated signaling pathway [GO:0009742]; brassinosteroid metabolic process [GO:0016131]; regulation of brassinosteroid biosynthetic process [GO:0010422]; regulation of flavonoid biosynthetic process [GO:0009962]; response to absence of light [GO:0009646]; response to brassinosteroid [GO:0009741]
At4g15510	photosystem I assembly [GO:0048564]
At4g15530	photosynthesis [GO:0015979]; pyruvate metabolic process [GO:0006090]
At4g16150	cellular response to cold [GO:0070417]; regulation of DNA-templated transcription [GO:0006355]; response to cold [GO:0009409]
At4g16640	proteolysis [GO:0006508]
At4g16690	chlorophyll a catabolic process [GO:0033310]; chlorophyll catabolic process [GO:0015996]; leaf senescence [GO:0010150]; oxylipin biosynthetic process [GO:0031408]
At4g16830	abscisic acid-activated signaling pathway [GO:0009738]; cellular response to osmotic stress [GO:0071470]; cellular response to salt stress [GO:0071472]; regulation of abscisic acid-activated signaling pathway [GO:0009787]; regulation of translation [GO:0006417]; response to abscisic acid [GO:0009737]; response to osmotic stress [GO:0006970]; response to salt stress [GO:0009651]
At4g16890	defense response to bacterium [GO:0042742]; response to auxin [GO:0009733]; systemic acquired resistance, salicylic acid mediated signaling pathway [GO:0009862]
At4g17090	maltose biosynthetic process [GO:0000024]; response to cold [GO:0009409]; starch catabolic process [GO:0005983]
At1g29880	diadenosine tetraphosphate biosynthetic process [GO:0015966]; glycyl-tRNA aminoacylation [GO:0006426]
At2g36390	amylopectin biosynthetic process [GO:0010021]; cellular response to fructose stimulus [GO:0071332]; cellular response to glucose stimulus [GO:0071333]; cellular response to light stimulus [GO:0071482]; cellular response to sucrose stimulus [GO:0071329]; glycogen biosynthetic process [GO:0005978]; starch biosynthetic process [GO:0019252]; starch metabolic process [GO:0005982]
At5g14060	lysine biosynthetic process via diaminopimelate [GO:0009089]; threonine biosynthetic process [GO:0009088]
At1g78900	Golgi organization [GO:0007030]; pollen development [GO:0009555]
At2g33860	abaxial cell fate specification [GO:0010158]; auxin metabolic process [GO:0009850]; auxin-activated signaling pathway [GO:0009734]; floral meristem determinacy [GO:0010582]; positive regulation of response to water deprivation [GO:1902584]; response to auxin [GO:0009733]; vegetative phase change [GO:0010050]
At1g02050	flavonoid biosynthetic process [GO:0009813]; pollen exine formation [GO:0010584]; polyketide biosynthetic process [GO:0030639]; sporopollenin biosynthetic process [GO:0080110]
At1g02140	embryo development ending in seed dormancy [GO:0009793]; mRNA processing [GO:0006397]; mRNA transport [GO:0051028]; nuclear-transcribed mRNA catabolic process, nonsense-mediated decay [GO:0000184]; pollen tube guidance [GO:0010183]; positive regulation of gene expression [GO:0010628]; regulation of translation [GO:0006417]; RNA splicing [GO:0008380]
At1g02280	intracellular protein transport [GO:0006886]; protein targeting to chloroplast [GO:0045036]
At1g01510	cotyledon morphogenesis [GO:0048826]; floral organ morphogenesis [GO:0048444]; fruit morphogenesis [GO:0048530]; inductive cell-cell signaling [GO:0031129]; leaf morphogenesis [GO:0009965]; microtubule cytoskeleton organization [GO:0000226]; monopolar cell growth [GO:0042814]; nuclear migration [GO:0007097]; regulation of cell shape [GO:0008360]; regulation of epidermal cell differentiation [GO:0…
At3g27430	proteolysis involved in protein catabolic process [GO:0051603]
At1g47250	ubiquitin-dependent protein catabolic process [GO:0006511]
At2g27020	ubiquitin-dependent protein catabolic process [GO:0006511]
At2g38700	isopentenyl diphosphate biosynthetic process, mevalonate pathway [GO:0019287]; sterol biosynthetic process [GO:0016126]
At3g04730	auxin-activated signaling pathway [GO:0009734]; response to auxin [GO:0009733]
At1g51950	auxin-activated signaling pathway [GO:0009734]; response to auxin [GO:0009733]
At3g15540	auxin-activated signaling pathway [GO:0009734]; response to auxin [GO:0009733]; stamen filament development [GO:0080086]
At2g46990	auxin-activated signaling pathway [GO:0009734]; cotyledon vascular tissue pattern formation [GO:0010588]; gravitropism [GO:0009630]; response to auxin [GO:0009733]; root development [GO:0048364]; skotomorphogenesis [GO:0009647]
At5g05780	innate immune response [GO:0045087]; leaf morphogenesis [GO:0009965]
At1g18080	cellular response to abscisic acid stimulus [GO:0071215]; gibberellin mediated signaling pathway [GO:0010476]; positive regulation of signal transduction [GO:0009967]; regulation of translation [GO:0006417]; response to gibberellin [GO:0009739]; response to glucose [GO:0009749]; ribosome biogenesis [GO:0042254]; seed germination [GO:0009845]; vegetative to reproductive phase transition of meriste…
At2g43430	antibiotic catabolic process [GO:0017001]; methylglyoxal catabolic process to D-lactate via S-lactoyl-glutathione [GO:0019243]; response to amino acid [GO:0043200]; response to anoxia [GO:0034059]; response to salt stress [GO:0009651]
At3g10850	methylglyoxal catabolic process to D-lactate via S-lactoyl-glutathione [GO:0019243]
At2g16060	cellular response to hypoxia [GO:0071456]; response to hypoxia [GO:0001666]
At1g69220	defense response to bacterium [GO:0042742]; intracellular signal transduction [GO:0035556]; protein autophosphorylation [GO:0046777]; protein phosphorylation [GO:0006468]; regulation of cell growth [GO:0001558]; regulation of cell population proliferation [GO:0042127]; regulation of reactive oxygen species biosynthetic process [GO:1903426]; response to molecule of bacterial origin [GO:0002237]
At3g20770	defense response to bacterium [GO:0042742]; epigenetic regulation of gene expression [GO:0040029]; ethylene-activated signaling pathway [GO:0009873]; regulation of DNA-templated transcription [GO:0006355]; regulation of L-ascorbic acid biosynthetic process [GO:2000082]; response to ethylene [GO:0009723]; response to hypoxia [GO:0001666]; sugar mediated signaling pathway [GO:0010182]
At4g15890	cell division [GO:0051301]; centromere clustering [GO:0098653]; chromatin organization [GO:0006325]; chromosome condensation [GO:0030261]; meiotic chromosome condensation [GO:0010032]; microsporogenesis [GO:0009556]; mitotic cell cycle [GO:0000278]; mitotic chromosome condensation [GO:0007076]; sister chromatid cohesion [GO:0007062]
At3g18524	mismatch repair [GO:0006298]; negative regulation of reciprocal meiotic recombination [GO:0045128]; pyrimidine dimer repair [GO:0006290]
At3g53920	cellular response to light stimulus [GO:0071482]; DNA-templated transcription initiation [GO:0006352]; regulation of RNA biosynthetic process [GO:2001141]
At1g64860	cellular response to light stimulus [GO:0071482]; cellular response to redox state [GO:0071461]; DNA-templated transcription initiation [GO:0006352]; photosystem stoichiometry adjustment [GO:0080005]; regulation of DNA-templated transcription [GO:0006355]; regulation of RNA biosynthetic process [GO:2001141]
At5g11260	abscisic acid-activated signaling pathway [GO:0009738]; gibberellic acid mediated signaling pathway [GO:0009740]; positive gravitropism [GO:0009958]; positive regulation of anthocyanin metabolic process [GO:0031539]; positive regulation of circadian rhythm [GO:0042753]; positive regulation of flavonoid biosynthetic process [GO:0009963]; positive regulation of transcription by RNA polymerase II [G…
At2g42210	monoatomic ion transport [GO:0006811]; protein insertion into mitochondrial inner membrane [GO:0045039]
At2g42260	cell division [GO:0051301]; defense response [GO:0006952]; DNA endoreduplication [GO:0042023]; endosperm development [GO:0009960]; megagametogenesis [GO:0009561]; negative regulation of ubiquitin protein ligase activity [GO:1904667]; positive regulation of defense response to bacterium [GO:1900426]; regulation of nuclear division [GO:0051783]; response to UV-B [GO:0010224]; trichome branching [GO…
At1g64060	abscisic acid-activated signaling pathway [GO:0009738]; carbohydrate homeostasis [GO:0033500]; defense response by callose deposition [GO:0052542]; ethylene-activated signaling pathway [GO:0009873]; hydrogen peroxide biosynthetic process [GO:0050665]; negative regulation of programmed cell death [GO:0043069]; osmosensory signaling pathway [GO:0007231]; regulation of stomatal movement [GO:0010119]…
At5g44870	defense response to virus [GO:0051607]; plant-type hypersensitive response [GO:0009626]; response to virus [GO:0009615]; signal transduction [GO:0007165]
At4g17300	asparaginyl-tRNA aminoacylation [GO:0006421]; plant ovule development [GO:0048481]
At2g32900	cell division [GO:0051301]; chromosome segregation [GO:0007059]; mitotic cell cycle [GO:0000278]; protein exit from endoplasmic reticulum [GO:0032527]; protein transport [GO:0015031]
At3g15620	pyrimidine dimer repair [GO:0006290]; response to UV [GO:0009411]
At1g24100	defense response by callose deposition in cell wall [GO:0052544]; defense response to bacterium [GO:0042742]; glucosinolate biosynthetic process [GO:0019761]
At2g26420	phosphatidylinositol metabolic process [GO:0046488]; regulation of establishment of cell polarity [GO:2000114]; root hair cell tip growth [GO:0048768]; root hair elongation [GO:0048767]; root hair initiation [GO:0048766]
At2g26560	cellular response to hypoxia [GO:0071456]; defense response to virus [GO:0051607]; lipid catabolic process [GO:0016042]; lipid metabolic process [GO:0006629]; oxylipin biosynthetic process [GO:0031408]; plant-type hypersensitive response [GO:0009626]; response to cadmium ion [GO:0046686]
At1g03680	negative regulation of catalytic activity [GO:0043086]; positive regulation of catalytic activity [GO:0043085]; regulation of carbohydrate metabolic process [GO:0006109]; response to cold [GO:0009409]
At1g03630	chlorophyll biosynthetic process [GO:0015995]; photosynthesis [GO:0015979]
At2g26670	carotenoid biosynthetic process [GO:0016117]; cellular response to UV-C [GO:0071494]; chloroplast-nucleus signaling pathway [GO:0010019]; flavonoid biosynthetic process [GO:0009813]; heme oxidation [GO:0006788]; photosynthesis [GO:0015979]; phytochromobilin biosynthetic process [GO:0010024]; regulation of meristem growth [GO:0010075]; regulation of stomatal movement [GO:0010119]
At2g26770	actin filament organization [GO:0007015]; regulation of stomatal movement [GO:0010119]
At2g39660	defense response to bacterium [GO:0042742]; defense response to fungus [GO:0050832]; innate immune response [GO:0045087]; pattern recognition receptor signaling pathway [GO:0002221]; protein autophosphorylation [GO:0046777]; protein phosphorylation [GO:0006468]; regulation of defense response to bacterium [GO:1900424]; regulation of jasmonic acid biosynthetic process [GO:0080141]; regulation of s…
At2g32800	cellular response to jasmonic acid stimulus [GO:0071395]; cellular response to salicylic acid stimulus [GO:0071446]; response to bacterium [GO:0009617]; response to wounding [GO:0009611]
At2g32700	cell differentiation [GO:0030154]; cellular response to external biotic stimulus [GO:0071217]; DNA damage response [GO:0006974]; embryo development ending in seed dormancy [GO:0009793]; flower development [GO:0009908]; galacturonan metabolic process [GO:0010393]; meristem maintenance [GO:0010073]; mucilage biosynthetic process [GO:0010192]; mucilage extrusion from seed coat [GO:0080001]; mucilage…
At2g32680	defense response to bacterium [GO:0042742]; defense response to fungus [GO:0050832]; defense response to oomycetes [GO:0002229]; detection of molecule of fungal origin [GO:0032491]; innate immune response-activating signaling pathway [GO:0002758]; pathogen-associated molecular pattern receptor signaling pathway [GO:0140426]; response to mannitol [GO:0010555]; response to molecule of bacterial ori…
At3g20600	defense response to bacterium [GO:0042742]; defense response to fungus [GO:0050832]; defense response to other organism [GO:0098542]; plant-type hypersensitive response [GO:0009626]
At4g33030	cellular response to phosphate starvation [GO:0016036]; glycolipid biosynthetic process [GO:0009247]
At4g32410	cell wall organization [GO:0071555]; cellulose biosynthetic process [GO:0030244]; hyperosmotic salinity response [GO:0042538]; plant-type primary cell wall biogenesis [GO:0009833]
At4g39350	cell wall organization [GO:0071555]; cellulose biosynthetic process [GO:0030244]
At3g45780	cellular response to blue light [GO:0071483]; chloroplast accumulation movement [GO:0009904]; chloroplast avoidance movement [GO:0009903]; circadian rhythm [GO:0007623]; phototropism [GO:0009638]; protein autophosphorylation [GO:0046777]; regulation of proton transport [GO:0010155]; regulation of stomatal movement [GO:0010119]; response to blue light [GO:0009637]
At3g14310	cell wall modification [GO:0042545]; defense response to bacterium [GO:0042742]; defense response to fungus [GO:0050832]; defense response to Gram-negative bacterium [GO:0050829]; negative regulation of seed germination [GO:0010187]; pectin catabolic process [GO:0045490]; regulation of gene expression [GO:0010468]; regulation of unidimensional cell growth [GO:0051510]; response to bacterium [GO:0…
At1g77140	auxin-activated signaling pathway [GO:0009734]; intracellular protein transport [GO:0006886]; pollen germination [GO:0009846]; positive regulation of cell growth [GO:0030307]; regulation of auxin polar transport [GO:2000012]; regulation of root morphogenesis [GO:2000067]; regulation of vesicle fusion [GO:0031338]; vesicle-mediated transport [GO:0016192]
At1g80740	chromatin organization [GO:0006325]; DNA-mediated transformation [GO:0009294]; methylation [GO:0032259]
At4g39940	cysteine biosynthetic process [GO:0019344]; hydrogen sulfide biosynthetic process [GO:0070814]; sulfate assimilation [GO:0000103]
At4g11010	CTP biosynthetic process [GO:0006241]; GTP biosynthetic process [GO:0006183]; UTP biosynthetic process [GO:0006228]
At1g69490	embryo development ending in seed dormancy [GO:0009793]; flower development [GO:0009908]; fruit ripening [GO:0009835]; leaf senescence [GO:0010150]; multidimensional cell growth [GO:0009825]
At2g33070	embryo development ending in seed dormancy [GO:0009793]; glucosinolate catabolic process [GO:0019762]; nitrile biosynthetic process [GO:0080028]; seed dormancy process [GO:0010162]; seed germination [GO:0009845]
At2g30740	defense response [GO:0006952]
At4g31970	cellular response to hypoxia [GO:0071456]; defense response [GO:0006952]
At4g31920	callus formation [GO:1990110]; cellular response to cytokinin stimulus [GO:0071368]; cytokinin-activated signaling pathway [GO:0009736]; maintenance of shoot apical meristem identity [GO:0010492]; primary root development [GO:0080022]; regulation of anthocyanin metabolic process [GO:0031537]; regulation of chlorophyll biosynthetic process [GO:0010380]; regulation of cytokinin-activated signaling …
At4g18880	positive regulation of DNA-templated transcription [GO:0045893]; regulation of DNA-templated transcription [GO:0006355]; response to reactive oxygen species [GO:0000302]
At4g20020	chloroplast RNA modification [GO:1900865]; cytidine to uridine editing [GO:0016554]; mitochondrial RNA modification [GO:1900864]; mRNA processing [GO:0006397]
At4g20070	purine nucleobase catabolic process [GO:0006145]; ureide catabolic process [GO:0010136]
At4g28350	defense response to bacterium [GO:0042742]; defense response to oomycetes [GO:0002229]
At4g28390	mitochondrial ADP transmembrane transport [GO:0140021]; mitochondrial ATP transmembrane transport [GO:1990544]; purine nucleotide transport [GO:0015865]
At4g19540	iron-sulfur cluster assembly [GO:0016226]; mitochondrial respiratory chain complex I assembly [GO:0032981]; mitochondrial translation [GO:0032543]
At4g34230	lignin biosynthetic process [GO:0009809]
At4g34210	auxin-activated signaling pathway [GO:0009734]; jasmonic acid mediated signaling pathway [GO:0009867]; protein ubiquitination [GO:0016567]; response to auxin [GO:0009733]; response to jasmonic acid [GO:0009753]; ubiquitin-dependent protein catabolic process [GO:0006511]
At4g34200	embryo development ending in seed dormancy [GO:0009793]; L-serine biosynthetic process [GO:0006564]; megagametogenesis [GO:0009561]; pollen development [GO:0009555]; sulfur amino acid metabolic process [GO:0000096]
At4g34050	coumarin biosynthetic process [GO:0009805]; lignin biosynthetic process [GO:0009809]; methylation [GO:0032259]
At4g34040	flower development [GO:0009908]; proteasome-mediated ubiquitin-dependent protein catabolic process [GO:0043161]; protein ubiquitination [GO:0016567]; vegetative to reproductive phase transition of meristem [GO:0010228]
At4g18510	cell fate commitment [GO:0045165]; cell-cell signaling [GO:0007267]
At4g18550	diacylglycerol catabolic process [GO:0046340]; lipid storage [GO:0019915]; monoacylglycerol catabolic process [GO:0052651]; negative regulation of seed germination [GO:0010187]
At5g65720	[2Fe-2S] cluster assembly [GO:0044571]; iron-sulfur cluster assembly [GO:0016226]
At5g65700	cell differentiation [GO:0030154]; floral organ development [GO:0048437]; gametophyte development [GO:0048229]; regulation of meristem growth [GO:0010075]; regulation of meristem structural organization [GO:0009934]
At4g31200	intracellular calcium ion homeostasis [GO:0006874]; mRNA processing [GO:0006397]; red or far-red light signaling pathway [GO:0010017]; regulation of photomorphogenesis [GO:0010099]; regulation of RNA splicing [GO:0043484]; response to red light [GO:0010114]; RNA processing [GO:0006396]; RNA splicing [GO:0008380]
At3g51880	chromatin organization [GO:0006325]
At1g20693	chromatin organization [GO:0006325]
At4g35570	chromatin organization [GO:0006325]
At5g64000	sulfur compound metabolic process [GO:0006790]
At4g22220	iron-sulfur cluster assembly [GO:0016226]
At4g17870	abscisic acid-activated signaling pathway [GO:0009738]; positive regulation of response to water deprivation [GO:1902584]
At4g17880	anthocyanin-containing compound biosynthetic process [GO:0009718]; defense response [GO:0006952]; extracellular ATP signaling [GO:0106167]; positive regulation of DNA-templated transcription [GO:0045893]; regulation of DNA-templated transcription [GO:0006355]; regulation of secondary cell wall biogenesis [GO:2000652]; stomatal complex development [GO:0010374]
At4g17970	malate transport [GO:0015743]; stomatal movement [GO:0010118]
At4g21940	intracellular signal transduction [GO:0035556]
At1g18570	defense response by callose deposition in cell wall [GO:0052544]; defense response to bacterium [GO:0042742]; indole glucosinolate biosynthetic process [GO:0009759]; induced systemic resistance [GO:0009682]; response to bacterium [GO:0009617]; response to insect [GO:0009625]
At1g14370	defense response [GO:0006952]; positive regulation of defense response to bacterium [GO:1900426]
At2g02800	defense response [GO:0006952]
At5g17920	'de novo' L-methionine biosynthetic process [GO:0071266]; DNA methylation-dependent constitutive heterochromatin formation [GO:0006346]; methionine biosynthetic process [GO:0009086]; methylation [GO:0032259]; response to zinc ion [GO:0010043]
At5g15850	regulation of flower development [GO:0009909]
At1g07320	translation [GO:0006412]
At5g60890	cellular response to sulfur starvation [GO:0010438]; defense response to insect [GO:0002213]; indole glucosinolate biosynthetic process [GO:0009759]; positive regulation of DNA-templated transcription [GO:0045893]; tryptophan biosynthetic process [GO:0000162]
At4g03510	protein exit from endoplasmic reticulum [GO:0032527]; protein ubiquitination [GO:0016567]; ubiquitin-dependent protein catabolic process [GO:0006511]
At2g19070	pollen development [GO:0009555]; pollen exine formation [GO:0010584]; spermidine hydroxycinnamate conjugate biosynthetic process [GO:0080088]
At2g19080	mitochondrion organization [GO:0007005]; protein targeting to mitochondrion [GO:0006626]
At2g19110	cadmium ion transport [GO:0015691]; metal ion transport [GO:0030001]; response to cadmium ion [GO:0046686]; response to cobalt ion [GO:0032025]; response to metal ion [GO:0010038]; response to zinc ion [GO:0010043]; zinc ion transport [GO:0006829]
At2g19130	recognition of pollen [GO:0048544]
At2g19190	defense response to bacterium [GO:0042742]
At1g04110	proteolysis [GO:0006508]; regulation of cell population proliferation [GO:0042127]; stomatal complex morphogenesis [GO:0010103]
At1g79340	defense response [GO:0006952]; positive regulation of programmed cell death [GO:0043068]; protein autoprocessing [GO:0016540]
At1g79230	embryo development ending in seed dormancy [GO:0009793]
At2g34690	cell death [GO:0008219]; defense response to bacterium [GO:0042742]; response to salicylic acid [GO:0009751]
At2g18840	endoplasmic reticulum to Golgi vesicle-mediated transport [GO:0006888]; pectin biosynthetic process [GO:0045489]; plant organ development [GO:0099402]; plant-type cell wall cellulose biosynthetic process [GO:0052324]; polysaccharide transport [GO:0015774]; protein transport [GO:0015031]; regulation of protein transport [GO:0051223]; root development [GO:0048364]; root hair initiation [GO:0048766]…
At2g45490	phosphorylation [GO:0016310]
At2g45620	miRNA catabolic process [GO:0010587]; mRNA processing [GO:0006397]; negative regulation of post-transcriptional gene silencing by regulatory ncRNA [GO:1900369]; nuclear-transcribed mRNA poly(A) tail shortening [GO:0000289]; RNA 3' uridylation [GO:0071076]
At2g45640	response to abscisic acid [GO:0009737]; response to salt stress [GO:0009651]
At2g45660	cell differentiation [GO:0030154]; flower development [GO:0009908]; maintenance of inflorescence meristem identity [GO:0010077]; positive regulation of DNA-templated transcription [GO:0045893]; positive regulation of flower development [GO:0009911]; positive regulation of transcription by RNA polymerase II [GO:0045944]; response to cold [GO:0009409]; response to gibberellin [GO:0009739]
At2g45680	negative regulation of leaf senescence [GO:1900056]; regulation of cell size [GO:0008361]; regulation of DNA-templated transcription [GO:0006355]; root development [GO:0048364]
At2g34650	auxin polar transport [GO:0009926]; auxin-activated signaling pathway [GO:0009734]; cotyledon development [GO:0048825]; phyllome development [GO:0048827]; positive gravitropism [GO:0009958]; response to auxin [GO:0009733]; root hair elongation [GO:0048767]; root hair initiation [GO:0048766]
At2g02540	glucosinolate metabolic process [GO:0019760]
At2g02480	DNA replication [GO:0006260]; trichome branching [GO:0010091]; trichome differentiation [GO:0010026]
At2g34790	embryo development ending in seed dormancy [GO:0009793]; polar nucleus fusion [GO:0010197]
At2g34860	megagametogenesis [GO:0009561]; photosystem I assembly [GO:0048564]; thylakoid membrane organization [GO:0010027]
At2g34880	embryo development ending in seed dormancy [GO:0009793]; negative regulation of DNA-templated transcription [GO:0045892]; negative regulation of gene expression, epigenetic [GO:0045814]; pollen development [GO:0009555]; positive regulation of response to salt stress [GO:1901002]; regulation of DNA-templated transcription [GO:0006355]; regulation of flower development [GO:0009909]; response to sal…
At2g35000	defense response to fungus [GO:0050832]; protein ubiquitination [GO:0016567]; response to chitin [GO:0010200]
At2g35020	embryo development ending in seed dormancy [GO:0009793]; embryo sac development [GO:0009553]; pollen development [GO:0009555]; UDP-alpha-D-glucose metabolic process [GO:0006011]; UDP-N-acetylgalactosamine metabolic process [GO:0019276]; UDP-N-acetylglucosamine biosynthetic process [GO:0006048]; UDP-N-acetylglucosamine metabolic process [GO:0006047]
At2g35050	auxin-activated signaling pathway [GO:0009734]; cellular response to auxin stimulus [GO:0071365]; regulation of auxin mediated signaling pathway [GO:0010928]; response to auxin [GO:0009733]; signal transduction [GO:0007165]
At1g61490	recognition of pollen [GO:0048544]
At1g61480	recognition of pollen [GO:0048544]
At1g61460	innate immune response [GO:0045087]; pattern recognition receptor signaling pathway [GO:0002221]; recognition of pollen [GO:0048544]
At1g61440	recognition of pollen [GO:0048544]
At1g61430	recognition of pollen [GO:0048544]
At1g61420	recognition of pollen [GO:0048544]
At1g61400	innate immune response [GO:0045087]; pattern recognition receptor signaling pathway [GO:0002221]; recognition of pollen [GO:0048544]
At1g61390	recognition of pollen [GO:0048544]
At1g61380	detection of lipopolysaccharide [GO:0032497]; innate immune response [GO:0045087]; lipopolysaccharide-mediated signaling pathway [GO:0031663]; pattern recognition receptor signaling pathway [GO:0002221]; protein autophosphorylation [GO:0046777]; recognition of pollen [GO:0048544]
At1g61370	recognition of pollen [GO:0048544]
At1g61360	recognition of pollen [GO:0048544]
At1g67520	innate immune response [GO:0045087]; signal transduction [GO:0007165]
At2g23030	response to osmotic stress [GO:0006970]
At2g23050	positive gravitropism [GO:0009958]; protein ubiquitination [GO:0016567]
At2g23070	cellular response to abscisic acid stimulus [GO:0071215]; chloroplast-nucleus signaling pathway [GO:0010019]; negative regulation of seed germination [GO:0010187]; regulation of growth [GO:0040008]; regulation of photoperiodism, flowering [GO:2000028]
At2g23080	chromatin organization [GO:0006325]; circadian rhythm [GO:0007623]; DNA repair [GO:0006281]; regulation of cell cycle [GO:0051726]; regulation of circadian rhythm [GO:0042752]; response to gamma radiation [GO:0010332]; response to UV-C [GO:0010225]
At2g23770	cellular response to chitin [GO:0071323]; cellular response to molecule of bacterial origin [GO:0071219]; innate immune response [GO:0045087]
At2g23740	chromatin remodeling [GO:0006338]; methylation [GO:0032259]; negative regulation of gene expression, epigenetic [GO:0045814]
At2g26290	defense response [GO:0006952]
At2g44450	carbohydrate metabolic process [GO:0005975]; kaempferol O-glucoside metabolic process [GO:0033329]; quercetin O-glucoside metabolic process [GO:0033302]
At2g44490	carbohydrate metabolic process [GO:0005975]; defense response by callose deposition in cell wall [GO:0052544]; defense response to bacterium [GO:0042742]; defense response to fungus [GO:0050832]; glucosinolate metabolic process [GO:0019760]; indole glucosinolate catabolic process [GO:0042344]; induced systemic resistance [GO:0009682]; response to bacterium [GO:0009617]
At2g44500	cell wall organization [GO:0071555]; fucose metabolic process [GO:0006004]
At5g63310	auxin-activated signaling pathway [GO:0009734]; CTP biosynthetic process [GO:0006241]; GTP biosynthetic process [GO:0006183]; red, far-red light phototransduction [GO:0009585]; response to hydrogen peroxide [GO:0042542]; response to UV [GO:0009411]; UTP biosynthetic process [GO:0006228]
At1g12220	cell death [GO:0008219]; defense response [GO:0006952]; defense response to bacterium [GO:0042742]; plant-type hypersensitive response [GO:0009626]
At3g50660	brassinosteroid biosynthetic process [GO:0016132]; jasmonic acid mediated signaling pathway [GO:0009867]; leaf development [GO:0048366]; leaf shaping [GO:0010358]; response to brassinosteroid [GO:0009741]; response to jasmonic acid [GO:0009753]; unidimensional cell growth [GO:0009826]
At3g51770	ethylene-activated signaling pathway [GO:0009873]; negative regulation of ethylene-activated signaling pathway [GO:0010105]; protein ubiquitination [GO:0016567]
At5g19180	protein neddylation [GO:0045116]
At5g65110	fatty acid beta-oxidation [GO:0006635]; fatty acid beta-oxidation using acyl-CoA oxidase [GO:0033540]; long-chain fatty acid metabolic process [GO:0001676]
At4g16760	fatty acid beta-oxidation [GO:0006635]; jasmonic acid biosynthetic process [GO:0009695]; long-chain fatty acid metabolic process [GO:0001676]; response to fungus [GO:0009620]; response to wounding [GO:0009611]
At4g00490	polysaccharide catabolic process [GO:0000272]
At4g00630	abscisic acid-activated signaling pathway [GO:0009738]; calcium-mediated signaling [GO:0019722]; plastid gene expression [GO:0140899]; plastid rRNA transcription [GO:0042794]; potassium ion transport [GO:0006813]; primary root development [GO:0080022]; reactive nitrogen species metabolic process [GO:2001057]; regulation of cellular hyperosmotic salinity response [GO:1900069]; regulation of pH [GO…
At5g20720	negative regulation of abscisic acid-activated signaling pathway [GO:0009788]; positive regulation of superoxide dismutase activity [GO:1901671]; protein heterotetramerization [GO:0051290]; response to cold [GO:0009409]
At1g02580	methylation [GO:0032259]; negative regulation of DNA-templated transcription [GO:0045892]; regulation of endosperm development [GO:2000014]; response to absence of light [GO:0009646]; seed morphogenesis [GO:0048317]
At5g67360	mucilage extrusion from seed coat [GO:0080001]; mucilage metabolic process involved in seed coat development [GO:0048359]; proteolysis [GO:0006508]; seed coat development [GO:0010214]
At1g78680	tetrahydrofolylpolyglutamate metabolic process [GO:0046900]
At5g26980	chloroplast organization [GO:0009658]; defense response to fungus [GO:0050832]; Golgi organization [GO:0007030]; Golgi to plasma membrane protein transport [GO:0043001]; Golgi to vacuole transport [GO:0006896]; intracellular protein transport [GO:0006886]; salicylic acid mediated signaling pathway [GO:0009863]; trans-Golgi network membrane organization [GO:0098629]; vesicle fusion [GO:0006906]
At1g12040	cell wall organization [GO:0071555]; trichoblast differentiation [GO:0010054]; unidimensional cell growth [GO:0009826]
At1g11910	lipid metabolic process [GO:0006629]; proteolysis [GO:0006508]
At1g11860	glycine catabolic process [GO:0006546]
At1g11840	methylglyoxal catabolic process to D-lactate via S-lactoyl-glutathione [GO:0019243]
At4g20270	cell differentiation [GO:0030154]; floral organ development [GO:0048437]; maintenance of root meristem identity [GO:0010078]; phloem development [GO:0010088]; regulation of cell differentiation [GO:0045595]; regulation of meristem growth [GO:0010075]
At4g35350	programmed cell death involved in cell development [GO:0010623]; proteolysis [GO:0006508]
At4g35250	photosystem II assembly [GO:0010207]
At4g36160	cell wall organization [GO:0071555]; positive regulation of secondary cell wall biogenesis [GO:1901348]; regulation of DNA-templated transcription [GO:0006355]; xylem vessel member cell differentiation [GO:0048759]
At4g36260	anther development [GO:0048653]; auxin biosynthetic process [GO:0009851]; auxin-activated signaling pathway [GO:0009734]; pollen development [GO:0009555]
At4g30960	basipetal auxin transport [GO:0010540]; hyperosmotic salinity response [GO:0042538]; response to calcium ion [GO:0051592]; response to salt stress [GO:0009651]; response to water deprivation [GO:0009414]; signal transduction [GO:0007165]
At4g30160	actin crosslink formation [GO:0051764]; actin filament capping [GO:0051693]; actin filament depolymerization [GO:0030042]; actin filament organization [GO:0007015]; actin filament severing [GO:0051014]; cytoplasmic streaming [GO:0099636]; root hair elongation [GO:0048767]
At3g63520	carotene catabolic process [GO:0016121]; carotenoid catabolic process [GO:0016118]; xanthophyll catabolic process [GO:0016124]
At4g36020	cold acclimation [GO:0009631]; DNA duplex unwinding [GO:0032508]; response to cold [GO:0009409]; response to salt stress [GO:0009651]; response to water deprivation [GO:0009414]; RNA secondary structure unwinding [GO:0010501]
At4g39730	response to cold [GO:0009409]; response to salt stress [GO:0009651]; response to water deprivation [GO:0009414]
At4g34550	red or far-red light signaling pathway [GO:0010017]; regulation of photomorphogenesis [GO:0010099]; regulation of red or far-red light signaling pathway [GO:0090227]; response to blue light [GO:0009637]; response to far red light [GO:0010218]; response to red light [GO:0010114]
At4g34590	negative regulation of translation [GO:0017148]; positive regulation of DNA-templated transcription [GO:0045893]; response to sucrose [GO:0009744]; sucrose induced translational repression [GO:0080149]
At4g34620	embryo development ending in seed dormancy [GO:0009793]; translation [GO:0006412]
At5g15410	calcium ion import [GO:0070509]; defense response [GO:0006952]; nitric oxide mediated signal transduction [GO:0007263]; plant-type hypersensitive response [GO:0009626]
At3g09440	response to heat [GO:0009408]; response to virus [GO:0009615]
At4g31500	adventitious root development [GO:0048830]; defense response by callose deposition in cell wall [GO:0052544]; defense response to bacterium [GO:0042742]; defense response to fungus [GO:0050832]; indole glucosinolate biosynthetic process [GO:0009759]; indoleacetic acid biosynthetic process [GO:0009684]; induced systemic resistance [GO:0009682]; response to insect [GO:0009625]; response to red ligh…
At2g19570	cytidine catabolic process [GO:0006216]; cytidine deamination [GO:0009972]
At2g28190	cellular response to light intensity [GO:0071484]; cellular response to oxidative stress [GO:0034599]; cellular response to ozone [GO:0071457]; cellular response to salt stress [GO:0071472]; cellular response to sucrose stimulus [GO:0071329]; cellular response to UV-B [GO:0071493]; miRNA-mediated post-transcriptional gene silencing [GO:0035195]; response to copper ion [GO:0046688]; response to ir…
At3g15210	cellular response to hypoxia [GO:0071456]; ethylene-activated signaling pathway [GO:0009873]; induced systemic resistance, jasmonic acid mediated signaling pathway [GO:0009864]; negative regulation of DNA-templated transcription [GO:0045892]; negative regulation of ethylene-activated signaling pathway [GO:0010105]; response to abscisic acid [GO:0009737]; response to ethylene [GO:0009723]
At4g28980	cell division [GO:0051301]; maintenance of root meristem identity [GO:0010078]; protein phosphorylation [GO:0006468]; regulation of cyclin-dependent protein serine/threonine kinase activity [GO:0000079]
At1g52500	base-excision repair [GO:0006284]; DNA repair [GO:0006281]; response to oxidative stress [GO:0006979]
At3g57040	circadian rhythm [GO:0007623]; cytokinin-activated signaling pathway [GO:0009736]; phosphorelay signal transduction system [GO:0000160]; regulation of DNA-templated transcription [GO:0006355]; response to cytokinin [GO:0009735]
At5g40440	abscisic acid-activated signaling pathway [GO:0009738]; defense response to other organism [GO:0098542]; induced systemic resistance, ethylene mediated signaling pathway [GO:0009866]; induced systemic resistance, jasmonic acid mediated signaling pathway [GO:0009864]; response to abscisic acid [GO:0009737]; response to herbivore [GO:0080027]; response to wounding [GO:0009611]
At1g51660	defense response to other organism [GO:0098542]; floral organ abscission [GO:0010227]; inflorescence development [GO:0010229]; plant-type hypersensitive response [GO:0009626]; pollen-pistil interaction [GO:0009875]
At2g38080	lignin biosynthetic process [GO:0009809]; lignin catabolic process [GO:0046274]; plant-type secondary cell wall biogenesis [GO:0009834]
At2g38230	pyridoxal phosphate biosynthetic process [GO:0042823]
At2g38240	defense response [GO:0006952]; negative regulation of defense response to insect [GO:1900366]; regulation of defense response to fungus [GO:1900150]; regulation of jasmonic acid mediated signaling pathway [GO:2000022]
At2g38250	regulation of DNA-templated transcription [GO:0006355]
At2g38280	embryo development ending in seed dormancy [GO:0009793]; IMP salvage [GO:0032264]
At2g23440	cellular response to nitrogen starvation [GO:0006995]; nitrate import [GO:1902025]; regulation of lateral root development [GO:2000023]; regulation of leaf morphogenesis [GO:1901371]; regulation of root development [GO:2000280]; regulation of shoot system development [GO:0048831]; response to auxin [GO:0009733]; response to carbon dioxide [GO:0010037]; response to light intensity [GO:0009642]; re…
At2g23460	G protein-coupled receptor signaling pathway [GO:0007186]
At2g23510	polyamine biosynthetic process [GO:0006596]; spermidine metabolic process [GO:0008216]
At2g23560	defense response to fungus [GO:0050832]; innate immune response [GO:0045087]; salicylic acid metabolic process [GO:0009696]; systemic acquired resistance [GO:0009627]
At2g23600	nicotinate metabolic process [GO:1901847]; oxylipin biosynthetic process [GO:0031408]; salicylic acid metabolic process [GO:0009696]
At2g44610	exocytosis [GO:0006887]; plant-type cell wall cellulose biosynthetic process [GO:0052324]; protein transport [GO:0015031]; regulation of cell growth [GO:0001558]
At2g44680	circadian rhythm [GO:0007623]; photoperiodism, flowering [GO:0048573]; positive regulation of circadian rhythm [GO:0042753]
At1g09450	mitotic cell cycle [GO:0000278]
At1g09530	de-etiolation [GO:0009704]; gibberellic acid mediated signaling pathway [GO:0009740]; positive regulation of anthocyanin metabolic process [GO:0031539]; red or far-red light signaling pathway [GO:0010017]; red, far-red light phototransduction [GO:0009585]; regulation of DNA-templated transcription [GO:0006355]; regulation of photosynthesis, light reaction [GO:0042548]; regulation of plant organ m…
At1g22730	negative regulation of DNA-templated transcription [GO:0045892]; regulation of translation [GO:0006417]; response to absence of light [GO:0009646]; response to carbon starvation [GO:0090549]
At2g43900	phosphatidylinositol dephosphorylation [GO:0046856]; pollen germination [GO:0009846]
At2g43920	methylation [GO:0032259]
At2g43950	monoatomic cation transport [GO:0006812]
At2g43980	inositol trisphosphate metabolic process [GO:0032957]; myo-inositol hexakisphosphate biosynthetic process [GO:0010264]
At2g44050	riboflavin biosynthetic process [GO:0009231]
At2g44190	cell division [GO:0051301]; endosperm cellularization [GO:0010342]; endosperm development [GO:0009960]; microtubule cytoskeleton organization [GO:0000226]; seed development [GO:0048316]
At2g02860	response to wounding [GO:0009611]; sucrose metabolic process [GO:0005985]; sucrose transport [GO:0015770]
At2g02970	anther dehiscence [GO:0009901]; pollen exine formation [GO:0010584]
At2g39450	intracellular manganese ion homeostasis [GO:0030026]; response to copper ion [GO:0046688]; response to manganese ion [GO:0010042]
At2g39550	negative regulation of abscisic acid-activated signaling pathway [GO:0009788]; protein geranylgeranylation [GO:0018344]; response to abscisic acid [GO:0009737]; response to auxin [GO:0009733]; response to water deprivation [GO:0009414]
At1g77180	mRNA splicing, via spliceosome [GO:0000398]; positive regulation of DNA-templated transcription [GO:0045893]; regulation of circadian rhythm [GO:0042752]; regulation of photoperiodism, flowering [GO:2000028]; response to abscisic acid [GO:0009737]; response to mannitol [GO:0010555]; response to salt stress [GO:0009651]; rhythmic process [GO:0048511]; RNA splicing [GO:0008380]; vegetative to repro…
At2g41140	heat acclimation [GO:0010286]; protein autophosphorylation [GO:0046777]
At2g47060	response to oxidative stress [GO:0006979]
At2g47030	cell wall modification [GO:0042545]; pectin catabolic process [GO:0045490]
At2g47000	auxin export across the plasma membrane [GO:0010315]; auxin import into cell [GO:0060919]; auxin polar transport [GO:0009926]; auxin-activated signaling pathway [GO:0009734]; basipetal auxin transport [GO:0010540]; gravitropism [GO:0009630]; response to auxin [GO:0009733]; response to cytokinin [GO:0009735]; root hair elongation [GO:0048767]
At2g34260	determination of bilateral symmetry [GO:0009855]; developmental vegetative growth [GO:0080186]; embryo development ending in seed dormancy [GO:0009793]; embryo sac development [GO:0009553]; endosperm development [GO:0009960]; polar nucleus fusion [GO:0010197]
At2g07690	DNA replication initiation [GO:0006270]; DNA unwinding involved in DNA replication [GO:0006268]
At1g65260	thylakoid membrane organization [GO:0010027]; vesicle organization [GO:0016050]
At1g65290	mitochondrial electron transport, NADH to ubiquinone [GO:0006120]; proton transmembrane transport [GO:1902600]
At1g65310	cell wall biogenesis [GO:0042546]; cell wall organization [GO:0071555]; xyloglucan metabolic process [GO:0010411]
At1g65380	maintenance of root meristem identity [GO:0010078]; meristem development [GO:0048507]; phloem development [GO:0010088]; regulation of cell differentiation [GO:0045595]; regulation of meristem growth [GO:0010075]
At1g65450	double fertilization forming a zygote and endosperm [GO:0009567]; regulation of DNA-templated transcription [GO:0006355]
At2g41480	hydrogen peroxide catabolic process [GO:0042744]; response to oxidative stress [GO:0006979]; response to stress [GO:0006950]
At2g45970	fatty acid metabolic process [GO:0006631]; lipid biosynthetic process [GO:0008610]; seed coat development [GO:0010214]
At2g45820	defense response to virus [GO:0051607]; membrane raft localization [GO:0051665]; response to salicylic acid [GO:0009751]
At2g45790	GDP-mannose biosynthetic process [GO:0009298]; L-ascorbic acid biosynthetic process [GO:0019853]
At2g45770	protein targeting [GO:0006605]; SRP-dependent cotranslational protein targeting to membrane [GO:0006614]
At2g45740	peroxisome fission [GO:0016559]; peroxisome organization [GO:0007031]; regulation of peroxisome size [GO:0044375]
At2g30860	defense response [GO:0006952]; response to cadmium ion [GO:0046686]; response to zinc ion [GO:0010043]; toxin catabolic process [GO:0009407]
At2g30950	chloroplast organization [GO:0009658]; photoinhibition [GO:0010205]; photosystem I assembly [GO:0048564]; photosystem II repair [GO:0010206]; protein catabolic process [GO:0030163]; proteolysis [GO:0006508]; PSII associated light-harvesting complex II catabolic process [GO:0010304]; reactive oxygen species metabolic process [GO:0072593]; thylakoid membrane organization [GO:0010027]
At2g30020	abscisic acid-activated signaling pathway [GO:0009738]; defense response to fungus [GO:0050832]; response to fungus [GO:0009620]; response to wounding [GO:0009611]
At2g32460	gibberellic acid mediated signaling pathway [GO:0009740]; pollen development [GO:0009555]; pollen sperm cell differentiation [GO:0048235]; positive regulation of abscisic acid-activated signaling pathway [GO:0009789]; positive regulation of DNA-templated transcription [GO:0045893]; positive regulation of programmed cell death [GO:0043068]; protein storage vacuole organization [GO:1990019]; regula…
At2g32480	chloroplast organization [GO:0009658]; proteolysis [GO:0006508]
At2g32510	abscisic acid-activated signaling pathway [GO:0009738]; response to abscisic acid [GO:0009737]; response to osmotic stress [GO:0006970]; signal transduction [GO:0007165]
At2g38490	signal transduction [GO:0007165]
At2g38310	abscisic acid-activated signaling pathway [GO:0009738]
At2g37590	plasmodesmata-mediated intercellular transport [GO:0010497]; regulation of DNA-templated transcription [GO:0006355]; root radial pattern formation [GO:0090057]
At2g37630	asymmetric cell division [GO:0008356]; defense response to bacterium [GO:0042742]; defense response to fungus [GO:0050832]; flower development [GO:0009908]; leaf formation [GO:0010338]; leaf morphogenesis [GO:0009965]; negative regulation of DNA-templated transcription [GO:0045892]; polarity specification of adaxial/abaxial axis [GO:0009944]; proximal/distal axis specification [GO:0009946]; regul…
At2g37710	response to salicylic acid [GO:0009751]
At2g37760	response to cold [GO:0009409]; response to salt stress [GO:0009651]; response to toxic substance [GO:0009636]; response to water deprivation [GO:0009414]
At2g39290	chloroplast organization [GO:0009658]; phosphatidylglycerol biosynthetic process [GO:0006655]; phospholipid biosynthetic process [GO:0008654]; photosynthetic electron transport in photosystem II [GO:0009772]; regulation of embryonic development [GO:0045995]; thylakoid membrane organization [GO:0010027]
At2g14820	positive gravitropism [GO:0009958]; protein ubiquitination [GO:0016567]
At2g26150	cellular response to heat [GO:0034605]; cellular response to hypoxia [GO:0071456]; cellular response to unfolded protein [GO:0034620]; heat acclimation [GO:0010286]; positive regulation of DNA-templated transcription [GO:0045893]; response to heat [GO:0009408]; response to hydrogen peroxide [GO:0042542]; response to hypoxia [GO:0001666]
At2g26140	meristem maintenance [GO:0010073]; proteolysis [GO:0006508]
At2g26080	glycine catabolic process [GO:0006546]
At2g26040	abscisic acid-activated signaling pathway [GO:0009738]
At2g26000	protein ubiquitination [GO:0016567]; regulation of seed germination [GO:0010029]
At2g22840	DNA-templated transcription [GO:0006351]; glucosinolate metabolic process [GO:0019760]; regulation of DNA-templated transcription [GO:0006355]; regulation of nematode larval development [GO:0061062]; response to cold [GO:0009409]; response to gibberellin [GO:0009739]; response to nematode [GO:0009624]; root development [GO:0048364]
At2g03290	protein transport [GO:0015031]; vesicle-mediated transport [GO:0016192]
At2g03120	pollen development [GO:0009555]; pollen germination [GO:0009846]; proteolysis [GO:0006508]
At2g29090	abscisic acid catabolic process [GO:0046345]; abscisic acid metabolic process [GO:0009687]; release of seed from dormancy [GO:0048838]; response to red light [GO:0010114]; response to red or far red light [GO:0009639]
At4g37640	calcium ion transmembrane transport [GO:0070588]
At4g31580	mRNA splicing, via spliceosome [GO:0000398]; RNA splicing [GO:0008380]
At1g23860	mRNA splicing, via spliceosome [GO:0000398]
At3g22110	ubiquitin-dependent protein catabolic process [GO:0006511]
At1g53850	proteasome-mediated ubiquitin-dependent protein catabolic process [GO:0043161]
At5g02120	circadian rhythm [GO:0007623]; photosystem II assembly [GO:0010207]; response to high light intensity [GO:0009644]
At5g51060	aerobic respiration [GO:0009060]; response to ATP [GO:0033198]; root epidermal cell differentiation [GO:0010053]
At5g24270	calcium-mediated signaling [GO:0019722]; detection of calcium ion [GO:0005513]; hypotonic salinity response [GO:0042539]; intracellular potassium ion homeostasis [GO:0030007]
At3g10920	embryo development ending in seed dormancy [GO:0009793]; response to zinc ion [GO:0010043]
At1g48380	DNA endoreduplication [GO:0042023]; root hair initiation [GO:0048766]
At4g26740	defense response [GO:0006952]; embryo development ending in seed dormancy [GO:0009793]; lipid droplet organization [GO:0034389]; negative regulation of lipid storage [GO:0010888]; oxylipin biosynthetic process [GO:0031408]; seed maturation [GO:0010431]
At4g02510	protein import into chloroplast stroma [GO:0045037]; protein targeting to chloroplast [GO:0045036]
At4g02420	defense response to bacterium [GO:0042742]; defense response to oomycetes [GO:0002229]
At4g00120	polar nucleus fusion [GO:0010197]; regulation of DNA-templated transcription [GO:0006355]
At4g39950	camalexin biosynthetic process [GO:0010120]; defense response [GO:0006952]; defense response by callose deposition in cell wall [GO:0052544]; defense response to bacterium [GO:0042742]; defense response to oomycetes [GO:0002229]; indoleacetic acid biosynthetic process [GO:0009684]; induced systemic resistance [GO:0009682]; response to bacterium [GO:0009617]; response to insect [GO:0009625]; respo…
At4g02270	cellular response to phosphate starvation [GO:0016036]; ethylene-activated signaling pathway [GO:0009873]; heat acclimation [GO:0010286]; plant-type cell wall biogenesis [GO:0009832]; response to ethylene [GO:0009723]; response to low humidity [GO:0090547]; root hair cell development [GO:0080147]; seed development [GO:0048316]; unidimensional cell growth [GO:0009826]
At4g04020	photoinhibition [GO:0010205]; response to abscisic acid [GO:0009737]; response to cold [GO:0009409]
At4g17615	abscisic acid-activated signaling pathway [GO:0009738]; calcium-mediated signaling [GO:0019722]; cellular response to phosphate starvation [GO:0016036]; pollen tube growth [GO:0009860]; response to cold [GO:0009409]; response to osmotic stress [GO:0006970]; response to salt stress [GO:0009651]; response to water deprivation [GO:0009414]
At4g08480	innate immune response [GO:0045087]; regulation of defense response [GO:0031347]; response to L-glutamate [GO:1902065]; root system development [GO:0022622]
At3g57410	actin filament bundle assembly [GO:0051017]; actin filament capping [GO:0051693]; actin filament severing [GO:0051014]
At4g31780	embryo development ending in seed dormancy [GO:0009793]; glycolipid biosynthetic process [GO:0009247]; thylakoid membrane organization [GO:0010027]
At4g31730	glutamine secretion [GO:0010585]; regulation of amino acid export [GO:0080143]; regulation of amino acid metabolic process [GO:0006521]
At4g35540	embryo development ending in seed dormancy [GO:0009793]; pollen germination [GO:0009846]
At5g16820	response to heat [GO:0009408]
At4g27290	recognition of pollen [GO:0048544]
At4g27300	recognition of pollen [GO:0048544]
At4g27330	anther development [GO:0048653]; sporocyte differentiation [GO:0048533]
At3g54110	amino acid transmembrane transport [GO:0003333]; photorespiration [GO:0009853]; photosynthesis [GO:0015979]
At4g19700	defense response to bacterium [GO:0042742]; defense response to fungus [GO:0050832]; negative regulation of cysteine-type endopeptidase activity [GO:2000117]; negative regulation of programmed cell death [GO:0043069]; proteasome-mediated ubiquitin-dependent protein catabolic process [GO:0043161]; response to gibberellin [GO:0009739]
At4g19710	lysine biosynthetic process via diaminopimelate [GO:0009089]; methionine biosynthetic process [GO:0009086]; threonine biosynthetic process [GO:0009088]
At4g19810	chitin catabolic process [GO:0006032]; polysaccharide catabolic process [GO:0000272]; response to abscisic acid [GO:0009737]; response to jasmonic acid [GO:0009753]; response to salt stress [GO:0009651]
At4g33770	inositol trisphosphate metabolic process [GO:0032957]; seed coat development [GO:0010214]
At4g21380	recognition of pollen [GO:0048544]
At4g21390	recognition of pollen [GO:0048544]
At5g05410	cellular response to hypoxia [GO:0071456]; heat acclimation [GO:0010286]; positive regulation of DNA-templated transcription [GO:0045893]; response to heat [GO:0009408]; response to hydrogen peroxide [GO:0042542]; response to UV-B [GO:0010224]; response to water deprivation [GO:0009414]
At2g35320	protein dephosphorylation [GO:0006470]
At2g35270	anther development [GO:0048653]; carpel development [GO:0048440]; negative regulation of DNA-templated transcription [GO:0045892]
At2g35210	embryo development ending in seed dormancy [GO:0009793]; pollen development [GO:0009555]
At2g35160	epigenetic regulation of gene expression [GO:0040029]; methylation [GO:0032259]; regulatory ncRNA-mediated heterochromatin formation [GO:0031048]
At2g19730	adaxial/abaxial pattern specification [GO:0009955]; leaf morphogenesis [GO:0009965]; translation [GO:0006412]
At2g23980	response to heat [GO:0009408]
At2g24020	protein import into chloroplast stroma [GO:0045037]
At2g24060	chloroplast organization [GO:0009658]; leaf development [GO:0048366]
At2g47700	circadian rhythm [GO:0007623]; flower development [GO:0009908]; negative regulation of gene expression [GO:0010629]; protein ubiquitination [GO:0016567]; red, far-red light phototransduction [GO:0009585]; regulation of gene expression [GO:0010468]; regulation of photoperiodism, flowering [GO:2000028]; regulation of red or far-red light signaling pathway [GO:0090227]; response to far red light [GO…
At2g47760	protein glycosylation [GO:0006486]
At2g47770	porphyrin-containing compound metabolic process [GO:0006778]; response to abscisic acid [GO:0009737]; response to osmotic stress [GO:0006970]; response to salt stress [GO:0009651]
At2g47940	chloroplast organization [GO:0009658]; photosystem II repair [GO:0010206]; protein catabolic process [GO:0030163]; proteolysis [GO:0006508]
At2g47980	cell division [GO:0051301]; meiotic sister chromatid cohesion, centromeric [GO:0051754]; mitotic cell cycle [GO:0000278]; spindle attachment to meiosis I kinetochore [GO:0051455]
At2g31160	maintenance of shoot apical meristem identity [GO:0010492]; mRNA transcription [GO:0009299]; organ boundary specification between lateral organs and the meristem [GO:0010199]; petal development [GO:0048441]; post-embryonic plant morphogenesis [GO:0090698]; specification of petal number [GO:0048834]
At2g31070	leaf development [GO:0048366]; leaf senescence [GO:0010150]; regulation of DNA-templated transcription [GO:0006355]
At2g35510	embryo development ending in seed dormancy [GO:0009793]; lateral root morphogenesis [GO:0010102]; photoperiodism, flowering [GO:0048573]; response to osmotic stress [GO:0006970]; response to oxidative stress [GO:0006979]; response to salt stress [GO:0009651]
At2g35350	maintenance of meristem identity [GO:0010074]; meristem structural organization [GO:0009933]; regulation of DNA-templated transcription [GO:0006355]; unidimensional cell growth [GO:0009826]
At2g25850	mRNA processing [GO:0006397]; RNA 3'-end processing [GO:0031123]
At2g25790	regulation of pollen tube growth [GO:0080092]; response to temperature stimulus [GO:0009266]
At2g14920	brassinosteroid metabolic process [GO:0016131]; response to cytokinin [GO:0009735]
At2g46310	cotyledon development [GO:0048825]; cytokinin-activated signaling pathway [GO:0009736]; ethylene-activated signaling pathway [GO:0009873]; leaf development [GO:0048366]
At2g46240	autophagy [GO:0006914]; defense response to fungus [GO:0050832]; induction of programmed cell death [GO:0012502]; positive regulation of autophagy [GO:0010508]; response to heat [GO:0009408]; vegetative to reproductive phase transition of meristem [GO:0010228]
At2g29650	response to light stimulus [GO:0009416]; response to nematode [GO:0009624]; sodium ion transport [GO:0006814]
At2g29630	response to vitamin B1 [GO:0010266]; thiamine biosynthetic process [GO:0009228]; thiamine diphosphate biosynthetic process [GO:0009229]
At2g22780	glyoxylate cycle [GO:0006097]; malate metabolic process [GO:0006108]; regulation of fatty acid beta-oxidation [GO:0031998]; regulation of photorespiration [GO:0080093]; tricarboxylic acid cycle [GO:0006099]
At5g62880	negative regulation of abscisic acid-activated signaling pathway [GO:0009788]; plant-type cell wall organization [GO:0009664]; regulation of plant-type cell wall cellulose biosynthetic process [GO:2001009]; small GTPase-mediated signal transduction [GO:0007264]
At4g10760	embryo development ending in seed dormancy [GO:0009793]; RNA methylation [GO:0001510]
At4g11140	cotyledon development [GO:0048825]; cytokinin-activated signaling pathway [GO:0009736]; ethylene-activated signaling pathway [GO:0009873]; leaf development [GO:0048366]
At4g11130	defense response to fungus [GO:0050832]; siRNA processing [GO:0030422]; siRNA transcription [GO:0140745]; siRNA-mediated long-distance post-transcriptional gene silencing [GO:0010495]
At2g36250	chloroplast fission [GO:0010020]; response to gibberellin [GO:0009739]
At5g23660	embryo development ending in seed dormancy [GO:0009793]; protein homooligomerization [GO:0051260]; seed maturation [GO:0010431]; sucrose transport [GO:0015770]
At4g33050	regulation of stomatal movement [GO:0010119]
At1g71860	defense response [GO:0006952]; intracellular signal transduction [GO:0035556]; negative regulation of defense response [GO:0031348]
At5g23120	photosynthesis [GO:0015979]; plastid organization [GO:0009657]; protein-containing complex assembly [GO:0065003]
At5g66760	mitochondrial electron transport, succinate to ubiquinone [GO:0006121]; tricarboxylic acid cycle [GO:0006099]
At5g20410	cellular response to phosphate starvation [GO:0016036]; fatty acid metabolic process [GO:0006631]; galactolipid metabolic process [GO:0019374]; glycolipid biosynthetic process [GO:0009247]
At5g27840	pollen tube growth [GO:0009860]; root hair cell tip growth [GO:0048768]
At4g22920	chlorophyll catabolic process [GO:0015996]
At4g24540	cell differentiation [GO:0030154]; floral whorl development [GO:0048438]; maintenance of inflorescence meristem identity [GO:0010077]; positive regulation of DNA-templated transcription [GO:0045893]; positive regulation of transcription by RNA polymerase II [GO:0045944]; positive regulation of vernalization response [GO:0010220]; regulation of timing of transition from vegetative to reproductive …
At1g18640	embryo development ending in seed dormancy [GO:0009793]; L-serine biosynthetic process [GO:0006564]; L-serine metabolic process [GO:0006563]; pollen development [GO:0009555]; root development [GO:0048364]; sulfur amino acid metabolic process [GO:0000096]
At1g10470	circadian rhythm [GO:0007623]; cytokinin-activated signaling pathway [GO:0009736]; embryo development ending in seed dormancy [GO:0009793]; protein autophosphorylation [GO:0046777]; red or far-red light signaling pathway [GO:0010017]; regulation of DNA-templated transcription [GO:0006355]; response to cytokinin [GO:0009735]; response to red light [GO:0010114]
At2g25930	circadian rhythm [GO:0007623]; circumnutation [GO:0010031]; entrainment of circadian clock [GO:0009649]; negative regulation of transcription by RNA polymerase II [GO:0000122]; photoperiodism, flowering [GO:0048573]; red, far-red light phototransduction [GO:0009585]; regulation of circadian rhythm [GO:0042752]; regulation of flower development [GO:0009909]; regulation of photoperiodism, flowering…
At1g08090	lateral root development [GO:0048527]; nitrate assimilation [GO:0042128]; nitrate transmembrane transport [GO:0015706]; response to nitrate [GO:0010167]
At1g29930	photosynthesis, light harvesting [GO:0009765]
At1g77120	cellular response to hypoxia [GO:0071456]; positive regulation of cellular response to hypoxia [GO:1900039]; response to abscisic acid [GO:0009737]; response to caffeine [GO:0031000]; response to cold [GO:0009409]; response to estradiol [GO:0032355]; response to flooding [GO:0009413]; response to hydrogen peroxide [GO:0042542]; response to hypoxia [GO:0001666]; response to osmotic stress [GO:0006…
At1g18390	cellular response to abscisic acid stimulus [GO:0071215]; cellular response to water deprivation [GO:0042631]; photoperiodism, flowering [GO:0048573]
At1g19270	negative regulation of cell population proliferation [GO:0008285]; negative regulation of organ growth [GO:0046621]; plant ovule morphogenesis [GO:0048482]; positive regulation of leaf senescence [GO:1900057]; regulation of DNA endoreduplication [GO:0032875]; regulation of organ growth [GO:0046620]; regulation of seed growth [GO:0080113]; seed morphogenesis [GO:0048317]
At1g47580	chloroplast mRNA modification [GO:1900871]; chloroplast RNA modification [GO:1900865]; mRNA processing [GO:0006397]
At1g05830	epigenetic regulation of gene expression [GO:0040029]; methylation [GO:0032259]; regulation of DNA-templated transcription [GO:0006355]; vegetative to reproductive phase transition of meristem [GO:0010228]
At2g37620	developmental growth [GO:0048589]; root hair elongation [GO:0048767]
At1g29920	photosynthesis, light harvesting [GO:0009765]; response to fructose [GO:0009750]
At1g06290	fatty acid beta-oxidation [GO:0006635]; fatty acid beta-oxidation using acyl-CoA oxidase [GO:0033540]; medium-chain fatty acid metabolic process [GO:0051791]
At1g70490	protein transport [GO:0015031]; vesicle-mediated transport [GO:0016192]
At1g05240	hydrogen peroxide catabolic process [GO:0042744]; response to oxidative stress [GO:0006979]
At5g50600	steroid biosynthetic process [GO:0006694]; steroid metabolic process [GO:0008202]
At5g45260/At5g45270	defense response [GO:0006952]; signal transduction [GO:0007165]
At1g33260	signal transduction [GO:0007165]
At1g53885	response to abscisic acid [GO:0009737]; response to cytokine [GO:0034097]; response to glucose [GO:0009749]; response to mannose [GO:1905582]; response to salt [GO:1902074]; response to starvation [GO:0042594]; response to sucrose [GO:0009744]
At1g67090	photorespiration [GO:0009853]; photosynthesis [GO:0015979]; reductive pentose-phosphate cycle [GO:0019253]; response to cold [GO:0009409]; ribulose bisphosphate carboxylase complex assembly [GO:0110102]
At2g39730	leaf senescence [GO:0010150]; response to cold [GO:0009409]; response to jasmonic acid [GO:0009753]; response to light stimulus [GO:0009416]
At1g37130	nitrate assimilation [GO:0042128]; nitric oxide biosynthetic process [GO:0006809]; response to herbicide [GO:0009635]; response to light stimulus [GO:0009416]; response to symbiotic fungus [GO:0009610]
At1g64740	microtubule-based process [GO:0007017]
At1g76030	actin filament bundle assembly [GO:0051017]; actin filament capping [GO:0051693]; ATP metabolic process [GO:0046034]; glucose mediated signaling pathway [GO:0010255]; negative regulation of actin filament depolymerization [GO:0030835]; regulation of transcription by RNA polymerase II [GO:0006357]
At1g77760	nitrate assimilation [GO:0042128]; nitric oxide biosynthetic process [GO:0006809]; response to herbicide [GO:0009635]; response to light stimulus [GO:0009416]
At1g75780	microtubule-based process [GO:0007017]; response to light stimulus [GO:0009416]; unidimensional cell growth [GO:0009826]
At5g13930	auxin polar transport [GO:0009926]; flavonoid biosynthetic process [GO:0009813]; regulation of anthocyanin biosynthetic process [GO:0031540]; response to auxin [GO:0009733]; response to gravity [GO:0009629]; response to jasmonic acid [GO:0009753]; response to oxidative stress [GO:0006979]; response to UV-B [GO:0010224]; response to wounding [GO:0009611]
At5g54810	indoleacetic acid biosynthetic process [GO:0009684]; response to oxidative stress [GO:0006979]; tryptophan metabolic process [GO:0006568]
At1g09570	detection of visible light [GO:0009584]; gravitropism [GO:0009630]; negative regulation of translation [GO:0017148]; photomorphogenesis [GO:0009640]; phototropism [GO:0009638]; red light signaling pathway [GO:0010161]; regulation of DNA-templated transcription [GO:0006355]; response to arsenic-containing substance [GO:0046685]; response to cold [GO:0009409]; response to continuous far red light s…
At2g18790	abscisic acid metabolic process [GO:0009687]; chromatin organization [GO:0006325]; circadian regulation of calcium ion oscillation [GO:0010617]; detection of visible light [GO:0009584]; entrainment of circadian clock [GO:0009649]; gravitropism [GO:0009630]; jasmonic acid mediated signaling pathway [GO:0009867]; negative regulation of DNA-templated transcription [GO:0045892]; photomorphogenesis [G…
At1g76490	coenzyme A metabolic process [GO:0015936]; isopentenyl diphosphate biosynthetic process, mevalonate pathway [GO:0019287]; isoprenoid biosynthetic process [GO:0008299]; sterol biosynthetic process [GO:0016126]
At5g44120	cellular response to abscisic acid stimulus [GO:0071215]; response to abscisic acid [GO:0009737]; seed maturation [GO:0010431]
At1g03880	cellular response to abscisic acid stimulus [GO:0071215]; response to abscisic acid [GO:0009737]; seed maturation [GO:0010431]
At4g18480	chlorophyll biosynthetic process [GO:0015995]; photosynthesis [GO:0015979]
At1g79850	plastid translation [GO:0032544]
At4g01850	one-carbon metabolic process [GO:0006730]; S-adenosylmethionine biosynthetic process [GO:0006556]
At3g48560	isoleucine biosynthetic process [GO:0009097]; L-valine biosynthetic process [GO:0009099]; response to herbicide [GO:0009635]
At4g20360	chloroplast organization [GO:0009658]; leaf development [GO:0048366]
At4g18960	cell differentiation [GO:0030154]; flower development [GO:0009908]; positive regulation of transcription by RNA polymerase II [GO:0045944]; regulation of transcription by RNA polymerase II [GO:0006357]
At2g26300	abscisic acid-activated signaling pathway [GO:0009738]; adenylate cyclase-modulating G protein-coupled receptor signaling pathway [GO:0007188]; blue light signaling pathway [GO:0009785]; cell death [GO:0008219]; G protein-coupled receptor signaling pathway [GO:0007186]; gibberellic acid mediated signaling pathway [GO:0009740]; L-phenylalanine biosynthetic process [GO:0009094]; positive regulation…
At3g12500	cell wall macromolecule catabolic process [GO:0016998]; chitin catabolic process [GO:0006032]; defense response to fungus [GO:0050832]; killing of cells of another organism [GO:0031640]; plant-type hypersensitive response [GO:0009626]; polysaccharide catabolic process [GO:0000272]
At5g24090	cellular response to water deprivation [GO:0042631]; chitin catabolic process [GO:0006032]; pattern recognition receptor signaling pathway [GO:0002221]; polysaccharide catabolic process [GO:0000272]; response to cold [GO:0009409]; response to light intensity [GO:0009642]; response to salt stress [GO:0009651]; response to wounding [GO:0009611]
AtCg00480	defense response to fungus [GO:0050832]; response to cold [GO:0009409]
At4g30190	proton export across plasma membrane [GO:0120029]; proton transmembrane transport [GO:1902600]; regulation of intracellular pH [GO:0051453]
At2g44350	citrate metabolic process [GO:0006101]; tricarboxylic acid cycle [GO:0006099]
At5g57350	proton export across plasma membrane [GO:0120029]; proton transmembrane transport [GO:1902600]
At2g18960	proton export across plasma membrane [GO:0120029]; proton transmembrane transport [GO:1902600]; regulation of stomatal movement [GO:0010119]; response to abscisic acid [GO:0009737]; response to water deprivation [GO:0009414]; stomatal opening [GO:1990069]
At4g27440	chlorophyll biosynthetic process [GO:0015995]; photosynthesis [GO:0015979]; response to ethylene [GO:0009723]
At2g28000	chloroplast organization [GO:0009658]; embryo development ending in seed dormancy [GO:0009793]; protein folding [GO:0006457]; protein refolding [GO:0042026]; protein stabilization [GO:0050821]
At1g55490	cell death [GO:0008219]; chaperone cofactor-dependent protein refolding [GO:0051085]; protein refolding [GO:0042026]; response to cold [GO:0009409]; systemic acquired resistance [GO:0009627]
At4g25100	circadian rhythm [GO:0007623]; response to cadmium ion [GO:0046686]; response to copper ion [GO:0046688]; response to light intensity [GO:0009642]; response to ozone [GO:0010193]
At5g02500	defense response to bacterium [GO:0042742]; defense response to fungus [GO:0050832]; defense response to other organism [GO:0098542]; heat acclimation [GO:0010286]; negative regulation of seed germination [GO:0010187]; response to heat [GO:0009408]; response to virus [GO:0009615]; stomatal closure [GO:0090332]
At5g02490	response to bacterium [GO:0009617]; response to heat [GO:0009408]; response to virus [GO:0009615]
At5g66570	photoinhibition [GO:0010205]; photosynthesis, light reaction [GO:0019684]; photosystem II assembly [GO:0010207]; photosystem II stabilization [GO:0042549]
At1g02500	ethylene biosynthetic process [GO:0009693]; one-carbon metabolic process [GO:0006730]; S-adenosylmethionine biosynthetic process [GO:0006556]
At3g48750	asymmetric cell division [GO:0008356]; cytokinesis by cell plate formation [GO:0000911]; DNA endoreduplication [GO:0042023]; embryo development ending in seed dormancy [GO:0009793]; gametophyte development [GO:0048229]; guard mother cell cytokinesis [GO:0010235]; guard mother cell differentiation [GO:0010444]; meiotic cytokinesis [GO:0033206]; pollen development [GO:0009555]; positive regulation …
At3g49110	defense response [GO:0006952]; defense response to bacterium [GO:0042742]; defense response to fungus [GO:0050832]; hydrogen peroxide catabolic process [GO:0042744]; pattern recognition receptor signaling pathway [GO:0002221]; reactive oxygen species metabolic process [GO:0072593]; response to light stimulus [GO:0009416]; response to oxidative stress [GO:0006979]; unidimensional cell growth [GO:0…
At2g38380	hydrogen peroxide catabolic process [GO:0042744]; response to oxidative stress [GO:0006979]; response to zinc ion [GO:0010043]
At5g44340	microtubule-based process [GO:0007017]
At1g08830	cellular response to copper ion [GO:0071280]; cellular response to light intensity [GO:0071484]; cellular response to oxidative stress [GO:0034599]; cellular response to ozone [GO:0071457]; cellular response to salt stress [GO:0071472]; cellular response to sucrose stimulus [GO:0071329]; cellular response to UV-B [GO:0071493]; defense response to bacterium [GO:0042742]; miRNA-mediated post-transc…
At4g30270	cell wall biogenesis [GO:0042546]; plant-type cell wall loosening [GO:0009828]; plant-type cell wall organization or biogenesis [GO:0071669]; xyloglucan metabolic process [GO:0010411]
At5g37770	innate immune response [GO:0045087]; long-day photoperiodism, flowering [GO:0048574]; regulation of flower development [GO:0009909]; regulation of nitric oxide metabolic process [GO:0080164]; response to abscisic acid [GO:0009737]; response to absence of light [GO:0009646]; response to auxin [GO:0009733]; response to calcium ion [GO:0051592]; response to cold [GO:0009409]; response to heat [GO:00…
At2g41100	cellular response to hypoxia [GO:0071456]; response to absence of light [GO:0009646]; response to mechanical stimulus [GO:0009612]; thigmotropism [GO:0009652]
At2g36530	glycolytic process [GO:0006096]; response to abscisic acid [GO:0009737]; response to cold [GO:0009409]; response to light stimulus [GO:0009416]
At1g32060	reductive pentose-phosphate cycle [GO:0019253]; response to cold [GO:0009409]
At2g36830	hydrogen peroxide transmembrane transport [GO:0080170]; urea transport [GO:0015840]; water transport [GO:0006833]
At4g35090	cell death [GO:0008219]; cell redox homeostasis [GO:0045454]; cellular response to nitrogen starvation [GO:0006995]; cellular response to phosphate starvation [GO:0016036]; cellular response to sulfate starvation [GO:0009970]; hydrogen peroxide catabolic process [GO:0042744]; photoperiodism [GO:0009648]; response to cold [GO:0009409]; response to light stimulus [GO:0009416]; response to oxidative…
At3g54050	fructose 1,6-bisphosphate metabolic process [GO:0030388]; photosynthesis [GO:0015979]; photosynthetic electron transport in photosystem I [GO:0009773]; reductive pentose-phosphate cycle [GO:0019253]; response to cold [GO:0009409]; sucrose metabolic process [GO:0005985]
At4g15210	response to herbivore [GO:0080027]; starch catabolic process [GO:0005983]
At2g35370	glycine decarboxylation via glycine cleavage system [GO:0019464]
At3g26650	glucose metabolic process [GO:0006006]; protein homotetramerization [GO:0051289]; reductive pentose-phosphate cycle [GO:0019253]; response to cold [GO:0009409]; response to light stimulus [GO:0009416]; response to sucrose [GO:0009744]
At1g42970	glucose metabolic process [GO:0006006]; reductive pentose-phosphate cycle [GO:0019253]; response to cold [GO:0009409]; response to light stimulus [GO:0009416]; response to sucrose [GO:0009744]
At3g04120	fruit development [GO:0010154]; gluconeogenesis [GO:0006094]; glycolytic process [GO:0006096]; positive regulation of DNA-templated transcription [GO:0045893]; response to heat [GO:0009408]; response to hydrogen peroxide [GO:0042542]; response to oxidative stress [GO:0006979]; response to redox state [GO:0051775]; response to sucrose [GO:0009744]; seed development [GO:0048316]
At3g54180	cell division [GO:0051301]; cotyledon development [GO:0048825]; DNA endoreduplication [GO:0042023]; guard mother cell differentiation [GO:0010444]; regulation of cell cycle G1/S phase transition [GO:1902806]; regulation of DNA endoreduplication [GO:0032875]; regulation of stomatal complex patterning [GO:2000037]; stomatal complex formation [GO:0010376]; unidimensional cell growth [GO:0009826]
At1g14400	protein ubiquitination [GO:0016567]; ubiquitin-dependent protein catabolic process [GO:0006511]; vegetative to reproductive phase transition of meristem [GO:0010228]
At3g01500	carbon utilization [GO:0015976]; defense response to fungus [GO:0050832]; negative regulation of stomatal complex development [GO:2000122]; photosynthesis [GO:0015979]; regulation of stomatal movement [GO:0010119]; response to carbon dioxide [GO:0010037]; response to cold [GO:0009409]
At5g52640	cellular response to heat [GO:0034605]; chaperone-mediated protein folding [GO:0061077]; defense response to bacterium [GO:0042742]; innate immune response [GO:0045087]; protein folding [GO:0006457]; protein stabilization [GO:0050821]
At4g35600	negative regulation of floral organ abscission [GO:0060862]
At3g47470	photosynthesis, light harvesting in photosystem I [GO:0009768]; response to cold [GO:0009409]; response to high light intensity [GO:0009644]; response to low light intensity stimulus [GO:0009645]
At3g27920	cell fate specification [GO:0001708]; fruit development [GO:0010154]; gibberellic acid mediated signaling pathway [GO:0009740]; jasmonic acid mediated signaling pathway [GO:0009867]; regulation of protein localization [GO:0032880]; regulation of trichome morphogenesis [GO:2000039]; trichome differentiation [GO:0010026]; trichome patterning [GO:0048629]
At1g06400	cell wall biogenesis [GO:0042546]; protein transport [GO:0015031]; response to auxin [GO:0009733]
At2g43130	inter-Golgi cisterna vesicle-mediated transport [GO:0048219]; response to heat [GO:0009408]
At1g02130	endoplasmic reticulum to Golgi vesicle-mediated transport [GO:0006888]; protein transport [GO:0015031]
At3g23990	Group II intron splicing [GO:0000373]; mitochondrion organization [GO:0007005]; protein refolding [GO:0042026]; response to heat [GO:0009408]
At5g15800	cell differentiation [GO:0030154]; plant ovule development [GO:0048481]; positive regulation of transcription by RNA polymerase II [GO:0045944]; regulation of transcription by RNA polymerase II [GO:0006357]
At2g03710	carpel development [GO:0048440]; cell differentiation [GO:0030154]; maintenance of floral meristem identity [GO:0010076]; petal development [GO:0048441]; positive regulation of transcription by RNA polymerase II [GO:0045944]; sepal development [GO:0048442]; stamen development [GO:0048443]
At2g42830	carpel development [GO:0048440]; plant ovule development [GO:0048481]; positive regulation of transcription by RNA polymerase II [GO:0045944]
At3g51030	positive regulation of catalytic activity [GO:0043085]
At4g14960	cellular response to gravity [GO:0071258]; microtubule cytoskeleton organization [GO:0000226]
At1g20010	microtubule-based process [GO:0007017]
At2g29550	microtubule-based process [GO:0007017]
At4g20890	microtubule-based process [GO:0007017]
At5g55300	chromosome segregation [GO:0007059]; DNA replication [GO:0006260]; DNA topological change [GO:0006265]
At3g23890	DNA topological change [GO:0006265]
At2g24200	cellular response to heat [GO:0034605]; proteolysis [GO:0006508]
At3g51260	ubiquitin-dependent protein catabolic process [GO:0006511]
At2g37180	response to water deprivation [GO:0009414]
At1g27450	adenine salvage [GO:0006168]; AMP salvage [GO:0044209]; cytokinin metabolic process [GO:0009690]; purine ribonucleoside salvage [GO:0006166]
At3g08580	mitochondrial ADP transmembrane transport [GO:0140021]; mitochondrial ATP transmembrane transport [GO:1990544]; purine nucleotide transport [GO:0015865]
At1g20440	cold acclimation [GO:0009631]; defense response to fungus [GO:0050832]; heat acclimation [GO:0010286]; response to abscisic acid [GO:0009737]; response to cold [GO:0009409]; response to heat [GO:0009408]; response to osmotic stress [GO:0006970]; response to water deprivation [GO:0009414]
At4g27670	chloroplast organization [GO:0009658]; regulation of DNA-templated transcription [GO:0006355]; response to heat [GO:0009408]; response to light stimulus [GO:0009416]
At3g16640	cell division [GO:0051301]; drought recovery [GO:0009819]; embryo development ending in seed dormancy [GO:0009793]; lateral root development [GO:0048527]; pollen tube growth [GO:0009860]; positive regulation of microtubule depolymerization [GO:0031117]; post-embryonic development [GO:0009791]; regulation of cell growth [GO:0001558]; regulation of mitotic cell cycle [GO:0007346]; regulation of mul…
At1g15690	auxin polar transport [GO:0009926]; cell wall pectin metabolic process [GO:0052546]; establishment or maintenance of transmembrane electrochemical gradient [GO:0010248]; leaf development [GO:0048366]; regulation of starch metabolic process [GO:2000904]; response to salt stress [GO:0009651]; response to water deprivation [GO:0009414]; sucrose metabolic process [GO:0005985]
At5g45130	protein transport [GO:0015031]; vacuolar transport [GO:0007034]
At5g05730	regulation of auxin biosynthetic process [GO:0010600]; tryptophan biosynthetic process [GO:0000162]
At5g23300	'de novo' pyrimidine nucleobase biosynthetic process [GO:0006207]; 'de novo' UMP biosynthetic process [GO:0044205]; pyrimidine ribonucleotide biosynthetic process [GO:0009220]
At3g44310	indoleacetic acid biosynthetic process [GO:0009684]
At5g43700	auxin-activated signaling pathway [GO:0009734]; response to auxin [GO:0009733]
At1g15580	auxin-activated signaling pathway [GO:0009734]; response to auxin [GO:0009733]
At3g57260	carbohydrate metabolic process [GO:0005975]; response to cold [GO:0009409]; systemic acquired resistance [GO:0009627]
At1g24360	fatty acid biosynthetic process [GO:0006633]
At4g02980	cytokinesis by cell plate formation [GO:0000911]; positive regulation of cell division [GO:0051781]; positive regulation of cell size [GO:0045793]; positive regulation of DNA endoreduplication [GO:0032877]; regulation of auxin mediated signaling pathway [GO:0010928]; signal transduction [GO:0007165]; unidimensional cell growth [GO:0009826]
At5g42790	protein catabolic process [GO:0030163]; response to arsenic-containing substance [GO:0046685]; ubiquitin-dependent protein catabolic process [GO:0006511]
At4g38740	blue light signaling pathway [GO:0009785]; brassinosteroid mediated signaling pathway [GO:0009742]; de-etiolation [GO:0009704]; plant-type hypersensitive response [GO:0009626]; protein folding [GO:0006457]; red, far-red light phototransduction [GO:0009585]; regulation of protein phosphorylation [GO:0001932]; response to light stimulus [GO:0009416]; signal transduction [GO:0007165]
At3g62030	protein folding [GO:0006457]
At5g42740	defense response to fungus [GO:0050832]; gluconeogenesis [GO:0006094]; glycolytic process [GO:0006096]
At4g36810	carotenoid biosynthetic process [GO:0016117]; embryo development ending in seed dormancy [GO:0009793]; farnesyl diphosphate biosynthetic process [GO:0045337]; geranyl diphosphate biosynthetic process [GO:0033384]; geranylgeranyl diphosphate biosynthetic process [GO:0033386]; isoprenoid biosynthetic process [GO:0008299]; monoterpene biosynthetic process [GO:0043693]
At5g49160	DNA methylation-dependent constitutive heterochromatin formation [GO:0006346]; DNA-mediated transformation [GO:0009294]; methylation [GO:0032259]; negative regulation of flower development [GO:0009910]; zygote asymmetric cytokinesis in embryo sac [GO:0010069]
At5g41700	endosperm development [GO:0009960]; protein ubiquitination [GO:0016567]; ubiquitin-dependent protein catabolic process [GO:0006511]
At4g27960	protein polyubiquitination [GO:0000209]; protein sumoylation [GO:0016925]; ubiquitin-dependent protein catabolic process [GO:0006511]
At5g53300	protein ubiquitination [GO:0016567]; ubiquitin-dependent protein catabolic process [GO:0006511]
At2g37040	cinnamic acid biosynthetic process [GO:0009800]; defense response [GO:0006952]; drought recovery [GO:0009819]; L-phenylalanine catabolic process [GO:0006559]; lignin catabolic process [GO:0046274]; pollen development [GO:0009555]; response to oxidative stress [GO:0006979]; response to UV-B [GO:0010224]; salicylic acid catabolic process [GO:0046244]
At1g69120	cell differentiation [GO:0030154]; floral meristem determinacy [GO:0010582]; flower development [GO:0009908]; meristem structural organization [GO:0009933]; positive regulation of DNA-templated transcription [GO:0045893]; positive regulation of transcription by RNA polymerase II [GO:0045944]
At3g54340	cell differentiation [GO:0030154]; positive regulation of transcription by RNA polymerase II [GO:0045944]; specification of floral organ identity [GO:0010093]
At2g47170	auxin-activated signaling pathway [GO:0009734]; protein transport [GO:0015031]; regulation of auxin metabolic process [GO:0090354]; response to brefeldin A [GO:0031001]; vesicle-mediated transport to the plasma membrane [GO:0098876]
At1g50200	mitochondrial alanyl-tRNA aminoacylation [GO:0070143]
At5g03940	protein heterotrimerization [GO:0070208]; SRP-dependent cotranslational protein targeting to membrane [GO:0006614]
At5g26000	abscisic acid-activated signaling pathway [GO:0009738]; carbohydrate metabolic process [GO:0005975]; defense response to insect [GO:0002213]; glucosinolate catabolic process [GO:0019762]; regulation of stomatal movement [GO:0010119]; response to abscisic acid [GO:0009737]; response to insect [GO:0009625]
At3g45140	green leaf volatile biosynthetic process [GO:0010597]; jasmonic acid biosynthetic process [GO:0009695]; lipid oxidation [GO:0034440]; oxylipin biosynthetic process [GO:0031408]; response to bacterium [GO:0009617]; response to fungus [GO:0009620]; response to herbivore [GO:0080027]; response to jasmonic acid [GO:0009753]; response to wounding [GO:0009611]
At4g21710	miRNA processing [GO:0035196]
At3g61650	cellular localization [GO:0051641]; cytokinesis by cell plate formation [GO:0000911]; cytoplasmic microtubule organization [GO:0031122]; leaf development [GO:0048366]; microtubule nucleation [GO:0007020]; microtubule polymerization [GO:0046785]; response to nematode [GO:0009624]; root hair cell tip growth [GO:0048768]; stomatal complex morphogenesis [GO:0010103]
At5g05620	cellular localization [GO:0051641]; cytokinesis by cell plate formation [GO:0000911]; cytoplasmic microtubule organization [GO:0031122]; leaf development [GO:0048366]; microtubule nucleation [GO:0007020]; microtubule polymerization [GO:0046785]; response to nematode [GO:0009624]; root hair cell tip growth [GO:0048768]; stomatal complex morphogenesis [GO:0010103]
At2g07050	pentacyclic triterpenoid biosynthetic process [GO:0019745]; pollen development [GO:0009555]; thylakoid membrane organization [GO:0010027]
At3g53020	adaxial/abaxial pattern specification [GO:0009955]; auxin-activated signaling pathway [GO:0009734]; gynoecium development [GO:0048467]; leaf morphogenesis [GO:0009965]
At4g09320	cellular response to hydrogen peroxide [GO:0070301]; CTP biosynthetic process [GO:0006241]; GTP biosynthetic process [GO:0006183]; UTP biosynthetic process [GO:0006228]
At5g47080	protein phosphorylation [GO:0006468]; regulation of protein serine/threonine kinase activity [GO:0071900]
At2g24765	protein transport [GO:0015031]; vesicle-mediated transport [GO:0016192]
At5g13490	mitochondrial ADP transmembrane transport [GO:0140021]; mitochondrial ATP transmembrane transport [GO:1990544]; purine nucleotide transport [GO:0015865]
At3g55120	flavonoid biosynthetic process [GO:0009813]; response to auxin [GO:0009733]; response to UV [GO:0009411]; response to UV-B [GO:0010224]
At4g17750	response to heat [GO:0009408]
At3g13920	cytoplasmic translational initiation [GO:0002183]
At5g20010	defense response to bacterium [GO:0042742]; defense response to fungus [GO:0050832]; protein import into nucleus [GO:0006606]
At5g26030	heme biosynthetic process [GO:0006783]; response to oxidative stress [GO:0006979]; tetrapyrrole biosynthetic process [GO:0033014]
At1g60490	endocytosis [GO:0006897]; microgametogenesis [GO:0055046]; positive regulation of defense response to bacterium [GO:1900426]; reactive oxygen species metabolic process [GO:0072593]; regulation of amino acid metabolic process [GO:0006521]; regulation of proline metabolic process [GO:2000214]; regulation of stomatal closure [GO:0090333]; response to bacterium [GO:0009617]; response to salicylic aci…
At5g38480	cellular response to nitrogen starvation [GO:0006995]; cellular response to phosphate starvation [GO:0016036]; cellular response to potassium ion starvation [GO:0051365]; cold acclimation [GO:0009631]; ethylene-activated signaling pathway [GO:0009873]; regulation of metabolic process [GO:0019222]; response to cold [GO:0009409]; response to freezing [GO:0050826]
At5g42080	cell plate formation involved in plant-type cell wall biogenesis [GO:0009920]; cellular response to boron-containing substance levels [GO:0080029]; clathrin-dependent endocytosis [GO:0072583]; cytokinesis by cell plate formation [GO:0000911]; embryo development ending in seed dormancy [GO:0009793]; intracellular protein transport [GO:0006886]; regulation of endocytosis [GO:0030100]; regulation of…
At1g30480	abscisic acid-activated signaling pathway [GO:0009738]; DNA repair [GO:0006281]; mRNA cis splicing, via spliceosome [GO:0045292]; red or far-red light signaling pathway [GO:0010017]; regulation of photomorphogenesis [GO:0010099]; regulation of photoperiodism, flowering [GO:2000028]; regulation of RNA splicing [GO:0043484]; regulation of seed development [GO:0080050]; regulation of seed dormancy p…
At1g20340	copper ion homeostasis [GO:0055070]; negative regulation of translation [GO:0017148]; response to copper ion [GO:0046688]
At1g74310	cellular response to hypoxia [GO:0071456]; positive regulation of translation [GO:0045727]; protein unfolding [GO:0043335]; response to heat [GO:0009408]
At4g34110	nuclear-transcribed mRNA catabolic process, nonsense-mediated decay [GO:0000184]; regulation of nuclear-transcribed mRNA catabolic process, deadenylation-dependent decay [GO:1900151]; regulation of nuclear-transcribed mRNA poly(A) tail shortening [GO:0060211]; regulation of translational initiation [GO:0006446]; translational initiation [GO:0006413]
At3g16770	cell death [GO:0008219]; ethylene-activated signaling pathway [GO:0009873]; heat acclimation [GO:0010286]; positive regulation of DNA-templated transcription [GO:0045893]; response to cytokinin [GO:0009735]; response to ethylene [GO:0009723]; response to jasmonic acid [GO:0009753]; response to other organism [GO:0051707]
At5g14740	carbon utilization [GO:0015976]
At3g29200	amino acid biosynthetic process [GO:0008652]; aromatic amino acid family biosynthetic process [GO:0009073]; chorismate metabolic process [GO:0046417]; prephenate(2-) biosynthetic process [GO:1901747]
At3g60820	defense response to fungus [GO:0050832]; proteolysis involved in protein catabolic process [GO:0051603]
At1g05180	auxin-activated signaling pathway [GO:0009734]; DNA repair [GO:0006281]; leaf morphogenesis [GO:0009965]; protein neddylation [GO:0045116]; reciprocal meiotic recombination [GO:0007131]; response to cytokinin [GO:0009735]; response to water deprivation [GO:0009414]
At4g34160	cell division [GO:0051301]; G1/S transition of mitotic cell cycle [GO:0000082]; guard mother cell differentiation [GO:0010444]; response to cytokinin [GO:0009735]; response to sucrose [GO:0009744]; seed development [GO:0048316]
At1g20450	cold acclimation [GO:0009631]; intracellular water homeostasis [GO:0009992]; protein stabilization [GO:0050821]; regulation of membrane permeability [GO:0090559]; regulation of seed germination [GO:0010029]; response to abscisic acid [GO:0009737]; response to cold [GO:0009409]; response to water deprivation [GO:0009414]
At1g02930	defense response [GO:0006952]; response to cadmium ion [GO:0046686]; response to oxidative stress [GO:0006979]; response to water deprivation [GO:0009414]; toxin catabolic process [GO:0009407]
At2g30870	response to water deprivation [GO:0009414]; toxin catabolic process [GO:0009407]
At5g51070	protein-containing complex assembly [GO:0065003]
At1g76180	protein stabilization [GO:0050821]; regulation of membrane permeability [GO:0090559]; response to abscisic acid [GO:0009737]; response to cold [GO:0009409]; response to desiccation [GO:0009269]
At3g54660	cell redox homeostasis [GO:0045454]; glutathione metabolic process [GO:0006749]
At4g01120	glucosinolate metabolic process [GO:0019760]; response to blue light [GO:0009637]
AtMg00220; At2g07727	mitochondrial electron transport, ubiquinol to cytochrome c [GO:0006122]
At5g63570	chlorophyll biosynthetic process [GO:0015995]; protoporphyrinogen IX biosynthetic process [GO:0006782]
At4g39800	embryo development ending in seed dormancy [GO:0009793]; inositol biosynthetic process [GO:0006021]; myo-inositol hexakisphosphate biosynthetic process [GO:0010264]; phosphatidylserine biosynthetic process [GO:0006659]; post-embryonic development [GO:0009791]
At1g58290	chlorophyll biosynthetic process [GO:0015995]; heme biosynthetic process [GO:0006783]; protoporphyrinogen IX biosynthetic process [GO:0006782]
At2g39780	negative regulation of autophagy [GO:0010507]; rRNA catabolic process [GO:0016075]
At3g08730	negative regulation of cell population proliferation [GO:0008285]; positive regulation of translation [GO:0045727]; protein phosphorylation [GO:0006468]; response to cold [GO:0009409]; response to osmotic stress [GO:0006970]; response to salt stress [GO:0009651]
At5g22060	protein folding [GO:0006457]; response to heat [GO:0009408]
At3g04720	defense response to bacterium [GO:0042742]; defense response to fungus [GO:0050832]; killing of cells of another organism [GO:0031640]; response to ethylene [GO:0009723]; response to herbivore [GO:0080027]; response to virus [GO:0009615]; systemic acquired resistance [GO:0009627]
At2g32950	anthocyanin-containing compound metabolic process [GO:0046283]; DNA repair [GO:0006281]; entrainment of circadian clock [GO:0009649]; photomorphogenesis [GO:0009640]; photoperiodism, flowering [GO:0048573]; positive regulation of flavonoid biosynthetic process [GO:0009963]; protein ubiquitination [GO:0016567]; red, far-red light phototransduction [GO:0009585]; regulation of stomatal movement [GO:…
At4g14110	COP9 signalosome assembly [GO:0010387]; protein deneddylation [GO:0000338]; red, far-red light phototransduction [GO:0009585]; response to jasmonic acid [GO:0009753]; response to light stimulus [GO:0009416]
At2g17370	coenzyme A metabolic process [GO:0015936]; isoprenoid biosynthetic process [GO:0008299]; sterol biosynthetic process [GO:0016126]; triterpenoid biosynthetic process [GO:0016104]
At5g06950	DNA-templated transcription [GO:0006351]; negative regulation of DNA-templated transcription [GO:0045892]; plant-type hypersensitive response [GO:0009626]; positive regulation of DNA-templated transcription [GO:0045893]; response to xenobiotic stimulus [GO:0009410]; systemic acquired resistance, salicylic acid mediated signaling pathway [GO:0009862]
At3g53420	hydrogen peroxide transmembrane transport [GO:0080170]; response to water deprivation [GO:0009414]; water transport [GO:0006833]
At2g37170	response to water deprivation [GO:0009414]; water transport [GO:0006833]
At5g26751	hyperosmotic salinity response [GO:0042538]; meristem structural organization [GO:0009933]; positive regulation of response to salt stress [GO:1901002]; response to salt stress [GO:0009651]
At3g05840	meristem structural organization [GO:0009933]; protein autophosphorylation [GO:0046777]
At5g08590	protein phosphorylation [GO:0006468]; response to osmotic stress [GO:0006970]; response to salt stress [GO:0009651]
At5g02290	defense response [GO:0006952]
At4g39090	defense response to bacterium [GO:0042742]; proteolysis [GO:0006508]; response to osmotic stress [GO:0006970]; response to salt stress [GO:0009651]
At1g47128	defense response to fungus [GO:0050832]; protein ubiquitination [GO:0016567]; proteolysis [GO:0006508]; regulation of stomatal closure [GO:0090333]
At1g66150	regulation of auxin mediated signaling pathway [GO:0010928]; signal transduction [GO:0007165]
At4g02060	DNA replication initiation [GO:0006270]; DNA unwinding involved in DNA replication [GO:0006268]; pollen development [GO:0009555]; regulation of DNA-templated DNA replication [GO:0090329]; sugar mediated signaling pathway [GO:0010182]
At3g61140	embryo development ending in seed dormancy [GO:0009793]; hyperosmotic response [GO:0006972]; protein deneddylation [GO:0000338]; protein-containing complex assembly [GO:0065003]; red, far-red light phototransduction [GO:0009585]; response to absence of light [GO:0009646]; response to salt stress [GO:0009651]
At2g41460	DNA repair [GO:0006281]; positive regulation of DNA-templated transcription [GO:0045893]
At5g22300	cyanide metabolic process [GO:0019499]; detoxification of nitrogen compound [GO:0051410]
At5g19280	signal transduction [GO:0007165]
At2g02040	dipeptide transport [GO:0042938]; peptide transport [GO:0015833]; protein transport [GO:0015031]; tripeptide transport [GO:0042939]
At4g31990	2-oxoglutarate metabolic process [GO:0006103]; aspartate metabolic process [GO:0006531]; biosynthetic process [GO:0009058]; glutamate metabolic process [GO:0006536]
At3g55800	carbohydrate biosynthetic process [GO:0016051]; reductive pentose-phosphate cycle [GO:0019253]; starch biosynthetic process [GO:0019252]; sucrose biosynthetic process [GO:0005986]
At4g23100	defense response by callose deposition in cell wall [GO:0052544]; defense response to bacterium [GO:0042742]; defense response to fungus [GO:0050832]; defense response to insect [GO:0002213]; flower development [GO:0009908]; glucosinolate biosynthetic process [GO:0019761]; glutathione biosynthetic process [GO:0006750]; indole phytoalexin biosynthetic process [GO:0009700]; response to cadmium ion …
At3g11170	fatty acid biosynthetic process [GO:0006633]; response to cold [GO:0009409]; unsaturated fatty acid biosynthetic process [GO:0006636]
At3g12120	unsaturated fatty acid biosynthetic process [GO:0006636]
At2g29450	glutathione metabolic process [GO:0006749]; response to oxidative stress [GO:0006979]; toxin catabolic process [GO:0009407]
At4g02520	auxin-activated signaling pathway [GO:0009734]; defense response [GO:0006952]; response to cadmium ion [GO:0046686]; response to cold [GO:0009409]; response to oomycetes [GO:0002239]; response to zinc ion [GO:0010043]; toxin catabolic process [GO:0009407]
At2g28930	defense response [GO:0006952]; positive regulation of stomatal opening [GO:1902458]
At4g17460	developmental process involved in reproduction [GO:0003006]; floral meristem determinacy [GO:0010582]; fruit septum development [GO:0080127]; gynoecium development [GO:0048467]
At5g47370	auxin-activated signaling pathway [GO:0009734]; negative regulation of DNA-templated transcription [GO:0045892]; response to auxin [GO:0009733]; shade avoidance [GO:0009641]; unidimensional cell growth [GO:0009826]
At4g08900	arginine catabolic process [GO:0006527]; protein hexamerization [GO:0034214]; putrescine biosynthetic process from arginine, using agmatinase [GO:0033389]; urea cycle [GO:0000050]
At4g08150	cell fate commitment [GO:0045165]; cell fate specification [GO:0001708]; xylem and phloem pattern formation [GO:0010051]; xylem development [GO:0010089]
At1g70510	cytokinin-activated signaling pathway [GO:0009736]; specification of carpel identity [GO:0010094]
At2g30970	2-oxoglutarate metabolic process [GO:0006103]; aspartate metabolic process [GO:0006531]; biosynthetic process [GO:0009058]; glutamate metabolic process [GO:0006536]
At5g11520	2-oxoglutarate metabolic process [GO:0006103]; aspartate metabolic process [GO:0006531]; biosynthetic process [GO:0009058]; glutamate metabolic process [GO:0006536]; leaf senescence [GO:0010150]
At5g19550	2-oxoglutarate metabolic process [GO:0006103]; aspartate metabolic process [GO:0006531]; biosynthetic process [GO:0009058]; cellular response to hypoxia [GO:0071456]; glutamate metabolic process [GO:0006536]
At5g65310	abscisic acid-activated signaling pathway [GO:0009738]; positive regulation of DNA-templated transcription [GO:0045893]; response to abscisic acid [GO:0009737]
At2g22430	abscisic acid-activated signaling pathway [GO:0009738]; negative regulation of abscisic acid-activated signaling pathway [GO:0009788]; positive regulation of DNA-templated transcription [GO:0045893]; response to water deprivation [GO:0009414]
At5g15230	cell redox homeostasis [GO:0045454]; gibberellic acid mediated signaling pathway [GO:0009740]; response to gibberellin [GO:0009739]
At2g46680	positive regulation of DNA-templated transcription [GO:0045893]; response to abscisic acid [GO:0009737]; response to water deprivation [GO:0009414]
At4g28490	defense response to Gram-negative bacterium [GO:0050829]; floral organ abscission [GO:0010227]; lateral root morphogenesis [GO:0010102]; leaf abscission [GO:0060866]; pectin catabolic process [GO:0045490]; protein autophosphorylation [GO:0046777]; regulation of gene expression [GO:0010468]
At5g64300	riboflavin biosynthetic process [GO:0009231]
At4g36920	cell differentiation [GO:0030154]; flower development [GO:0009908]; meristem maintenance [GO:0010073]; plant ovule development [GO:0048481]; seed development [GO:0048316]; specification of floral organ identity [GO:0010093]
At4g14880	cysteine biosynthetic process [GO:0019344]; cysteine biosynthetic process from serine [GO:0006535]; double fertilization forming a zygote and endosperm [GO:0009567]; pollen tube growth [GO:0009860]; response to cadmium ion [GO:0046686]
At2g43750	cysteine biosynthetic process [GO:0019344]; cysteine biosynthetic process from serine [GO:0006535]; double fertilization forming a zygote and endosperm [GO:0009567]; pollen tube growth [GO:0009860]
At5g25220	cellular response to cytokine stimulus [GO:0071345]; detection of cytokinin stimulus [GO:0009722]; response to light stimulus [GO:0009416]
At5g20240	cell differentiation [GO:0030154]; positive regulation of transcription by RNA polymerase II [GO:0045944]; specification of floral organ identity [GO:0010093]
At5g10450	brassinosteroid mediated signaling pathway [GO:0009742]; positive regulation of protein catabolic process [GO:0045732]; response to cold [GO:0009409]; response to freezing [GO:0050826]
At4g13770	glucosinolate biosynthetic process [GO:0019761]; response to insect [GO:0009625]
At5g59160	protein dephosphorylation [GO:0006470]
At1g64040	protein dephosphorylation [GO:0006470]
At2g39840	dephosphorylation [GO:0016311]; gibberellic acid mediated signaling pathway [GO:0009740]; protein dephosphorylation [GO:0006470]; protein phosphorylation [GO:0006468]; red light signaling pathway [GO:0010161]
At3g46820	cellular response to abscisic acid stimulus [GO:0071215]
At3g55440	gluconeogenesis [GO:0006094]; glycolytic process [GO:0006096]; response to zinc ion [GO:0010043]
At2g41630	endosperm development [GO:0009960]; pollen tube guidance [GO:0010183]; regulation of pollen tube growth [GO:0080092]; transcription preinitiation complex assembly [GO:0070897]
At3g19450	lignin biosynthetic process [GO:0009809]
At4g26720	reciprocal meiotic recombination [GO:0007131]
At3g58500	defense response [GO:0006952]; protein dephosphorylation [GO:0006470]
At4g32980	floral organ abscission [GO:0010227]; meristem maintenance [GO:0010073]; negative regulation of cell population proliferation [GO:0008285]; photomorphogenesis [GO:0009640]; regulation of gibberellin biosynthetic process [GO:0010371]; shoot organ boundary specification [GO:0090470]; vegetative to reproductive phase transition of meristem [GO:0010228]
At5g20830	cellular response to hypoxia [GO:0071456]; response to cold [GO:0009409]; response to flooding [GO:0009413]; response to glucose [GO:0009749]; response to hypoxia [GO:0001666]; response to mannitol [GO:0010555]; response to osmotic stress [GO:0006970]; response to sorbitol [GO:0072708]; response to sucrose [GO:0009744]; response to water deprivation [GO:0009414]; sucrose metabolic process [GO:000…
At3g47340	amino acid catabolic process [GO:0009063]; asparagine biosynthetic process [GO:0006529]; cellular response to sucrose starvation [GO:0043617]; L-asparagine biosynthetic process [GO:0070981]; response to absence of light [GO:0009646]; response to fructose [GO:0009750]; response to glucose [GO:0009749]; response to sucrose [GO:0009744]
At4g34460	abscisic acid-activated signaling pathway [GO:0009738]; defense response to fungus [GO:0050832]; endoplasmic reticulum unfolded protein response [GO:0030968]; fruit development [GO:0010154]; G protein-coupled receptor signaling pathway [GO:0007186]; jasmonic acid mediated signaling pathway [GO:0009867]; lateral root development [GO:0048527]; plant organ morphogenesis [GO:1905392]; reactive oxygen…
At5g39740	adaxial/abaxial pattern specification [GO:0009955]; cell division [GO:0051301]; leaf morphogenesis [GO:0009965]; translation [GO:0006412]
At1g09940	chlorophyll biosynthetic process [GO:0015995]; heme biosynthetic process [GO:0006783]; protoporphyrinogen IX biosynthetic process [GO:0006782]; response to oxidative stress [GO:0006979]; tetrapyrrole biosynthetic process [GO:0033014]
At1g66340	cell division [GO:0051301]; cytokinin metabolic process [GO:0009690]; defense response [GO:0006952]; defense response by callose deposition in cell wall [GO:0052544]; defense response to bacterium [GO:0042742]; detection of ethylene stimulus [GO:0009727]; hydrogen peroxide biosynthetic process [GO:0050665]; negative regulation of ethylene-activated signaling pathway [GO:0010105]; phloem or xylem …
At4g26080	abscisic acid-activated signaling pathway [GO:0009738]; negative regulation of abscisic acid-activated signaling pathway [GO:0009788]; protein dephosphorylation [GO:0006470]; regulation of abscisic acid-activated signaling pathway [GO:0009787]; regulation of stomatal movement [GO:0010119]; response to abscisic acid [GO:0009737]; response to cold [GO:0009409]; response to heat [GO:0009408]
At3g11410	abscisic acid-activated signaling pathway [GO:0009738]; defense response to virus [GO:0051607]; negative regulation of abscisic acid-activated signaling pathway [GO:0009788]; negative regulation of anion channel activity [GO:0010360]; regulation of stomatal movement [GO:0010119]; response to abscisic acid [GO:0009737]; response to cold [GO:0009409]; response to water deprivation [GO:0009414]
At4g27800	dephosphorylation [GO:0016311]; photosynthetic electron transport chain [GO:0009767]; photosystem stoichiometry adjustment [GO:0080005]
At4g14560	auxin-activated signaling pathway [GO:0009734]; response to auxin [GO:0009733]
At3g23030	auxin-activated signaling pathway [GO:0009734]; response to auxin [GO:0009733]
At2g41840	regulatory ncRNA-mediated gene silencing [GO:0031047]; translation [GO:0006412]
At1g56190	galactolipid biosynthetic process [GO:0019375]; glycolytic process [GO:0006096]; reductive pentose-phosphate cycle [GO:0019253]; regulation of defense response to virus by host [GO:0050691]; thylakoid membrane organization [GO:0010027]
AtCg00190	DNA-templated transcription elongation [GO:0006354]
At3g23580	deoxyribonucleotide biosynthetic process [GO:0009263]; DNA repair [GO:0006281]; regulation of cell cycle [GO:0051726]; ribonucleotide metabolic process [GO:0009259]
At5g56010	cellular response to calcium ion [GO:0071277]; chaperone-mediated protein complex assembly [GO:0051131]; innate immune response [GO:0045087]; response to heat [GO:0009408]
At2g03760	brassinosteroid metabolic process [GO:0016131]; defense response [GO:0006952]; response to salicylic acid [GO:0009751]; response to salt stress [GO:0009651]
At5g09810	cell division [GO:0051301]; Golgi to plasma membrane transport [GO:0006893]; protein localization [GO:0008104]; protein transport [GO:0015031]; response to auxin [GO:0009733]; response to light stimulus [GO:0009416]; response to wounding [GO:0009611]; root development [GO:0048364]; root epidermal cell differentiation [GO:0010053]; root hair elongation [GO:0048767]; seed germination [GO:0009845]
At2g44620	fatty acid biosynthetic process [GO:0006633]; mitochondrial electron transport, NADH to ubiquinone [GO:0006120]; proton transmembrane transport [GO:1902600]
At3g57050	L-methionine biosynthetic process from L-homoserine via cystathionine [GO:0019279]; methionine metabolic process [GO:0006555]; transsulfuration [GO:0019346]
At4g13510	ammonium transmembrane transport [GO:0072488]; lateral root branching [GO:0080181]; lateral root formation [GO:0010311]; protein polymerization [GO:0051258]
At4g25130	cellular response to oxidative stress [GO:0034599]; response to light stimulus [GO:0009416]
At3g09840	cell division [GO:0051301]; negative regulation of defense response [GO:0031348]; pollen germination [GO:0009846]; pollen tube growth [GO:0009860]; protein destabilization [GO:0031648]; protein transport [GO:0015031]
At4g11820	farnesyl diphosphate biosynthetic process, mevalonate pathway [GO:0010142]; isopentenyl diphosphate biosynthetic process, mevalonate pathway [GO:0019287]; sterol biosynthetic process [GO:0016126]
At2g39800	hyperosmotic salinity response [GO:0042538]; L-proline biosynthetic process [GO:0055129]; pollen development [GO:0009555]; proline biosynthetic process [GO:0006561]; response to oxidative stress [GO:0006979]; response to salt stress [GO:0009651]; response to water deprivation [GO:0009414]; root development [GO:0048364]
At3g55610	embryo development ending in seed dormancy [GO:0009793]; L-proline biosynthetic process [GO:0055129]; pollen development [GO:0009555]; proline biosynthetic process [GO:0006561]
At3g02875	auxin metabolic process [GO:0009850]
At5g56660	auxin metabolic process [GO:0009850]
At4g38630	DNA damage response [GO:0006974]; leaf development [GO:0048366]; leaf senescence [GO:0010150]; pollen development [GO:0009555]; post-embryonic root development [GO:0048528]; proteasome assembly [GO:0043248]; proteasome-mediated ubiquitin-dependent protein catabolic process [GO:0043161]; protein catabolic process [GO:0030163]; regulation of seed germination [GO:0010029]; response to abscisic acid …
At3g01120	methionine biosynthetic process [GO:0009086]; selenium compound metabolic process [GO:0001887]; transsulfuration [GO:0019346]
At5g48300	glycogen biosynthetic process [GO:0005978]; photoperiodism, flowering [GO:0048573]; starch biosynthetic process [GO:0019252]
At5g19220	glycogen biosynthetic process [GO:0005978]; starch biosynthetic process [GO:0019252]
At1g27680	glycogen biosynthetic process [GO:0005978]; starch biosynthetic process [GO:0019252]
At5g56030	cellular response to heat [GO:0034605]; chaperone-mediated protein folding [GO:0061077]; defense response to bacterium [GO:0042742]; innate immune response [GO:0045087]; protein folding [GO:0006457]; protein stabilization [GO:0050821]
At4g01690	chlorophyll biosynthetic process [GO:0015995]; porphyrin-containing compound biosynthetic process [GO:0006779]; protoporphyrinogen IX biosynthetic process [GO:0006782]
At4g26840	heat acclimation [GO:0010286]; negative regulation of DNA-binding transcription factor activity [GO:0043433]; protein sumoylation [GO:0016925]; response to heat [GO:0009408]
AtCg00120	response to cold [GO:0009409]
AtCg00270	photosynthetic electron transport in photosystem II [GO:0009772]
AtCg00500	fatty acid biosynthetic process [GO:0006633]; malonyl-CoA biosynthetic process [GO:2001295]
AtCg00350	photosynthesis [GO:0015979]
AtCg00280	photosynthetic electron transport in photosystem II [GO:0009772]
AtCg00710	photosynthesis [GO:0015979]; protein stabilization [GO:0050821]
At5g49510	cellular response to gibberellin stimulus [GO:0071370]; cold acclimation [GO:0009631]; cortical microtubule organization [GO:0043622]; mRNA processing [GO:0006397]; protein folding [GO:0006457]; response to cold [GO:0009409]; response to salt stress [GO:0009651]
At5g23290	cellular response to gibberellin stimulus [GO:0071370]; cold acclimation [GO:0009631]; cortical microtubule organization [GO:0043622]; mRNA processing [GO:0006397]; protein folding [GO:0006457]; protein localization involved in auxin polar transport [GO:1901703]; response to cold [GO:0009409]; response to salt stress [GO:0009651]
At5g17310	callose deposition in cell wall [GO:0052543]; pollen development [GO:0009555]; UDP-alpha-D-glucose metabolic process [GO:0006011]
At1g31812	lipid transport [GO:0006869]; response to absence of light [GO:0009646]; response to cold [GO:0009409]; response to freezing [GO:0050826]; response to hypoxia [GO:0001666]
At5g25370	membrane lipid catabolic process [GO:0046466]; phosphatidylcholine metabolic process [GO:0046470]; response to abscisic acid [GO:0009737]; response to salt stress [GO:0009651]; response to water deprivation [GO:0009414]
At3g43810	defense response to fungus [GO:0050832]; detection of calcium ion [GO:0005513]; regulation of photomorphogenesis [GO:0010099]
At1g07660; At1g07820; At2g28740; At3g45930; At3g46320; At3g53730; At5g59690; At5g59970	response to water deprivation [GO:0009414]
At1g12280	defense response [GO:0006952]
At3g61430	response to water deprivation [GO:0009414]; water transport [GO:0006833]
AtCg01060	photosynthesis [GO:0015979]; photosynthetic electron transport in photosystem I [GO:0009773]
At2g25180	callus formation [GO:1990110]; cellular response to cytokinin stimulus [GO:0071368]; cytokinin-activated signaling pathway [GO:0009736]; maintenance of shoot apical meristem identity [GO:0010492]; primary root development [GO:0080022]; regulation of anthocyanin metabolic process [GO:0031537]; regulation of chlorophyll biosynthetic process [GO:0010380]; regulation of cytokinin-activated signaling …
At2g02500	isopentenyl diphosphate biosynthetic process, methylerythritol 4-phosphate pathway [GO:0019288]
At4g09010	cellular response to oxidative stress [GO:0034599]
At3g55330	photosynthesis [GO:0015979]
At5g40930	protein insertion into mitochondrial outer membrane [GO:0045040]; protein targeting to mitochondrion [GO:0006626]
At1g27390	protein insertion into mitochondrial outer membrane [GO:0045040]; protein targeting to mitochondrion [GO:0006626]
At3g27080	protein insertion into mitochondrial outer membrane [GO:0045040]; protein targeting to mitochondrion [GO:0006626]
AtCg00020	photosynthetic electron transport in photosystem II [GO:0009772]; response to herbicide [GO:0009635]; sequestering of metal ion [GO:0051238]
At5g20320	defense response to virus [GO:0051607]; DNA-templated transcription termination [GO:0006353]; lsiRNA processing [GO:0010599]; maintenance of shoot apical meristem identity [GO:0010492]; polarity specification of adaxial/abaxial axis [GO:0009944]; reproductive structure development [GO:0048608]; RNAi-mediated antiviral immune response [GO:0009616]; RNAi-mediated antiviral immunity against RNA viru…
At5g01810	abscisic acid-activated signaling pathway [GO:0009738]; negative regulation of abscisic acid-activated signaling pathway [GO:0009788]
At1g07810	calcium ion transport [GO:0006816]; response to manganese ion [GO:0010042]
At5g40890	chloride transport [GO:0006821]; nitrate transmembrane transport [GO:0015706]; response to nitrate [GO:0010167]
At1g63940	response to cold [GO:0009409]
At1g09770	defense response to bacterium [GO:0042742]; defense response to fungus [GO:0050832]; DNA repair [GO:0006281]; innate immune response [GO:0045087]; mRNA splicing, via spliceosome [GO:0000398]; regulation of DNA-templated transcription [GO:0006355]
At1g01580	response to bacterium [GO:0009617]; siderophore-dependent iron import into cell [GO:0033214]
At3g29160	fatty acid biosynthetic process [GO:0006633]; nitrate assimilation [GO:0042128]; protein autophosphorylation [GO:0046777]; protein phosphorylation [GO:0006468]; regulation of defense response to virus [GO:0050688]; response to trehalose [GO:0010353]
At5g54600	plastid translation [GO:0032544]
At4g32650	potassium ion transmembrane transport [GO:0071805]; response to nematode [GO:0009624]
At3g61860	mRNA splicing, via spliceosome [GO:0000398]; RNA splicing [GO:0008380]
At4g25500	mRNA splicing, via spliceosome [GO:0000398]; primary miRNA processing [GO:0031053]; RNA splicing [GO:0008380]
At5g52040	mRNA splicing, via spliceosome [GO:0000398]; primary miRNA processing [GO:0031053]; RNA splicing [GO:0008380]
At2g46830	circadian rhythm [GO:0007623]; long-day photoperiodism, flowering [GO:0048574]; negative regulation of circadian rhythm [GO:0042754]; negative regulation of DNA-templated transcription [GO:0045892]; positive regulation of DNA-templated transcription [GO:0045893]; regulation of gene expression [GO:0010468]; regulation of protein-containing complex assembly [GO:0043254]; response to cold [GO:000940…
At3g51300	establishment of vesicle localization [GO:0051650]; pollen tube growth [GO:0009860]; regulation of actin filament depolymerization [GO:0030834]; regulation of actin filament polymerization [GO:0030833]; regulation of exocytosis [GO:0017157]; small GTPase-mediated signal transduction [GO:0007264]
At4g04610	cysteine biosynthetic process [GO:0019344]; sulfate assimilation [GO:0000103]; sulfate assimilation, phosphoadenylyl sulfate reduction by phosphoadenylyl-sulfate reductase (thioredoxin) [GO:0019379]
At4g21990	cysteine biosynthetic process [GO:0019344]; sulfate assimilation [GO:0000103]; sulfate assimilation, phosphoadenylyl sulfate reduction by phosphoadenylyl-sulfate reductase (thioredoxin) [GO:0019379]
At1g62180	cysteine biosynthetic process [GO:0019344]; sulfate assimilation [GO:0000103]; sulfate assimilation, phosphoadenylyl sulfate reduction by phosphoadenylyl-sulfate reductase (thioredoxin) [GO:0019379]
At3g30775	cellular response to hypoxia [GO:0071456]; defense response to bacterium [GO:0042742]; proline catabolic process to glutamate [GO:0010133]; response to oxidative stress [GO:0006979]; response to water deprivation [GO:0009414]
At1g70370	cell wall modification involved in multidimensional cell growth [GO:0042547]; plant-type cell wall modification [GO:0009827]
At2g30490	developmental process [GO:0032502]; lignin metabolic process [GO:0009808]; phenylpropanoid metabolic process [GO:0009698]; pollen development [GO:0009555]; ubiquinone biosynthetic process [GO:0006744]
At1g64280	defense response to bacterium [GO:0042742]; defense response to fungus [GO:0050832]; extracellular ATP signaling [GO:0106167]; induced systemic resistance [GO:0009682]; negative regulation of defense response [GO:0031348]; plant-type hypersensitive response [GO:0009626]; positive regulation of DNA-templated transcription [GO:0045893]; protein ubiquitination [GO:0016567]; regulation of defense res…
At5g03840	cell differentiation [GO:0030154]; flower development [GO:0009908]; meristem determinacy [GO:0010022]; negative regulation of flower development [GO:0009910]; protein targeting to vacuole [GO:0006623]; response to sucrose [GO:0009744]
At2g33700	response to abscisic acid [GO:0009737]; response to salt stress [GO:0009651]; response to water deprivation [GO:0009414]
At2g33730	mRNA splicing, via spliceosome [GO:0000398]; positive regulation of miRNA processing [GO:1903800]; positive regulation of primary miRNA processing [GO:2000636]
At2g33800	adaxial/abaxial pattern specification [GO:0009955]; chloroplast rRNA processing [GO:1901259]; plastid translation [GO:0032544]; response to cold [GO:0009409]
At2g33810	cell differentiation [GO:0030154]; flower development [GO:0009908]; inflorescence development [GO:0010229]; positive regulation of flower development [GO:0009911]; regulation of vegetative phase change [GO:0010321]; vegetative to reproductive phase transition of meristem [GO:0010228]
At5g20730	auxin-activated signaling pathway [GO:0009734]; blue light signaling pathway [GO:0009785]; callus formation [GO:1990110]; gravitropism [GO:0009630]; lateral root development [GO:0048527]; lateral root formation [GO:0010311]; leaf development [GO:0048366]; phototropism [GO:0009638]; positive regulation of DNA-templated transcription [GO:0045893]; response to auxin [GO:0009733]; response to ethylen…
At1g19850	auxin-activated signaling pathway [GO:0009734]; embryo development ending in seed dormancy [GO:0009793]; flower development [GO:0009908]; leaf vascular tissue pattern formation [GO:0010305]; longitudinal axis specification [GO:0009942]; meristem development [GO:0048507]; regulation of DNA-templated transcription [GO:0006355]; response to auxin [GO:0009733]; root development [GO:0048364]; xylem an…
At5g58140	chloroplast relocation [GO:0009902]; circadian rhythm [GO:0007623]; phototropism [GO:0009638]; protein autophosphorylation [GO:0046777]; response to blue light [GO:0009637]; stomatal movement [GO:0010118]
At3g52850	Golgi to vacuole transport [GO:0006896]; protein targeting to vacuole [GO:0006623]; vacuolar transport [GO:0007034]
At2g30110	protein ubiquitination [GO:0016567]; response to other organism [GO:0051707]
At4g28270	protein ubiquitination [GO:0016567]; ubiquitin-dependent protein catabolic process [GO:0006511]
At3g51160	'de novo' GDP-L-fucose biosynthetic process [GO:0042351]; unidimensional cell growth [GO:0009826]
At2g47510	fumarate metabolic process [GO:0006106]; malate metabolic process [GO:0006108]; pollen tube development [GO:0048868]; protein tetramerization [GO:0051262]; tricarboxylic acid cycle [GO:0006099]
At3g13870	actin cytoskeleton organization [GO:0030036]; cell tip growth [GO:0009932]; endoplasmic reticulum to Golgi vesicle-mediated transport [GO:0006888]; plant-type cell wall biogenesis [GO:0009832]; root epidermal cell differentiation [GO:0010053]
At3g44990	cell wall biogenesis [GO:0042546]; cell wall macromolecule catabolic process [GO:0016998]; cell wall organization [GO:0071555]; xyloglucan metabolic process [GO:0010411]
At1g20696	chromatin organization [GO:0006325]
At5g46860	amyloplast organization [GO:0009660]; intracellular protein transport [GO:0006886]; late endosome to vacuole transport [GO:0045324]; negative gravitropism [GO:0009959]; stomatal movement [GO:0010118]
At2g42010	defense response to bacterium [GO:0042742]; lipid catabolic process [GO:0016042]
At3g22840	cellular response to blue light [GO:0071483]; cellular response to far red light [GO:0071490]; cellular response to heat [GO:0034605]; cellular response to high light intensity [GO:0071486]; cellular response to red light [GO:0071491]; cellular response to UV-A [GO:0071492]; photoprotection [GO:0010117]; photosynthesis [GO:0015979]; positive regulation of seed germination [GO:0010030]; regulation…
At1g14610	embryo development ending in seed dormancy [GO:0009793]; valyl-tRNA aminoacylation [GO:0006438]
At2g42070	flavin-containing compound metabolic process [GO:0042726]; response to light stimulus [GO:0009416]
At2g41980	protein ubiquitination [GO:0016567]; regulation of autophagosome assembly [GO:2000785]; ubiquitin-dependent protein catabolic process [GO:0006511]
At2g41940	abscisic acid-activated signaling pathway [GO:0009738]; cytokinin-activated signaling pathway [GO:0009736]; gibberellic acid mediated signaling pathway [GO:0009740]; negative regulation of abscisic acid-activated signaling pathway [GO:0009788]; regulation of DNA-templated transcription [GO:0006355]; trichome differentiation [GO:0010026]; trichome morphogenesis [GO:0010090]
At2g41890	recognition of pollen [GO:0048544]
At2g41870	response to abscisic acid [GO:0009737]; response to mannitol [GO:0010555]; response to salt stress [GO:0009651]; response to water deprivation [GO:0009414]
At1g04410	malate metabolic process [GO:0006108]; response to zinc ion [GO:0010043]; tricarboxylic acid cycle [GO:0006099]
At1g04310	ethylene-activated signaling pathway [GO:0009873]; negative regulation of ethylene-activated signaling pathway [GO:0010105]
At1g04250	auxin-activated signaling pathway [GO:0009734]; positive regulation of leaf senescence [GO:1900057]; response to auxin [GO:0009733]
At2g23380	abscisic acid-activated signaling pathway [GO:0009738]; callus formation [GO:1990110]; cell differentiation [GO:0030154]; DNA-mediated transformation [GO:0009294]; flower development [GO:0009908]; leaf morphogenesis [GO:0009965]; methylation [GO:0032259]; negative regulation of gene expression, epigenetic [GO:0045814]; regulation of DNA-templated transcription [GO:0006355]; regulation of flower d…
At1g80560	embryo sac development [GO:0009553]; L-leucine biosynthetic process [GO:0009098]; pollen development [GO:0009555]
At2g19860	glycolytic process [GO:0006096]; hexokinase-dependent signaling [GO:0009747]; hexose metabolic process [GO:0019318]; intracellular glucose homeostasis [GO:0001678]; programmed cell death [GO:0012501]; sugar mediated signaling pathway [GO:0010182]
At1g06570	L-phenylalanine catabolic process [GO:0006559]; tyrosine catabolic process [GO:0006572]
At1g48605	coenzyme A biosynthetic process [GO:0015937]; hyperosmotic salinity response [GO:0042538]
At4g20380	negative regulation of programmed cell death [GO:0043069]; plant-type hypersensitive response [GO:0009626]
At5g20850	DNA metabolic process [GO:0006259]; double-strand break repair [GO:0006302]; double-strand break repair via synthesis-dependent strand annealing [GO:0045003]; mitotic recombination-dependent replication fork processing [GO:1990426]; regulation of DNA-templated transcription [GO:0006355]; response to gamma radiation [GO:0010332]; response to radiation [GO:0009314]
At5g04930	phospholipid transport [GO:0015914]
At5g44240	phospholipid translocation [GO:0045332]
At5g49190	response to hypoxia [GO:0001666]; seed maturation [GO:0010431]; starch metabolic process [GO:0005982]; sucrose metabolic process [GO:0005985]
At5g61850	cell differentiation [GO:0030154]; floral meristem determinacy [GO:0010582]; flower development [GO:0009908]; gibberellic acid mediated signaling pathway [GO:0009740]; maintenance of inflorescence meristem identity [GO:0010077]
At5g58003	response to salt stress [GO:0009651]
At1g56330	endoplasmic reticulum to Golgi vesicle-mediated transport [GO:0006888]; intracellular protein transport [GO:0006886]
At3g24650	abscisic acid-activated signaling pathway [GO:0009738]; embryo development ending in seed dormancy [GO:0009793]; mitochondria-nucleus signaling pathway [GO:0031930]; plastid organization [GO:0009657]; positive regulation of DNA-templated transcription [GO:0045893]; response to abscisic acid [GO:0009737]; response to auxin [GO:0009733]
At3g54890	photosynthesis, light harvesting in photosystem I [GO:0009768]; response to cold [GO:0009409]; response to high light intensity [GO:0009644]; response to low light intensity stimulus [GO:0009645]
At4g04640	ATP biosynthetic process [GO:0006754]; photosynthetic electron transport in photosystem II [GO:0009772]; proton motive force-driven ATP synthesis [GO:0015986]
At3g01470	leaf morphogenesis [GO:0009965]; negative regulation of translation [GO:0017148]; positive regulation of DNA-templated transcription [GO:0045893]; response to blue light [GO:0009637]; response to salt stress [GO:0009651]
At4g37980	green leaf volatile biosynthetic process [GO:0010597]; lignin biosynthetic process [GO:0009809]; response to bacterium [GO:0009617]
At4g37990	lignin biosynthetic process [GO:0009809]; response to bacterium [GO:0009617]
At2g21660	alternative mRNA splicing, via spliceosome [GO:0000380]; circadian rhythm [GO:0007623]; DNA duplex unwinding [GO:0032508]; extracellular transport [GO:0006858]; innate immune response [GO:0045087]; miRNA transport [GO:1990428]; mRNA export from nucleus [GO:0006406]; regulation of defense response to virus [GO:0050688]; regulation of stomatal movement [GO:0010119]; response to cold [GO:0009409]; r…
At4g39260	alternative mRNA splicing, via spliceosome [GO:0000380]; extracellular transport [GO:0006858]; innate immune response [GO:0045087]; miRNA transport [GO:1990428]; regulation of defense response to virus [GO:0050688]; response to cold [GO:0009409]; response to zinc ion [GO:0010043]; RNA transport [GO:0050658]
At4g24770	base conversion or substitution editing [GO:0016553]; cold acclimation [GO:0009631]; innate immune response [GO:0045087]; mRNA processing [GO:0006397]; response to cold [GO:0009409]; RNA modification [GO:0009451]; RNA processing [GO:0006396]; RNA stabilization [GO:0043489]
At1g12110	auxin-activated signaling pathway [GO:0009734]; basipetal auxin transport [GO:0010540]; lateral root development [GO:0048527]; nitrate assimilation [GO:0042128]; nitrate transmembrane transport [GO:0015706]; oligopeptide transport [GO:0006857]; photoperiodism, flowering [GO:0048573]; response to herbicide [GO:0009635]; response to nitrate [GO:0010167]; response to water deprivation [GO:0009414]
At3g28730	DNA repair [GO:0006281]; DNA replication [GO:0006260]; karyogamy [GO:0000741]; polar nucleus fusion [GO:0010197]; vegetative to reproductive phase transition of meristem [GO:0010228]
At1g07890	cellular response to oxidative stress [GO:0034599]; embryo development ending in seed dormancy [GO:0009793]; hydrogen peroxide catabolic process [GO:0042744]; lignin biosynthetic process [GO:0009809]; phenylpropanoid biosynthetic process [GO:0009699]; response to heat [GO:0009408]; response to reactive oxygen species [GO:0000302]
At4g16780	lateral root formation [GO:0010311]; negative regulation of DNA-templated transcription [GO:0045892]; red or far-red light signaling pathway [GO:0010017]; red, far-red light phototransduction [GO:0009585]; response to auxin [GO:0009733]; response to cytokinin [GO:0009735]; response to far red light [GO:0010218]; root development [GO:0048364]; secondary thickening [GO:0080191]; shade avoidance [GO…
At5g03730	ethylene-activated signaling pathway [GO:0009873]; gibberellin biosynthetic process [GO:0009686]; negative regulation of ethylene-activated signaling pathway [GO:0010105]; protein autophosphorylation [GO:0046777]; regulation of post-embryonic root development [GO:2000069]; regulation of stem cell division [GO:2000035]; regulation of timing of transition from vegetative to reproductive phase [GO:0…
At3g58610	isoleucine biosynthetic process [GO:0009097]; L-valine biosynthetic process [GO:0009099]
At2g16370	10-formyltetrahydrofolate biosynthetic process [GO:0009257]; dTMP biosynthetic process [GO:0006231]; methylation [GO:0032259]; one-carbon metabolic process [GO:0006730]
At4g34570	10-formyltetrahydrofolate biosynthetic process [GO:0009257]; dTMP biosynthetic process [GO:0006231]; methylation [GO:0032259]; one-carbon metabolic process [GO:0006730]
At5g66815	cellular response to nitrogen starvation [GO:0006995]; gravitropism [GO:0009630]; lateral root formation [GO:0010311]; negative regulation of developmental vegetative growth [GO:1905614]; nitrate import [GO:1902025]; primary root development [GO:0080022]; regulation of root development [GO:2000280]; response to ammonium ion [GO:0060359]; response to auxin [GO:0009733]; response to brassinosteroid…
At5g22830	magnesium ion homeostasis [GO:0010960]; magnesium ion transmembrane transport [GO:1903830]; photoprotection [GO:0010117]; thylakoid membrane organization [GO:0010027]
At3g27580	auxin-activated signaling pathway [GO:0009734]; basipetal auxin transport [GO:0010540]; phototropism [GO:0009638]; pollen aperture formation [GO:0062075]; pollen development [GO:0009555]; protein phosphorylation [GO:0006468]
At1g55020	defense response [GO:0006952]; fatty acid biosynthetic process [GO:0006633]; lateral root formation [GO:0010311]; lipid oxidation [GO:0034440]; oxylipin biosynthetic process [GO:0031408]; response to abscisic acid [GO:0009737]; response to jasmonic acid [GO:0009753]; root development [GO:0048364]
At1g01480	ethylene biosynthetic process [GO:0009693]; fruit ripening [GO:0009835]
At1g07570	defense response [GO:0006952]
At5g52310	circadian rhythm [GO:0007623]; hyperosmotic salinity response [GO:0042538]; leaf senescence [GO:0010150]; regulation of root development [GO:2000280]; response to abscisic acid [GO:0009737]; response to cold [GO:0009409]; response to mannitol [GO:0010555]; response to osmotic stress [GO:0006970]; response to reactive oxygen species [GO:0000302]; response to salt [GO:1902074]; response to salt str…
At5g04870	protein autophosphorylation [GO:0046777]; protein phosphorylation [GO:0006468]; regulation of leaf senescence [GO:1900055]
At1g10430	abscisic acid-activated signaling pathway [GO:0009738]; chloroplast avoidance movement [GO:0009903]; negative regulation of abscisic acid-activated signaling pathway [GO:0009788]; positive regulation of fatty acid beta-oxidation [GO:0032000]; protein dephosphorylation [GO:0006470]
At2g42500	primary root development [GO:0080022]; root development [GO:0048364]; stem cell differentiation [GO:0048863]
At4g14210	carotenoid biosynthetic process [GO:0016117]
At5g01530	photosynthesis, light harvesting [GO:0009765]
At5g20230	aluminum cation transport [GO:0015690]; cellular response to cold [GO:0070417]; cellular response to hypoxia [GO:0071456]; regulation of lignin biosynthetic process [GO:1901141]; response to absence of light [GO:0009646]; response to oomycetes [GO:0002239]; response to oxidative stress [GO:0006979]
At4g21270	anastral spindle assembly involved in male meiosis [GO:0009971]; cell division [GO:0051301]; microtubule-based movement [GO:0007018]
At3g50000	DNA damage response [GO:0006974]; regulation of cell cycle [GO:0051726]; regulation of circadian rhythm [GO:0042752]
At5g67380	DNA damage response [GO:0006974]; regulation of cell cycle [GO:0051726]; regulation of circadian rhythm [GO:0042752]
At1g72370	response to osmotic stress [GO:0006970]; response to salt stress [GO:0009651]; ribosomal small subunit assembly [GO:0000028]; translation [GO:0006412]
At1g01620	response to water deprivation [GO:0009414]; water transport [GO:0006833]
At3g11980	fatty alcohol biosynthetic process [GO:1903175]; microsporogenesis [GO:0009556]; pollen exine formation [GO:0010584]; response to herbicide [GO:0009635]
At5g47770	cholesterol biosynthetic process [GO:0006695]; farnesyl diphosphate biosynthetic process [GO:0045337]; geranyl diphosphate biosynthetic process [GO:0033384]
At3g02680	cellular response to ionizing radiation [GO:0071479]; DNA damage response [GO:0006974]; double-strand break repair via homologous recombination [GO:0000724]; mitotic G2 DNA damage checkpoint signaling [GO:0007095]; mitotic recombination [GO:0006312]; reciprocal meiotic recombination [GO:0007131]
At4g39070	negative regulation of brassinosteroid mediated signaling pathway [GO:1900458]; positive regulation of photomorphogenesis [GO:2000306]; regulation of DNA-templated transcription [GO:0006355]; response to brassinosteroid [GO:0009741]
At3g19210	biological process involved in interaction with host [GO:0051701]; cell division [GO:0051301]; cellular response to gamma radiation [GO:0071480]; cellular response to metal ion [GO:0071248]; double-strand break repair via homologous recombination [GO:0000724]; double-strand break repair via synthesis-dependent strand annealing [GO:0045003]; response to gamma radiation [GO:0010332]
At2g37770	response to cold [GO:0009409]; response to salt stress [GO:0009651]; response to toxic substance [GO:0009636]; response to water deprivation [GO:0009414]
At4g23210	defense response to bacterium [GO:0042742]; plant-type hypersensitive response [GO:0009626]; response to molecule of bacterial origin [GO:0002237]
At2g28160	regulation of DNA-templated transcription [GO:0006355]; regulation of iron ion transport [GO:0034756]; response to iron ion [GO:0010039]
At4g37590	cellular response to auxin stimulus [GO:0071365]; flower development [GO:0009908]; positive gravitropism [GO:0009958]; positive regulation of flower development [GO:0009911]; protein localization involved in auxin polar transport [GO:1901703]; protein ubiquitination [GO:0016567]; regulation of auxin polar transport [GO:2000012]
At1g71220	anthocyanin-containing compound metabolic process [GO:0046283]; plant-type hypersensitive response [GO:0009626]; protein glycosylation [GO:0006486]; response to salicylic acid [GO:0009751]
At1g07910	auxin-activated signaling pathway [GO:0009734]; regulation of auxin mediated signaling pathway [GO:0010928]; RNA repair [GO:0042245]; translation [GO:0006412]; tRNA splicing, via endonucleolytic cleavage and ligation [GO:0006388]
At3g08530	endocytosis [GO:0006897]; intracellular protein transport [GO:0006886]; vesicle-mediated transport [GO:0016192]
At5g39040	response to aluminum ion [GO:0010044]
At3g11130	clathrin-dependent endocytosis [GO:0072583]; endocytosis [GO:0006897]; intracellular protein transport [GO:0006886]; response to water deprivation [GO:0009414]; stomatal movement [GO:0010118]; vesicle-mediated transport [GO:0016192]
At4g18520	chloroplast RNA modification [GO:1900865]; mRNA processing [GO:0006397]; RNA splicing [GO:0008380]
At2g45890	defense response to fungus [GO:0050832]; plant-type cell wall organization [GO:0009664]; root hair elongation [GO:0048767]
At3g19150	negative regulation of cyclin-dependent protein serine/threonine kinase activity [GO:0045736]
At4g31110	cell surface receptor signaling pathway [GO:0007166]
At5g20980	methionine biosynthetic process [GO:0009086]; methylation [GO:0032259]
At2g43910	defense response [GO:0006952]; glucosinolate catabolic process [GO:0019762]; methylation [GO:0032259]
At1g80310	molybdate ion export from vacuole [GO:0090414]; molybdate ion transport [GO:0015689]
At3g05040	leaf morphogenesis [GO:0009965]; miRNA export from nucleus [GO:0061716]; negative regulation of flower development [GO:0009910]; polarity specification of adaxial/abaxial axis [GO:0009944]; protein export from nucleus [GO:0006611]; regulatory ncRNA-mediated gene silencing [GO:0031047]; root development [GO:0048364]; shoot system development [GO:0048367]
At1g51630	cell wall pectin biosynthetic process [GO:0052325]; fucose metabolic process [GO:0006004]; mannan metabolic process [GO:0010412]; mannosylation [GO:0097502]
At4g04885	flower development [GO:0009908]; mRNA 3'-end processing [GO:0031124]; mRNA processing [GO:0006397]; positive regulation of flower development [GO:0009911]; termination of RNA polymerase II transcription [GO:0006369]
At3g44200	cortical microtubule organization [GO:0043622]; epidermal cell differentiation [GO:0009913]; microtubule-based process [GO:0007017]
At1g79090	deadenylation-dependent decapping of nuclear-transcribed mRNA [GO:0000290]; innate immune response [GO:0045087]; mRNA processing [GO:0006397]
At5g65810	carbon utilization [GO:0015976]; homogalacturonan metabolic process [GO:0010394]; leaf morphogenesis [GO:0009965]; methylation [GO:0032259]; pectin biosynthetic process [GO:0045489]; pectin metabolic process [GO:0045488]; plant-type cell wall biogenesis [GO:0009832]; plant-type cell wall organization [GO:0009664]; positive regulation of developmental growth [GO:0048639]; positive regulation of ph…
At3g23150	cellular response to hypoxia [GO:0071456]; negative regulation of ethylene-activated signaling pathway [GO:0010105]
At4g33200	actin filament organization [GO:0007015]; actin filament-based movement [GO:0030048]; nuclear migration [GO:0007097]; regulation of establishment or maintenance of cell polarity regulating cell shape [GO:2000769]
At5g09350	phosphatidylinositol phosphate biosynthetic process [GO:0046854]; pollen tube growth [GO:0009860]; root hair cell tip growth [GO:0048768]
At2g32010	cellular response to salt stress [GO:0071472]; leaf vascular tissue pattern formation [GO:0010305]; phosphatidylinositol dephosphorylation [GO:0046856]; regulation of reactive oxygen species metabolic process [GO:2000377]
At4g02030	autophagy [GO:0006914]; endocytic recycling [GO:0032456]; Golgi organization [GO:0007030]; Golgi vesicle transport [GO:0048193]; leaf vascular tissue pattern formation [GO:0010305]; lipid transport [GO:0006869]; lysosomal transport [GO:0007041]; protein transport [GO:0015031]; retrograde transport, endosome to Golgi [GO:0042147]; vacuolar transport [GO:0007034]; vesicle-mediated transport [GO:001…
At5g48520	cell division [GO:0051301]; phragmoplast microtubule organization [GO:0080175]; spindle assembly [GO:0051225]
At1g50500	heat acclimation [GO:0010286]; plasma membrane organization [GO:0007009]; protein transport [GO:0015031]; response to heat [GO:0009408]; response to osmotic stress [GO:0006970]; retrograde transport, endosome to Golgi [GO:0042147]; retrograde vesicle-mediated transport, Golgi to endoplasmic reticulum [GO:0006890]
At4g27630	response to abscisic acid [GO:0009737]
At1g59720	mRNA modification [GO:0016556]; mRNA processing [GO:0006397]
At3g06060	3-keto-sphinganine metabolic process [GO:0006666]; sphingolipid biosynthetic process [GO:0030148]
At3g60370	photosystem II assembly [GO:0010207]
At5g02800	brassinosteroid mediated signaling pathway [GO:0009742]; positive regulation of brassinosteroid mediated signaling pathway [GO:1900459]; protein phosphorylation [GO:0006468]
At2g38185	mitotic cell cycle [GO:0000278]; negative regulation of apoptotic process [GO:0043066]; pollen development [GO:0009555]; positive regulation of mitotic cell cycle [GO:0045931]; protein ubiquitination [GO:0016567]; ubiquitin-dependent protein catabolic process [GO:0006511]
At4g14850	isopentenyl diphosphate biosynthetic process, methylerythritol 4-phosphate pathway [GO:0019288]; isopentenyl diphosphate biosynthetic process, mevalonate pathway [GO:0019287]; regulation of catalytic activity [GO:0050790]; RNA modification [GO:0009451]; root development [GO:0048364]; sterol metabolic process [GO:0016125]
At2g39830	phloem development [GO:0010088]; regulation of DNA endoreduplication [GO:0032875]; root development [GO:0048364]
At5g44920	signal transduction [GO:0007165]
At1g79940	protein transport [GO:0015031]
At1g60600	photosynthetic electron transport in photosystem II [GO:0009772]; phylloquinone biosynthetic process [GO:0042372]; plastoquinone biosynthetic process [GO:0010236]
At5g19660	hyperosmotic response [GO:0006972]; hyperosmotic salinity response [GO:0042538]; proteolysis [GO:0006508]
At4g33240	endomembrane system organization [GO:0010256]; phosphatidylinositol metabolic process [GO:0046488]; pollen development [GO:0009555]; vacuole organization [GO:0007033]
At1g04280	NADP biosynthetic process [GO:0006741]
At4g00730	anthocyanin accumulation in tissues in response to UV light [GO:0043481]; cuticle hydrocarbon biosynthetic process [GO:0006723]; plant-type cell wall modification [GO:0009827]; root development [GO:0048364]; root hair cell differentiation [GO:0048765]
At3g01040	cell wall pectin biosynthetic process [GO:0052325]; pollen development [GO:0009555]; pollen tube growth [GO:0009860]
At1g04820	microtubule-based process [GO:0007017]
At1g80490	primary shoot apical meristem specification [GO:0010072]; regulation of DNA-templated transcription [GO:0006355]
At1g54440	exonucleolytic trimming to generate mature 3'-end of 5.8S rRNA from tricistronic rRNA transcript (SSU-rRNA, 5.8S rRNA, LSU-rRNA) [GO:0000467]; gene silencing by siRNA-directed DNA methylation [GO:0080188]; histone mRNA catabolic process [GO:0071044]; nuclear polyadenylation-dependent antisense transcript catabolic process [GO:0071040]; nuclear polyadenylation-dependent CUT catabolic process [GO:0…
At2g16440	DNA replication [GO:0006260]; DNA replication initiation [GO:0006270]; DNA unwinding involved in DNA replication [GO:0006268]; pollen development [GO:0009555]
At3g55510	floral meristem determinacy [GO:0010582]
At2g23950	anther development [GO:0048653]; cellular response to peptide [GO:1901653]; homeostasis of number of meristem cells [GO:0007639]
At4g25520	cell differentiation [GO:0030154]; embryo development ending in seed dormancy [GO:0009793]; gynoecium development [GO:0048467]; negative regulation of response to salt stress [GO:1901001]; plant ovule development [GO:0048481]; regulation of response to osmotic stress [GO:0047484]
At3g45880	negative regulation of gene expression, epigenetic [GO:0045814]; primary root development [GO:0080022]; regulation of abscisic acid-activated signaling pathway [GO:0009787]; regulation of brassinosteroid mediated signaling pathway [GO:1900457]; regulation of photoperiodism, flowering [GO:2000028]; regulation of seedling development [GO:1900140]; response to abscisic acid [GO:0009737]; response to…
At1g27880	cellular response to water deprivation [GO:0042631]; DNA recombination [GO:0006310]
At4g18240	starch biosynthetic process [GO:0019252]; starch metabolic process [GO:0005982]
At3g06550	defense response to fungus [GO:0050832]; plant-type secondary cell wall biogenesis [GO:0009834]; polysaccharide metabolic process [GO:0005976]; xylan acetylation [GO:1990937]; xylan biosynthetic process [GO:0045492]; xylan metabolic process [GO:0045491]; xyloglucan metabolic process [GO:0010411]
At5g59440	dTDP biosynthetic process [GO:0006233]; dTTP biosynthetic process [GO:0006235]; dUDP biosynthetic process [GO:0006227]; embryo development ending in seed dormancy [GO:0009793]
At1g03770	cell fate determination [GO:0001709]; chromatin organization [GO:0006325]; maintenance of floral meristem identity [GO:0010076]; maintenance of inflorescence meristem identity [GO:0010077]; maintenance of shoot apical meristem identity [GO:0010492]; negative regulation of DNA-templated transcription [GO:0045892]; protein ubiquitination [GO:0016567]
At4g02390	DNA ADP-ribosylation [GO:0030592]; double-strand break repair via nonhomologous end joining [GO:0006303]; protein poly-ADP-ribosylation [GO:0070212]
At1g68890/At1g68900	amino acid catabolic process [GO:0009063]; menaquinone biosynthetic process [GO:0009234]; photosystem I stabilization [GO:0042550]; phylloquinone biosynthetic process [GO:0042372]
At1g31880	auxin export across the plasma membrane [GO:0010315]; auxin-activated signaling pathway [GO:0009734]; cell differentiation [GO:0030154]; cytokinin-activated signaling pathway [GO:0009736]; lateral root development [GO:0048527]; maintenance of root meristem identity [GO:0010078]; phloem development [GO:0010088]; regulation of root development [GO:2000280]; response to abscisic acid [GO:0009737]; r…
At2g26900	plasma membrane pyruvate transport [GO:0006849]
At4g22756	4,4-dimethyl-9beta,19-cyclopropylsterol oxidation [GO:0080064]; fatty acid homeostasis [GO:0055089]; sterol biosynthetic process [GO:0016126]; sterol homeostasis [GO:0055092]
At4g01026	abscisic acid-activated signaling pathway [GO:0009738]
At1g69190	folic acid biosynthetic process [GO:0046656]; response to oxidative stress [GO:0006979]; tetrahydrofolate biosynthetic process [GO:0046654]
At4g15248	circadian rhythm [GO:0007623]; regulation of flower development [GO:0009909]
At1g18490	cellular response to hypoxia [GO:0071456]; detection of hypoxia [GO:0070483]; peptidyl-cysteine oxidation [GO:0018171]
At5g18660	chlorophyll biosynthetic process [GO:0015995]
At1g03330	deadenylation-dependent decapping of nuclear-transcribed mRNA [GO:0000290]; mRNA splicing, via spliceosome [GO:0000398]
At5g48470	chloroplast organization [GO:0009658]; regulation of DNA-templated transcription [GO:0006355]
At4g28220	NADH oxidation [GO:0006116]; NADPH oxidation [GO:0070995]
At1g11580	cell wall modification [GO:0042545]; defense response to fungus [GO:0050832]; killing of cells of another organism [GO:0031640]; negative regulation of translation [GO:0017148]; pectin catabolic process [GO:0045490]; response to bacterium [GO:0009617]
At1g03160	negative regulation of defense response to bacterium [GO:1900425]; negative regulation of plant-type hypersensitive response [GO:0034051]; thylakoid membrane organization [GO:0010027]; vegetative to reproductive phase transition of meristem [GO:0010228]
At5g40360	endosperm development [GO:0009960]; fatty acid homeostasis [GO:0055089]; positive regulation of DNA-templated transcription [GO:0045893]; positive regulation of fatty acid biosynthetic process [GO:0045723]; positive regulation of unsaturated fatty acid biosynthetic process [GO:2001280]; regulation of DNA-templated transcription [GO:0006355]; regulation of endosperm development [GO:2000014]; regul…
At5g18610	cellular response to chitin [GO:0071323]; defense response to fungus [GO:0050832]; innate immune response [GO:0045087]; positive regulation of defense response to bacterium [GO:1900426]; positive regulation of MAPK cascade [GO:0043410]; regulation of defense response to fungus [GO:1900150]; regulation of innate immune response [GO:0045088]
At5g16500	pollen tube guidance [GO:0010183]
At5g15250	proteolysis [GO:0006508]
At4g36070	intracellular signal transduction [GO:0035556]
At4g13190	defense response [GO:0006952]
At3g02410	response to abscisic acid [GO:0009737]
At1g79250	pollen tube growth [GO:0009860]; unidimensional cell growth [GO:0009826]
At1g77980	pollen development [GO:0009555]; pollen maturation [GO:0010152]; positive regulation of transcription by RNA polymerase II [GO:0045944]; regulation of DNA-templated transcription [GO:0006355]; regulation of pollen tube growth [GO:0080092]
At1g28300	embryo development ending in seed dormancy [GO:0009793]; positive regulation of auxin biosynthetic process [GO:0010601]; positive regulation of DNA-templated transcription [GO:0045893]; seed maturation [GO:0010431]; seed oilbody biogenesis [GO:0010344]; somatic embryogenesis [GO:0010262]
At3g14150	defense response to bacterium [GO:0042742]; hydrogen peroxide biosynthetic process [GO:0050665]
At5g62470	abscisic acid-activated signaling pathway [GO:0009738]; defense response [GO:0006952]; positive regulation of abscisic acid-activated signaling pathway [GO:0009789]; positive regulation of DNA-templated transcription [GO:0045893]; positive regulation of wax biosynthetic process [GO:1904278]; regulation of abscisic acid biosynthetic process [GO:0010115]; regulation of abscisic acid-activated signa…
At1g80420	base-excision repair [GO:0006284]; DNA ligation [GO:0006266]; double-strand break repair via nonhomologous end joining [GO:0006303]; single strand break repair [GO:0000012]
At1g16460	embryo development ending in seed dormancy [GO:0009793]
At2g17720	root hair cell development [GO:0080147]
At3g15880	gibberellic acid homeostasis [GO:0010336]; negative regulation of gibberellic acid mediated signaling pathway [GO:0009938]; negative regulation of transcription by RNA polymerase II [GO:0000122]; primary shoot apical meristem specification [GO:0010072]
At3g19050	cytokinesis by cell plate formation [GO:0000911]; microtubule-based movement [GO:0007018]; mitotic cytokinesis [GO:0000281]; phragmoplast microtubule organization [GO:0080175]
At3g17360	cytokinesis by cell plate formation [GO:0000911]; microtubule-based movement [GO:0007018]; mitotic cytokinesis [GO:0000281]
At1g29990	cellular response to gibberellin stimulus [GO:0071370]; cortical microtubule organization [GO:0043622]; mRNA processing [GO:0006397]; protein folding [GO:0006457]; protein localization involved in auxin polar transport [GO:1901703]; response to cold [GO:0009409]
At1g77300	anther development [GO:0048653]; carotenoid metabolic process [GO:0016116]; embryo sac development [GO:0009553]; epigenetic regulation of gene expression [GO:0040029]; methylation [GO:0032259]; negative regulation of flower development [GO:0009910]; plant ovule development [GO:0048481]; pollen development [GO:0009555]; regulation of plant-type hypersensitive response [GO:0010363]; regulation of p…
At1g62400	cellular response to carbon dioxide [GO:0071244]; protein autophosphorylation [GO:0046777]; regulation of response to red or far red light [GO:2000030]; regulation of stomatal closure [GO:0090333]; regulation of stomatal movement [GO:0010119]; signal transduction [GO:0007165]
At4g11640	D-serine metabolic process [GO:0070178]; L-serine metabolic process [GO:0006563]; serine family amino acid metabolic process [GO:0009069]
At1g60220	protein desumoylation [GO:0016926]; proteolysis [GO:0006508]; response to salt stress [GO:0009651]; vegetative to reproductive phase transition of meristem [GO:0010228]
At1g50240	cytokinesis by cell plate formation [GO:0000911]; embryo sac cellularization [GO:0009558]; male meiosis cytokinesis [GO:0007112]
At4g37925	NADH dehydrogenase complex (plastoquinone) assembly [GO:0010258]
At5g28080	protein phosphorylation [GO:0006468]
At4g06634	abscisic acid-activated signaling pathway [GO:0009738]; defense response [GO:0006952]; negative regulation of abscisic acid-activated signaling pathway [GO:0009788]; negative regulation of DNA-templated transcription [GO:0045892]; positive regulation of DNA-templated transcription [GO:0045893]; regulation of defense response to fungus [GO:1900150]; regulation of DNA-templated transcription [GO:00…
At2g38620	guard mother cell differentiation [GO:0010444]; regulation of cell cycle [GO:0051726]; regulation of cell cycle G1/S phase transition [GO:1902806]; regulation of DNA endoreduplication [GO:0032875]; regulation of stomatal complex patterning [GO:2000037]
At2g26980	signal transduction [GO:0007165]
At1g67775	cell-cell signaling involved in cell fate commitment [GO:0045168]; embryo development ending in seed dormancy [GO:0009793]; maintenance of root meristem identity [GO:0010078]; phloem development [GO:0010088]; positive regulation of gene expression [GO:0010628]; regulation of cell differentiation [GO:0045595]; regulation of endosperm development [GO:2000014]; regulation of seed growth [GO:0080113]
AtMg00960	cytochrome complex assembly [GO:0017004]
At5g65800	cell division [GO:0051301]; ethylene biosynthetic process [GO:0009693]; fruit ripening [GO:0009835]; phloem or xylem histogenesis [GO:0010087]; response to cytokinin [GO:0009735]
At4g02560	cell differentiation [GO:0030154]; flower development [GO:0009908]; vegetative to reproductive phase transition of meristem [GO:0010228]
At4g02780	gibberellic acid mediated signaling pathway [GO:0009740]; gibberellin biosynthetic process [GO:0009686]
At5g54770	DNA damage response [GO:0006974]; oxazole or thiazole biosynthetic process [GO:0018131]; response to cold [GO:0009409]; thiamine biosynthetic process [GO:0009228]; thiazole biosynthetic process [GO:0052837]
At1g15570	cell cycle G2/M phase transition [GO:0044839]; cell division [GO:0051301]; DNA endoreduplication [GO:0042023]; guard mother cell differentiation [GO:0010444]; lateral root formation [GO:0010311]; mitotic cell cycle phase transition [GO:0044772]; positive regulation of stomatal complex development [GO:2000123]; regulation of G2/M transition of mitotic cell cycle [GO:0010389]
At1g04240	auxin-activated signaling pathway [GO:0009734]; response to auxin [GO:0009733]
At1g52830	auxin-activated signaling pathway [GO:0009734]; de-etiolation [GO:0009704]; response to auxin [GO:0009733]
At3g23050	auxin-activated signaling pathway [GO:0009734]; gravitropism [GO:0009630]; response to auxin [GO:0009733]; response to jasmonic acid [GO:0009753]; response to water deprivation [GO:0009414]; response to wounding [GO:0009611]
At2g22670	auxin-activated signaling pathway [GO:0009734]; negative regulation of lateral root development [GO:1901332]; regulation of DNA-templated transcription [GO:0006355]
At5g65670	auxin-activated signaling pathway [GO:0009734]; response to auxin [GO:0009733]
At1g04100	auxin-activated signaling pathway [GO:0009734]; response to auxin [GO:0009733]
At4g28640	auxin-activated signaling pathway [GO:0009734]; regulation of DNA-templated transcription [GO:0006355]
At1g04550	auxin-activated signaling pathway [GO:0009734]; embryonic pattern specification [GO:0009880]; negative regulation of DNA-templated transcription [GO:0045892]; root development [GO:0048364]; xylem and phloem pattern formation [GO:0010051]
At2g33310	auxin-activated signaling pathway [GO:0009734]; response to auxin [GO:0009733]
At4g14550	auxin-activated signaling pathway [GO:0009734]; lateral root morphogenesis [GO:0010102]; negative regulation of DNA-templated transcription [GO:0045892]; response to auxin [GO:0009733]
At3g50950	defense response to bacterium [GO:0042742]; defense response to Gram-negative bacterium [GO:0050829]; regulation of immune response [GO:0050776]
At4g11880	flower development [GO:0009908]; maintenance of floral meristem identity [GO:0010076]; positive regulation of transcription by RNA polymerase II [GO:0045944]; regulation of auxin polar transport [GO:2000012]; regulation of root meristem growth [GO:0010082]; vegetative to reproductive phase transition of meristem [GO:0010228]
At1g25490	abscisic acid-activated signaling pathway [GO:0009738]; auxin polar transport [GO:0009926]; auxin-activated signaling pathway [GO:0009734]; defense response [GO:0006952]; ethylene-activated signaling pathway [GO:0009873]; positive regulation of abscisic acid-activated signaling pathway [GO:0009789]; regulation of stomatal movement [GO:0010119]; response to ethylene [GO:0009723]
At2g40940	ethylene-activated signaling pathway [GO:0009873]; negative regulation of ethylene-activated signaling pathway [GO:0010105]
At5g13790	cellular response to auxin stimulus [GO:0071365]; embryo development ending in seed dormancy [GO:0009793]; floral organ abscission [GO:0010227]; fruit abscission [GO:0060867]; fruit dehiscence [GO:0010047]; gibberellin catabolic process [GO:0045487]; negative regulation of DNA-templated transcription [GO:0045892]; negative regulation of floral organ abscission [GO:0060862]; negative regulation of…
At4g18290	circadian rhythm [GO:0007623]; response to high light intensity [GO:0009644]; stomatal movement [GO:0010118]
At4g15560	1-deoxy-D-xylulose 5-phosphate biosynthetic process [GO:0052865]; chlorophyll biosynthetic process [GO:0015995]; isopentenyl diphosphate biosynthetic process, methylerythritol 4-phosphate pathway [GO:0019288]; terpenoid biosynthetic process [GO:0016114]; thiamine biosynthetic process [GO:0009228]
At4g19690	metal ion transport [GO:0030001]; nickel cation transport [GO:0015675]; response to bacterium [GO:0009617]
At5g57560	cell wall biogenesis [GO:0042546]; cellular response to hypoxia [GO:0071456]; plant-type cell wall organization [GO:0009664]; response to auxin [GO:0009733]; response to brassinosteroid [GO:0009741]; response to cold [GO:0009409]; response to heat [GO:0009408]; response to mechanical stimulus [GO:0009612]; xyloglucan metabolic process [GO:0010411]
At1g09210	protein folding [GO:0006457]; response to endoplasmic reticulum stress [GO:0034976]
At4g34520	fatty acid biosynthetic process [GO:0006633]
At5g41370	nucleotide-excision repair [GO:0006289]; response to UV [GO:0009411]; transcription initiation at RNA polymerase II promoter [GO:0006367]
At2g22240	cellular response to phosphate starvation [GO:0016036]; defense response to bacterium [GO:0042742]; defense response to fungus [GO:0050832]; defense response to virus [GO:0051607]; embryo development ending in seed dormancy [GO:0009793]; inositol biosynthetic process [GO:0006021]; myo-inositol hexakisphosphate biosynthetic process [GO:0010264]; phospholipid biosynthetic process [GO:0008654]; resp…
At3g20410	signal transduction [GO:0007165]
At4g09570	positive regulation of abscisic acid-activated signaling pathway [GO:0009789]
At2g17290	abscisic acid-activated signaling pathway [GO:0009738]; protein autophosphorylation [GO:0046777]; regulation of anion channel activity [GO:0010359]; regulation of stomatal movement [GO:0010119]; regulation of stomatal opening [GO:1902456]
At1g62360	carpel development [GO:0048440]; cytokinin biosynthetic process [GO:0009691]; floral meristem determinacy [GO:0010582]; plasmodesmata-mediated intercellular transport [GO:0010497]; regulation of meristem structural organization [GO:0009934]; stem cell population maintenance [GO:0019827]
At5g60910	cell differentiation [GO:0030154]; developmental growth involved in morphogenesis [GO:0060560]; flower development [GO:0009908]; fruit development [GO:0010154]; maintenance of inflorescence meristem identity [GO:0010077]; positive regulation of flower development [GO:0009911]; positive regulation of transcription by RNA polymerase II [GO:0045944]
At3g15730	abscisic acid-activated signaling pathway [GO:0009738]; ethylene-activated signaling pathway [GO:0009873]; fatty acid metabolic process [GO:0006631]; leaf shaping [GO:0010358]; lipid catabolic process [GO:0016042]; phosphatidylcholine metabolic process [GO:0046470]; positive regulation of abscisic acid-activated signaling pathway [GO:0009789]; regulation of stomatal movement [GO:0010119]; respons…
At5g49720	cell wall organization [GO:0071555]; cellulose biosynthetic process [GO:0030244]; cellulose catabolic process [GO:0030245]; cortical microtubule organization [GO:0043622]; hyperosmotic salinity response [GO:0042538]; response to cytokinin [GO:0009735]; shoot system development [GO:0048367]; unidimensional cell growth [GO:0009826]
At3g04870	9,9'-di-cis-zeta-carotene desaturation to 7,9,7',9'-tetra-cis-lycopene [GO:0052889]; carotenoid biosynthetic process [GO:0016117]; lycopene biosynthetic process [GO:1901177]
At3g23130	cell differentiation [GO:0030154]; flower development [GO:0009908]; formation of plant organ boundary [GO:0090691]; hormone-mediated signaling pathway [GO:0009755]; regulation of cell population proliferation [GO:0042127]; regulation of cell size [GO:0008361]; specification of floral organ identity [GO:0010093]
At2g21060	embryo development ending in seed dormancy [GO:0009793]; fruit development [GO:0010154]; response to cold [GO:0009409]
At4g22200	regulation of membrane potential [GO:0042391]; response to abscisic acid [GO:0009737]
At2g16600	protein folding [GO:0006457]; response to abscisic acid [GO:0009737]; response to water deprivation [GO:0009414]; signal transduction [GO:0007165]
At2g17800	abscisic acid-activated signaling pathway [GO:0009738]; auxin-activated signaling pathway [GO:0009734]; small GTPase-mediated signal transduction [GO:0007264]
At5g05000	chloroplast localization [GO:0019750]; intracellular protein transport [GO:0006886]; protein targeting to chloroplast [GO:0045036]
At1g14720	cell wall biogenesis [GO:0042546]; cell wall organization [GO:0071555]; fruit development [GO:0010154]; stamen filament development [GO:0080086]; xyloglucan metabolic process [GO:0010411]
At4g14130	cell wall biogenesis [GO:0042546]; cell wall organization [GO:0071555]; response to far red light [GO:0010218]; xyloglucan metabolic process [GO:0010411]
At4g35020	anisotropic cell growth [GO:0051211]; auxin-activated signaling pathway [GO:0009734]; cortical microtubule organization [GO:0043622]; petal morphogenesis [GO:0048446]; positive gravitropism [GO:0009958]; regulation of auxin mediated signaling pathway [GO:0010928]; root hair elongation [GO:0048767]; root hair initiation [GO:0048766]; small GTPase-mediated signal transduction [GO:0007264]
At1g76930	plant-type cell wall organization [GO:0009664]; response to abscisic acid [GO:0009737]; response to jasmonic acid [GO:0009753]; response to salicylic acid [GO:0009751]; response to wounding [GO:0009611]
At4g37750	cell differentiation [GO:0030154]; cell division [GO:0051301]; flower development [GO:0009908]; glucosinolate metabolic process [GO:0019760]; maintenance of shoot apical meristem identity [GO:0010492]; positive regulation of auxin biosynthetic process [GO:0010601]; regulation of cell population proliferation [GO:0042127]
At1g20090	anisotropic cell growth [GO:0051211]; cell morphogenesis [GO:0000902]; cortical microtubule organization [GO:0043622]; microtubule cytoskeleton organization [GO:0000226]; petal morphogenesis [GO:0048446]; pollen tube growth [GO:0009860]; regulation of stomatal movement [GO:0010119]; response to light stimulus [GO:0009416]; root hair elongation [GO:0048767]; root hair initiation [GO:0048766]; smal…
At5g40280	cuticle development [GO:0042335]; negative regulation of abscisic acid-activated signaling pathway [GO:0009788]; protein farnesylation [GO:0018343]; protein prenylation [GO:0018342]; regulation of meristem structural organization [GO:0009934]; regulation of response to osmotic stress [GO:0047484]; regulation of response to salt stress [GO:1901000]; response to abscisic acid [GO:0009737]; response…
At5g16440	chlorophyll biosynthetic process [GO:0015995]; dimethylallyl diphosphate biosynthetic process [GO:0050992]; isopentenyl diphosphate biosynthetic process [GO:0009240]; photosynthesis [GO:0015979]
At3g25230	cellular heat acclimation [GO:0070370]; chaperone-mediated protein folding [GO:0061077]
At5g57030	carotenoid biosynthetic process [GO:0016117]; xanthophyll biosynthetic process [GO:0016123]
At5g48580	chaperone-mediated protein folding [GO:0061077]; response to endoplasmic reticulum stress [GO:0034976]; response to fungus [GO:0009620]
At1g75840	pollen tube growth [GO:0009860]; root hair elongation [GO:0048767]; root hair initiation [GO:0048766]; small GTPase-mediated signal transduction [GO:0007264]
At2g38050	brassinosteroid biosynthetic process [GO:0016132]; brassinosteroid homeostasis [GO:0010268]
At1g13320	regulation of phosphorylation [GO:0042325]
At3g26570	phosphate ion transport [GO:0006817]
At1g36160	embryo development ending in seed dormancy [GO:0009793]; fatty acid elongation [GO:0030497]; malonyl-CoA biosynthetic process [GO:2001295]; meristem structural organization [GO:0009933]; primary shoot apical meristem specification [GO:0010072]; response to cytokinin [GO:0009735]; root development [GO:0048364]; shoot system development [GO:0048367]
At3g01090	abscisic acid-activated signaling pathway [GO:0009738]; detection of nutrient [GO:0009594]; developmental process involved in reproduction [GO:0003006]; fatty acid biosynthetic process [GO:0006633]; leaf senescence [GO:0010150]; nitrate assimilation [GO:0042128]; plant organ development [GO:0099402]; positive regulation of abscisic acid-activated signaling pathway [GO:0009789]; positive regulatio…
At2g26650	potassium ion import across plasma membrane [GO:1990573]; potassium ion transport [GO:0006813]; regulation of stomatal closure [GO:0090333]; response to salt stress [GO:0009651]; response to water deprivation [GO:0009414]; root hair elongation [GO:0048767]
At4g08500	cold acclimation [GO:0009631]; innate immune response [GO:0045087]; MAPK cascade [GO:0000165]; protein autophosphorylation [GO:0046777]; response to cold [GO:0009409]; response to L-glutamate [GO:1902065]; response to osmotic stress [GO:0006970]; response to salt stress [GO:0009651]; response to wounding [GO:0009611]; root meristem growth [GO:0010449]; root system development [GO:0022622]
At3g22880	chiasma assembly [GO:0051026]; DNA metabolic process [GO:0006259]; DNA repair [GO:0006281]; meiotic cell cycle [GO:0051321]
At2g30980	brassinosteroid mediated signaling pathway [GO:0009742]; protein phosphorylation [GO:0006468]; regulation of protein localization [GO:0032880]
At4g18710	brassinosteroid mediated signaling pathway [GO:0009742]; detection of brassinosteroid stimulus [GO:0009729]; leaf morphogenesis [GO:0009965]; multidimensional cell growth [GO:0009825]; negative regulation of brassinosteroid mediated signaling pathway [GO:1900458]; positive regulation of protein export from nucleus [GO:0046827]; protein autophosphorylation [GO:0046777]; protein phosphorylation [GO…
At1g06390	brassinosteroid mediated signaling pathway [GO:0009742]; hyperosmotic salinity response [GO:0042538]; protein autophosphorylation [GO:0046777]; protein phosphorylation [GO:0006468]; regulation of protein localization [GO:0032880]
At1g35670	positive regulation of abscisic acid-activated signaling pathway [GO:0009789]; protein autophosphorylation [GO:0046777]; protein phosphorylation [GO:0006468]; regulation of inward rectifier potassium channel activity [GO:1901979]; regulation of pollen tube growth [GO:0080092]
At1g10210	auxin-activated signaling pathway [GO:0009734]
At1g59580	protein phosphorylation [GO:0006468]; response to wounding [GO:0009611]
At3g45640	abscisic acid-activated signaling pathway [GO:0009738]; camalexin biosynthetic process [GO:0010120]; inflorescence development [GO:0010229]; plant ovule development [GO:0048481]; plant-type hypersensitive response [GO:0009626]; pollen development [GO:0009555]; pollen tube guidance [GO:0010183]; pollen-pistil interaction [GO:0009875]; priming of cellular response to stress [GO:0080136]; protein ph…
At4g01370	cellular response to carbon dioxide [GO:0071244]; cortical microtubule organization [GO:0043622]; cytokinesis by cell plate formation [GO:0000911]; hyperosmotic response [GO:0006972]; hypotonic salinity response [GO:0042539]; innate immune response [GO:0045087]; jasmonic acid and ethylene-dependent systemic resistance [GO:0009861]; jasmonic acid and ethylene-dependent systemic resistance, jasmoni…
At2g43790	abscisic acid-activated signaling pathway [GO:0009738]; camalexin biosynthetic process [GO:0010120]; cell division [GO:0051301]; defense response to bacterium [GO:0042742]; induced systemic resistance, jasmonic acid mediated signaling pathway [GO:0009864]; inflorescence development [GO:0010229]; leaf senescence [GO:0010150]; plant ovule development [GO:0048481]; plant-type hypersensitive response…
At2g18170	defense response [GO:0006952]; response to hydrogen peroxide [GO:0042542]
At3g08720	cellular response to hypoxia [GO:0071456]; positive regulation of translation [GO:0045727]; protein phosphorylation [GO:0006468]; response to cold [GO:0009409]; response to heat [GO:0009408]; response to salt stress [GO:0009651]
At5g58670	abscisic acid-activated signaling pathway [GO:0009738]; intracellular signal transduction [GO:0035556]; lipid catabolic process [GO:0016042]; response to abscisic acid [GO:0009737]; response to cold [GO:0009409]; response to salt stress [GO:0009651]; response to water deprivation [GO:0009414]
At3g08510	defense response to bacterium [GO:0042742]; embryo sac development [GO:0009553]; floral organ development [GO:0048437]; intracellular signal transduction [GO:0035556]; lipid catabolic process [GO:0016042]; microsporogenesis [GO:0009556]; positive regulation of auxin biosynthetic process [GO:0010601]
At5g19890	hydrogen peroxide catabolic process [GO:0042744]; response to oxidative stress [GO:0006979]
At1g12240	abscisic acid-activated signaling pathway [GO:0009738]; cellular response to gibberellin stimulus [GO:0071370]; primary root development [GO:0080022]; response to bacterium [GO:0009617]; sucrose metabolic process [GO:0005985]
At5g42020	response to endoplasmic reticulum stress [GO:0034976]
At1g62710	proteolysis involved in protein catabolic process [GO:0051603]; vacuolar protein processing [GO:0006624]
At4g14340	phosphorylation [GO:0016310]; protein autophosphorylation [GO:0046777]
At5g20990	auxin-activated signaling pathway [GO:0009734]; Mo-molybdopterin cofactor biosynthetic process [GO:0006777]; response to metal ion [GO:0010038]
At2g31955	Mo-molybdopterin cofactor biosynthetic process [GO:0006777]
At5g15840	cell differentiation [GO:0030154]; far-red light signaling pathway [GO:0010018]; flower development [GO:0009908]; regulation of flower development [GO:0009909]; response to far red light [GO:0010218]
At1g26310	cell differentiation [GO:0030154]; floral meristem determinacy [GO:0010582]; positive regulation of flower development [GO:0009911]; positive regulation of transcription by RNA polymerase II [GO:0045944]
At3g19820	brassinosteroid biosynthetic process [GO:0016132]; lignin metabolic process [GO:0009808]; plant-type secondary cell wall biogenesis [GO:0009834]; unidimensional cell growth [GO:0009826]
At1g65790	abscisic acid-activated signaling pathway [GO:0009738]; cellular response to abscisic acid stimulus [GO:0071215]; protein autophosphorylation [GO:0046777]; protein phosphorylation [GO:0006468]; recognition of pollen [GO:0048544]
At3g50410	cell wall modification [GO:0042545]; positive regulation of cell cycle [GO:0045787]; positive regulation of DNA-templated transcription [GO:0045893]; response to auxin [GO:0009733]; response to salicylic acid [GO:0009751]
At2g48120	cellular response to light stimulus [GO:0071482]; chloroplast mRNA processing [GO:0010239]; chloroplast organization [GO:0009658]; leaf morphogenesis [GO:0009965]; ribosome biogenesis [GO:0042254]; RNA metabolic process [GO:0016070]
At1g30950	cell differentiation [GO:0030154]; flower development [GO:0009908]; meristem structural organization [GO:0009933]; protein ubiquitination [GO:0016567]; regulation of DNA-templated transcription [GO:0006355]; SCF-dependent proteasomal ubiquitin-dependent protein catabolic process [GO:0031146]
At2g41430	cellular response to hypoxia [GO:0071456]; nonphotochemical quenching [GO:0010196]; response to bacterium [GO:0009617]; response to high light intensity [GO:0009644]; response to water deprivation [GO:0009414]
At2g06850	cell wall organization [GO:0071555]; plant-type secondary cell wall biogenesis [GO:0009834]; response to auxin [GO:0009733]; response to low light intensity stimulus [GO:0009645]; response to mechanical stimulus [GO:0009612]; unidimensional cell growth [GO:0009826]; xyloglucan metabolic process [GO:0010411]
At5g01600	flower development [GO:0009908]; intracellular iron ion homeostasis [GO:0006879]; iron ion transport [GO:0006826]; leaf development [GO:0048366]; photosynthesis [GO:0015979]; response to bacterium [GO:0009617]; response to cold [GO:0009409]; response to hydrogen peroxide [GO:0042542]; response to iron ion [GO:0010039]; response to reactive oxygen species [GO:0000302]; response to zinc ion [GO:001…
At1g50250	photosystem II repair [GO:0010206]; proteolysis [GO:0006508]; PSII associated light-harvesting complex II catabolic process [GO:0010304]
At1g15550	gibberellic acid mediated signaling pathway [GO:0009740]; gibberellin biosynthetic process [GO:0009686]; response to gibberellin [GO:0009739]; response to red light [GO:0010114]; response to red or far red light [GO:0009639]
At4g25420	gibberellic acid mediated signaling pathway [GO:0009740]; gibberellin biosynthetic process [GO:0009686]; leaf development [GO:0048366]; response to gibberellin [GO:0009739]; short-day photoperiodism, flowering [GO:0048575]
At5g51810	gibberellin biosynthetic process [GO:0009686]; response to gibberellin [GO:0009739]; response to red or far red light [GO:0009639]
At5g07200	gibberellin biosynthetic process [GO:0009686]
At4g32940	leaf senescence [GO:0010150]; proteolysis involved in protein catabolic process [GO:0051603]; response to ethylene [GO:0009723]; response to jasmonic acid [GO:0009753]; response to salicylic acid [GO:0009751]; response to wounding [GO:0009611]; vacuolar protein processing [GO:0006624]
At4g32880	cell differentiation [GO:0030154]; meristem initiation [GO:0010014]; positive regulation of cell differentiation [GO:0045597]; positive regulation of cell population proliferation [GO:0008284]; primary shoot apical meristem specification [GO:0010072]; procambium histogenesis [GO:0010067]; response to auxin [GO:0009733]; xylem development [GO:0010089]
At1g77380	basic amino acid transport [GO:0015802]; defense response [GO:0006952]
At3g12250	DNA-templated transcription [GO:0006351]
At1g17580	actin filament organization [GO:0007015]; actin filament-based movement [GO:0030048]; cell division [GO:0051301]; fruit development [GO:0010154]; Golgi localization [GO:0051645]; gynoecium development [GO:0048467]; leaf pavement cell development [GO:0090436]; mitochondrion localization [GO:0051646]; peroxisome localization [GO:0060151]; post-embryonic development [GO:0009791]; trichome morphogene…
At2g15620	nitrate assimilation [GO:0042128]; response to nitrate [GO:0010167]
At5g10030	DNA-templated transcription [GO:0006351]
At5g06960	defense response to other organism [GO:0098542]; DNA-templated transcription [GO:0006351]; response to xenobiotic stimulus [GO:0009410]; salicylic acid mediated signaling pathway [GO:0009863]
At5g16970	response to oxidative stress [GO:0006979]
At4g12480	defense response to fungus [GO:0050832]; induced systemic resistance [GO:0009682]; response to abscisic acid [GO:0009737]; response to cold [GO:0009409]; response to salt stress [GO:0009651]
At5g47750	auxin-activated signaling pathway [GO:0009734]; basipetal auxin transport [GO:0010540]; phototropism [GO:0009638]; protein phosphorylation [GO:0006468]
At1g21250	cell surface receptor signaling pathway [GO:0007166]; defense response to fungus [GO:0050832]; response to salicylic acid [GO:0009751]; response to virus [GO:0009615]
At3g50500	abscisic acid-activated signaling pathway [GO:0009738]
At5g66880	abscisic acid-activated signaling pathway [GO:0009738]; regulation of seed germination [GO:0010029]; response to abscisic acid [GO:0009737]; response to gibberellin [GO:0009739]; response to osmotic stress [GO:0006970]; response to salt stress [GO:0009651]; response to water deprivation [GO:0009414]
At4g00340	recognition of pollen [GO:0048544]
At1g32640	abscisic acid-activated signaling pathway [GO:0009738]; extracellular ATP signaling [GO:0106167]; indole glucosinolate biosynthetic process [GO:0009759]; positive regulation of DNA-templated transcription [GO:0045893]; positive regulation of flavonoid biosynthetic process [GO:0009963]; protein homotetramerization [GO:0051289]; regulation of defense response to insect [GO:2000068]; regulation of D…
At3g02580	brassinosteroid biosynthetic process [GO:0016132]; sterol biosynthetic process [GO:0016126]
At2g15430	DNA-templated transcription [GO:0006351]; stomatal complex development [GO:0010374]; stomatal complex patterning [GO:0010375]
At3g07040	plant-type hypersensitive response [GO:0009626]
At3g13110	cysteine biosynthetic process [GO:0019344]; cysteine biosynthetic process from serine [GO:0006535]
At3g22370	cellular respiration [GO:0045333]; mitochondria-nucleus signaling pathway [GO:0031930]; response to cold [GO:0009409]
At1g22710	sucrose metabolic process [GO:0005985]
At1g71880	pollen germination [GO:0009846]; response to nematode [GO:0009624]; sucrose metabolic process [GO:0005985]
At5g16830	Golgi to vacuole transport [GO:0006896]; late endosome to vacuole transport [GO:0045324]; protein targeting to vacuole [GO:0006623]
At1g22070	defense response to bacterium [GO:0042742]; DNA-templated transcription [GO:0006351]; plant-type hypersensitive response [GO:0009626]; systemic acquired resistance, salicylic acid mediated signaling pathway [GO:0009862]
At5g65210	defense response to bacterium [GO:0042742]; DNA-templated transcription [GO:0006351]
At5g20930	regulation of post-transcriptional gene silencing by regulatory ncRNA [GO:1900368]
At1g45145	defense response to fungus [GO:0050832]; response to microbial phytotoxin [GO:0010188]; response to oxidative stress [GO:0006979]
At4g35460	positive regulation of cell division [GO:0051781]; removal of superoxide radicals [GO:0019430]
At1g08550	chlorophyll metabolic process [GO:0015994]; fatty acid metabolic process [GO:0006631]; response to heat [GO:0009408]; xanthophyll cycle [GO:0010028]
At3g46010	actin filament depolymerization [GO:0030042]
At2g38170	calcium ion transport [GO:0006816]; cold acclimation [GO:0009631]; intracellular calcium ion homeostasis [GO:0006874]; intracellular manganese ion homeostasis [GO:0030026]; intracellular zinc ion homeostasis [GO:0006882]; lithium ion transport [GO:0010351]; monoatomic cation transport [GO:0006812]; phosphate ion homeostasis [GO:0055062]; regulation of stomatal movement [GO:0010119]; response to s…
At3g13320	calcium ion transport [GO:0006816]
At1g75950	auxin-activated signaling pathway [GO:0009734]; chromosome segregation [GO:0007059]; ethylene-activated signaling pathway [GO:0009873]; jasmonic acid mediated signaling pathway [GO:0009867]; microtubule cytoskeleton organization [GO:0000226]; negative regulation of DNA recombination [GO:0045910]; protein ubiquitination [GO:0016567]; response to auxin [GO:0009733]; response to jasmonic acid [GO:00…
At4g11150	embryo development ending in seed dormancy [GO:0009793]; Golgi organization [GO:0007030]; plant-type cell wall biogenesis [GO:0009832]; response to cold [GO:0009409]
At1g10480	cytokinin-activated signaling pathway [GO:0009736]; ethylene-activated signaling pathway [GO:0009873]; gibberellic acid mediated signaling pathway [GO:0009740]; regulation of DNA-templated transcription [GO:0006355]; regulation of timing of transition from vegetative to reproductive phase [GO:0048510]; root hair elongation [GO:0048767]; root hair initiation [GO:0048766]; trichome differentiation …
At1g67030	abscisic acid-activated signaling pathway [GO:0009738]; cytokinin-activated signaling pathway [GO:0009736]; gibberellic acid mediated signaling pathway [GO:0009740]; negative regulation of abscisic acid-activated signaling pathway [GO:0009788]; regulation of DNA-templated transcription [GO:0006355]; trichome differentiation [GO:0010026]; trichome morphogenesis [GO:0010090]
At2g13680	(1->3)-beta-D-glucan biosynthetic process [GO:0006075]; cell wall organization [GO:0071555]; microsporogenesis [GO:0009556]; pollen development [GO:0009555]; pollen germination [GO:0009846]; pollen tube growth [GO:0009860]; pollen wall assembly [GO:0010208]; regulation of cell shape [GO:0008360]; regulation of pollen tube growth [GO:0080092]
At2g27810	adenine import across plasma membrane [GO:0098702]; guanine import across plasma membrane [GO:0098710]; hypoxanthine transport [GO:0035344]; uracil import across plasma membrane [GO:0098721]
At5g60810	cell differentiation [GO:0030154]; cellular response to phosphate starvation [GO:0016036]; maintenance of root meristem identity [GO:0010078]; positive regulation of cell population proliferation [GO:0008284]; positive regulation of gene expression [GO:0010628]; post-transcriptional regulation of gene expression [GO:0010608]; regulation of asymmetric cell division [GO:0009786]; regulation of cell…
At5g20690	pollen tube guidance [GO:0010183]
At5g19360	regulation of pollen tube growth [GO:0080092]
At5g18930	plant organ development [GO:0099402]; spermidine biosynthetic process [GO:0008295]; spermine biosynthetic process [GO:0006597]
At3g03300	cellular response to nitrogen starvation [GO:0006995]; defense response to virus [GO:0051607]; RNAi-mediated antiviral immunity against RNA virus [GO:0051214]; siRNA processing [GO:0030422]; siRNA-mediated gene silencing by inhibition of translation [GO:0070549]; ta-siRNA processing [GO:0010267]
At2g46210	cellular response to cold [GO:0070417]; sphingolipid biosynthetic process [GO:0030148]
At2g35612	cellular response to nitrogen starvation [GO:0006995]; nitrate import [GO:1902025]; regulation of leaf morphogenesis [GO:1901371]; regulation of root development [GO:2000280]; regulation of shoot system development [GO:0048831]; response to ammonium ion [GO:0060359]; response to osmotic stress [GO:0006970]; response to salt stress [GO:0009651]
At2g30550	lipid catabolic process [GO:0016042]
At1g66145	cell-cell signaling involved in cell fate commitment [GO:0045168]; maintenance of root meristem identity [GO:0010078]; phloem development [GO:0010088]; regulation of asymmetric cell division [GO:0009786]; regulation of cell differentiation [GO:0045595]; regulation of lateral root development [GO:2000023]; regulation of root meristem growth [GO:0010082]; regulation of root morphogenesis [GO:200006…
At1g63245	cell-cell signaling involved in cell fate commitment [GO:0045168]; cellular response to phosphate starvation [GO:0016036]; maintenance of root meristem identity [GO:0010078]; phloem development [GO:0010088]; regulation of cell differentiation [GO:0045595]; regulation of leaf senescence [GO:1900055]; regulation of reactive oxygen species metabolic process [GO:2000377]
At1g59835	cellular response to nitrogen starvation [GO:0006995]; nitrate import [GO:1902025]; regulation of leaf morphogenesis [GO:1901371]; regulation of root development [GO:2000280]; regulation of shoot system development [GO:0048831]; response to ammonium ion [GO:0060359]; response to nitrate starvation [GO:0090548]; response to osmotic stress [GO:0006970]; root development [GO:0048364]
At1g52827	cellular detoxification [GO:1990748]; detoxification of cadmium ion [GO:0071585]; detoxification of copper ion [GO:0010273]
At1g51470	carbohydrate metabolic process [GO:0005975]
At1g08030	copper ion homeostasis [GO:0055070]; innate immune response [GO:0045087]; negative regulation of ethylene biosynthetic process [GO:0010366]; regulation of gene expression [GO:0010468]; regulation of root meristem growth [GO:0010082]; response to auxin [GO:0009733]; stem cell population maintenance [GO:0019827]
At1g01540	protein autophosphorylation [GO:0046777]
At5g49740	monoatomic ion transport [GO:0006811]; photosynthetic electron transport chain [GO:0009767]
At4g29860	acquisition of desiccation tolerance in seed [GO:0048700]; DNA damage response [GO:0006974]; DNA integrity checkpoint signaling [GO:0031570]; embryo development ending in seed dormancy [GO:0009793]; plant ovule development [GO:0048481]; plasmodesma organization [GO:0009663]; plasmodesmata-mediated intercellular transport [GO:0010497]; pollen development [GO:0009555]; regulation of cell cycle [GO:…
At5g10720	abscisic acid-activated signaling pathway [GO:0009738]; cellular response to hydrogen peroxide [GO:0070301]; cellular response to molecule of bacterial origin [GO:0071219]; cellular response to nitric oxide [GO:0071732]; cytokinin-activated signaling pathway [GO:0009736]; defense response [GO:0006952]; ethylene-activated signaling pathway [GO:0009873]; negative regulation of abscisic acid-activat…
At4g38680	cold acclimation [GO:0009631]; DNA duplex unwinding [GO:0032508]; regulation of cellular respiration [GO:0043457]; response to abscisic acid [GO:0009737]; response to cold [GO:0009409]; response to desiccation [GO:0009269]; response to water deprivation [GO:0009414]; seed development [GO:0048316]; stamen development [GO:0048443]; vegetative to reproductive phase transition of meristem [GO:0010228]
At1g62380	cellular response to fatty acid [GO:0071398]; cellular response to nitric oxide [GO:0071732]; defense response [GO:0006952]; detection of ethylene stimulus [GO:0009727]; ethylene biosynthetic process [GO:0009693]; positive regulation of seed germination [GO:0010030]
At3g16240	water transport [GO:0006833]
At3g26520	hydrogen peroxide transmembrane transport [GO:0080170]
At1g06680	photosynthesis, light reaction [GO:0019684]
At2g34660	(+)-abscisic acid D-glucopyranosyl ester transmembrane transport [GO:1902418]
At3g09200	response to cadmium ion [GO:0046686]; response to zinc ion [GO:0010043]; ribosome biogenesis [GO:0042254]
At3g14290	proteasome-mediated ubiquitin-dependent protein catabolic process [GO:0043161]
At3g52590	protein ubiquitination [GO:0016567]; translation [GO:0006412]
At3g02090	proteolysis [GO:0006508]
At2g17560	chromatin organization [GO:0006325]
At2g26330	cellular heat acclimation [GO:0070370]; defense response to bacterium [GO:0042742]; defense response to fungus [GO:0050832]; inflorescence morphogenesis [GO:0048281]; leaf morphogenesis [GO:0009965]; phloem or xylem histogenesis [GO:0010087]; plant-type cell wall organization [GO:0009664]; polarity specification of adaxial/abaxial axis [GO:0009944]; regulation of cell adhesion [GO:0030155]; regul…
At1g08560	cell division [GO:0051301]; intracellular protein transport [GO:0006886]; vesicle-mediated transport [GO:0016192]
At2g16720	regulation of flavonol biosynthetic process [GO:1900384]
At4g37580	auxin-activated signaling pathway [GO:0009734]; photomorphogenesis [GO:0009640]; response to ethylene [GO:0009723]; unidimensional cell growth [GO:0009826]
At4g15900	cotyledon development [GO:0048825]; defense response to bacterium [GO:0042742]; defense response to fungus [GO:0050832]; fruit development [GO:0010154]; hormone-mediated signaling pathway [GO:0009755]; innate immune response [GO:0045087]; leaf development [GO:0048366]; mRNA splicing, via spliceosome [GO:0000398]; negative regulation of DNA-templated transcription [GO:0045892]; protein ubiquitinat…
At5g23580	abscisic acid-activated signaling pathway [GO:0009738]
At1g58360	amino acid import [GO:0043090]; L-alanine transport [GO:0015808]; L-glutamate import across plasma membrane [GO:0098712]; response to nematode [GO:0009624]
At5g42980	defense response to fungus [GO:0050832]; heat acclimation [GO:0010286]; protein complex oligomerization [GO:0051259]; protein folding [GO:0006457]; response to heat [GO:0009408]; response to microbial phytotoxin [GO:0010188]
At3g50670	mRNA splicing, via spliceosome [GO:0000398]
At4g34870	protein folding [GO:0006457]; signal transduction [GO:0007165]
At5g59820	cellular response to hypoxia [GO:0071456]; cold acclimation [GO:0009631]; hyperosmotic salinity response [GO:0042538]; photosynthetic acclimation [GO:0009643]; response to chitin [GO:0010200]; response to cold [GO:0009409]; response to heat [GO:0009408]; response to light stimulus [GO:0009416]; response to oxidative stress [GO:0006979]; response to UV-B [GO:0010224]; response to wounding [GO:0009…
At4g29350	actin polymerization or depolymerization [GO:0008154]; defense response [GO:0006952]; inflorescence development [GO:0010229]; lateral root development [GO:0048527]; leaf development [GO:0048366]
At2g19760	actin polymerization or depolymerization [GO:0008154]; defense response [GO:0006952]; inflorescence development [GO:0010229]; lateral root development [GO:0048527]; leaf development [GO:0048366]; unidimensional cell growth [GO:0009826]
At1g65960	glutamate metabolic process [GO:0006536]
At4g23650	abscisic acid-activated signaling pathway [GO:0009738]; protein autophosphorylation [GO:0046777]; regulation of anion channel activity [GO:0010359]; regulation of stomatal movement [GO:0010119]; response to salt stress [GO:0009651]
At4g26090	defense response [GO:0006952]; defense response to bacterium [GO:0042742]; detection of bacterium [GO:0016045]; plant-type hypersensitive response [GO:0009626]
At1g13980	basipetal auxin transport [GO:0010540]; cell adhesion [GO:0007155]; cell wall organization [GO:0071555]; cellular response to cold [GO:0070417]; cytokinesis by cell plate formation [GO:0000911]; embryo development ending in seed dormancy [GO:0009793]; embryonic pattern specification [GO:0009880]; endocytosis [GO:0006897]; endosome transport via multivesicular body sorting pathway [GO:0032509]; es…
At2g42540	circadian rhythm [GO:0007623]; cold acclimation [GO:0009631]; drought recovery [GO:0009819]; heat acclimation [GO:0010286]; leaf senescence [GO:0010150]; plastid inner membrane organization [GO:0009667]; protein complex oligomerization [GO:0051259]; protein homooligomerization [GO:0051260]; protein stabilization [GO:0050821]; red or far-red light signaling pathway [GO:0010017]; response to abscis…
At5g17330	glutamate metabolic process [GO:0006536]
At3g48730	chlorophyll biosynthetic process [GO:0015995]; protoporphyrinogen IX biosynthetic process [GO:0006782]
At1g03090	L-leucine catabolic process [GO:0006552]
At1g51680	phenylpropanoid metabolic process [GO:0009698]
At4g29130	glucose mediated signaling pathway [GO:0010255]; glycolytic process [GO:0006096]; hexose catabolic process [GO:0019320]; programmed cell death [GO:0012501]; regulation of secondary shoot formation [GO:2000032]; regulation of transcription by RNA polymerase II [GO:0006357]; stomatal closure [GO:0090332]; sugar mediated signaling pathway [GO:0010182]; transpiration [GO:0010148]
At3g54640	auxin biosynthetic process [GO:0009851]; defense response by callose deposition in cell wall [GO:0052544]; defense response to bacterium [GO:0042742]; gravitropism [GO:0009630]; tryptophan biosynthetic process [GO:0000162]; tryptophan metabolic process [GO:0006568]
At5g16390	fatty acid biosynthetic process [GO:0006633]
At5g54190	chlorophyll biosynthetic process [GO:0015995]; photomorphogenesis [GO:0009640]; photosynthesis [GO:0015979]; response to ethylene [GO:0009723]; skotomorphogenesis [GO:0009647]
At3g48330	methylation [GO:0032259]; protein modification process [GO:0036211]; protein repair [GO:0030091]; response to abscisic acid [GO:0009737]; response to salt stress [GO:0009651]; seed germination [GO:0009845]
At5g55280	chloroplast fission [GO:0010020]; chloroplast organization [GO:0009658]; chloroplast relocation [GO:0009902]; microtubule-based process [GO:0007017]; plastid fission [GO:0043572]; response to blue light [GO:0009637]
At5g63980	abscisic acid-activated signaling pathway [GO:0009738]; sulfate assimilation [GO:0000103]
At1g20620	cellular response to nitrogen starvation [GO:0006995]; cellular response to phosphate starvation [GO:0016036]; cellular response to sulfate starvation [GO:0009970]; hydrogen peroxide catabolic process [GO:0042744]; peptidyl-cysteine S-trans-nitrosylation [GO:0035606]; response to cold [GO:0009409]; response to light stimulus [GO:0009416]; response to oxidative stress [GO:0006979]
At3g57870	embryo development ending in seed dormancy [GO:0009793]; protein sumoylation [GO:0016925]; response to abscisic acid [GO:0009737]
At1g80660	proton export across plasma membrane [GO:0120029]
At4g35830	citrate metabolic process [GO:0006101]; isocitrate metabolic process [GO:0006102]; response to iron ion starvation [GO:1990641]; tricarboxylic acid cycle [GO:0006099]
At4g35000	cellular response to oxidative stress [GO:0034599]; hydrogen peroxide catabolic process [GO:0042744]; response to oxidative stress [GO:0006979]
At1g25220	regulation of auxin biosynthetic process [GO:0010600]; tryptophan biosynthetic process [GO:0000162]
At5g05690	anther wall tapetum cell differentiation [GO:0048657]; brassinosteroid biosynthetic process [GO:0016132]; brassinosteroid homeostasis [GO:0010268]; pollen exine formation [GO:0010584]; positive regulation of flower development [GO:0009911]; response to UV-B [GO:0010224]
At1g08130	cell division [GO:0051301]; DNA biosynthetic process [GO:0071897]; DNA recombination [GO:0006310]; DNA replication [GO:0006260]; double-strand break repair [GO:0006302]; single strand break repair [GO:0000012]
At5g06720	defense response to nematode [GO:0002215]; flower development [GO:0009908]; hydrogen peroxide catabolic process [GO:0042744]; response to oxidative stress [GO:0006979]
At2g37130	defense response to fungus [GO:0050832]; hydrogen peroxide catabolic process [GO:0042744]; response to oxidative stress [GO:0006979]; rhythmic process [GO:0048511]
At1g55920	cellular response to sulfate starvation [GO:0009970]; cysteine biosynthetic process from serine [GO:0006535]
At4g08390	cellular response to oxidative stress [GO:0034599]; hydrogen peroxide catabolic process [GO:0042744]
At1g77490	cellular response to oxidative stress [GO:0034599]; chloroplast-nucleus signaling pathway [GO:0010019]; cold acclimation [GO:0009631]; hydrogen peroxide catabolic process [GO:0042744]; hydrogen peroxide mediated signaling pathway [GO:0071588]
At1g29900	cellular response to phosphate starvation [GO:0016036]; L-arginine biosynthetic process [GO:0006526]; pyrimidine nucleotide biosynthetic process [GO:0006221]
At1g12780	capsule polysaccharide biosynthetic process [GO:0045227]; cell wall organization [GO:0071555]; galactose metabolic process [GO:0006012]; UDP-L-arabinose biosynthetic process [GO:0033358]
At5g40850	methylation [GO:0032259]; positive regulation of chlorophyll biosynthetic process [GO:1902326]; regulation of nitrate assimilation [GO:0090352]; regulation of sulfate assimilation [GO:1900058]; response to light stimulus [GO:0009416]; siroheme biosynthetic process [GO:0019354]
At4g08920	anthocyanin-containing compound metabolic process [GO:0046283]; auxin transport [GO:0060918]; blue light signaling pathway [GO:0009785]; circadian regulation of calcium ion oscillation [GO:0010617]; circadian rhythm [GO:0007623]; defense response [GO:0006952]; detection of light stimulus [GO:0009583]; flavin adenine dinucleotide metabolic process [GO:0072387]; negative regulation of lateral root …
At5g35630	ammonia assimilation cycle [GO:0019676]; glutamine biosynthetic process [GO:0006542]; response to cadmium ion [GO:0046686]
At1g17260	proanthocyanidin biosynthetic process [GO:0010023]; proton export across plasma membrane [GO:0120029]; seed coat development [GO:0010214]; vacuolar acidification [GO:0007035]; vacuole organization [GO:0007033]
At2g14750	cysteine biosynthetic process [GO:0019344]; hydrogen sulfide biosynthetic process [GO:0070814]; phosphorylation [GO:0016310]; sulfate assimilation [GO:0000103]
At2g22810	ethylene biosynthetic process [GO:0009693]; fruit ripening [GO:0009835]
At4g17190	cholesterol biosynthetic process [GO:0006695]; farnesyl diphosphate biosynthetic process [GO:0045337]; geranyl diphosphate biosynthetic process [GO:0033384]
At5g08280	chlorophyll biosynthetic process [GO:0015995]; chloroplast RNA modification [GO:1900865]; protoporphyrinogen IX biosynthetic process [GO:0006782]
At1g62660	abscisic acid-activated signaling pathway [GO:0009738]; cellular response to gibberellin stimulus [GO:0071370]; response to abscisic acid [GO:0009737]; response to bacterium [GO:0009617]; response to salt stress [GO:0009651]; response to water deprivation [GO:0009414]; sucrose metabolic process [GO:0005985]
At1g14900	nucleosome assembly [GO:0006334]; regulation of DNA-templated transcription [GO:0006355]
At5g64120	defense response to fungus [GO:0050832]; hydrogen peroxide catabolic process [GO:0042744]; lignin metabolic process [GO:0009808]; respiratory burst [GO:0045730]; response to oxidative stress [GO:0006979]; rhythmic process [GO:0048511]
At3g59760	cysteine biosynthetic process from serine [GO:0006535]; double fertilization forming a zygote and endosperm [GO:0009567]; pollen tube growth [GO:0009860]
At5g35790	glucose metabolic process [GO:0006006]; pentose-phosphate shunt, oxidative branch [GO:0009051]
At5g17820	hydrogen peroxide catabolic process [GO:0042744]; response to oxidative stress [GO:0006979]
At4g37520	hydrogen peroxide catabolic process [GO:0042744]; response to oxidative stress [GO:0006979]; rhythmic process [GO:0048511]
At3g01190	hydrogen peroxide catabolic process [GO:0042744]; response to oxidative stress [GO:0006979]
At3g13790	carbohydrate metabolic process [GO:0005975]; defense response to fungus [GO:0050832]; response to wounding [GO:0009611]
At1g53840	cell wall modification [GO:0042545]; cellular response to hypoxia [GO:0071456]; pectin catabolic process [GO:0045490]
At5g14930	defense response to Gram-negative bacterium [GO:0050829]; leaf abscission [GO:0060866]; lipid catabolic process [GO:0016042]; plant-type hypersensitive response [GO:0009626]; positive regulation of defense response to bacterium [GO:1900426]; positive regulation of defense response to oomycetes [GO:1902290]; positive regulation of defense response to virus by host [GO:0002230]; positive regulation…
At5g44630	diterpenoid biosynthetic process [GO:0016102]; sesquiterpene biosynthetic process [GO:0051762]; sesquiterpenoid biosynthetic process [GO:0016106]
At4g14220	megagametogenesis [GO:0009561]; microgametogenesis [GO:0055046]; proteasomal protein catabolic process [GO:0010498]; protein ubiquitination [GO:0016567]; regulation of cell cycle [GO:0051726]
At5g15740	fucose metabolic process [GO:0006004]; pectin biosynthetic process [GO:0045489]; rhamnogalacturonan I metabolic process [GO:0010395]; seed coat development [GO:0010214]
At5g36260	pollen development [GO:0009555]; pollen germination [GO:0009846]; pollen tube growth [GO:0009860]; pollen tube guidance [GO:0010183]; protein catabolic process [GO:0030163]; proteolysis [GO:0006508]
At1g02740	epigenetic regulation of gene expression [GO:0040029]; regulation of DNA-templated transcription [GO:0006355]; regulation of long-day photoperiodism, flowering [GO:0048586]; regulation of timing of transition from vegetative to reproductive phase [GO:0048510]
At1g04010	leaf senescence [GO:0010150]; sterol catabolic process [GO:0016127]
At5g43510	pollen tube guidance [GO:0010183]
At4g35420	pollen development [GO:0009555]; pollen exine formation [GO:0010584]; seed development [GO:0048316]; sporopollenin biosynthetic process [GO:0080110]
At1g09320	DNA methylation-dependent constitutive heterochromatin formation [GO:0006346]
At5g22110	DNA-templated DNA replication [GO:0006261]; embryo development ending in seed dormancy [GO:0009793]; positive regulation of cell division [GO:0051781]
At1g78590	NAD metabolic process [GO:0019674]; NADP biosynthetic process [GO:0006741]
At2g35530	positive regulation of DNA-templated transcription [GO:0045893]
At2g40550	cell division [GO:0051301]; DNA replication [GO:0006260]; postreplication repair [GO:0006301]; sister chromatid cohesion [GO:0007062]
At2g22330	camalexin biosynthetic process [GO:0010120]; defense response [GO:0006952]; defense response by callose deposition in cell wall [GO:0052544]; defense response to bacterium [GO:0042742]; defense response to oomycetes [GO:0002229]; glucosinolate biosynthetic process [GO:0019761]; indoleacetic acid biosynthetic process [GO:0009684]; induced systemic resistance [GO:0009682]; regulation of systemic ac…
At5g02760	negative regulation of leaf senescence [GO:1900056]
At5g20350	cell tip growth [GO:0009932]; regulation of cellulose biosynthetic process [GO:2001006]; regulation of secondary cell wall biogenesis [GO:2000652]
At2g33150	fatty acid beta-oxidation [GO:0006635]; glyoxysome organization [GO:0010111]; jasmonic acid biosynthetic process [GO:0009695]; oxylipin biosynthetic process [GO:0031408]; positive regulation of abscisic acid-activated signaling pathway [GO:0009789]; response to wounding [GO:0009611]
At5g19770	microtubule-based process [GO:0007017]
At5g22650	chromatin organization [GO:0006325]; DNA-mediated transformation [GO:0009294]; negative regulation of DNA-templated transcription [GO:0045892]; polarity specification of adaxial/abaxial axis [GO:0009944]; root development [GO:0048364]; seed dormancy process [GO:0010162]
At1g72150	cell division [GO:0051301]; pollen tube growth [GO:0009860]
At5g37600	glutamine biosynthetic process [GO:0006542]; leaf senescence [GO:0010150]; nitrate assimilation [GO:0042128]
At5g10490	chloroplast fission [GO:0010020]; monoatomic ion transmembrane transport [GO:0034220]
At4g22260	carotenoid biosynthetic process [GO:0016117]; plastid organization [GO:0009657]
At5g11170	mRNA processing [GO:0006397]; mRNA transport [GO:0051028]; response to cadmium ion [GO:0046686]; RNA splicing [GO:0008380]
At3g06560	mRNA processing [GO:0006397]; RNA 3'-end processing [GO:0031123]
At3g05030	potassium ion homeostasis [GO:0055075]; potassium ion import across plasma membrane [GO:1990573]; regulation of pH [GO:0006885]; regulation of stomatal closure [GO:0090333]
At5g22370	cell division [GO:0051301]; chloroplast organization [GO:0009658]; developmental process [GO:0032502]; embryo development ending in seed dormancy [GO:0009793]; shoot apical meristem development [GO:1902182]
At2g05210	positive regulation of telomere maintenance [GO:0032206]; positive regulation of telomere maintenance via telomerase [GO:0032212]; telomere maintenance [GO:0000723]
At1g19100	defense response [GO:0006952]; DNA repair [GO:0006281]; gene silencing by siRNA-directed DNA methylation [GO:0080188]; positive regulation of defense response to oomycetes [GO:1902290]; regulation of DNA repair [GO:0006282]; regulation of gene silencing by regulatory ncRNA [GO:0060966]
At2g13360	photorespiration [GO:0009853]
At3g24140	guard cell differentiation [GO:0010052]; guard cell fate commitment [GO:0010377]; guard mother cell differentiation [GO:0010444]; negative regulation of cell division [GO:0051782]; positive regulation of cell differentiation [GO:0045597]; positive regulation of DNA-templated transcription [GO:0045893]; response to low humidity [GO:0090547]
At2g27170	cell division [GO:0051301]; chromosome segregation [GO:0007059]; DNA repair [GO:0006281]; meiotic cell cycle [GO:0051321]; sister chromatid cohesion [GO:0007062]
At1g21980	phosphatidylinositol metabolic process [GO:0046488]
At2g26250	fatty acid biosynthetic process [GO:0006633]; response to cold [GO:0009409]; response to light stimulus [GO:0009416]
At3g62980	auxin-activated signaling pathway [GO:0009734]; cellular response to phosphate starvation [GO:0016036]; defense response [GO:0006952]; ethylene-activated signaling pathway [GO:0009873]; lateral root formation [GO:0010311]; pollen maturation [GO:0010152]; protein ubiquitination [GO:0016567]; response to auxin [GO:0009733]; stamen development [GO:0048443]
At5g44568	defense response [GO:0006952]; defense response to bacterium [GO:0042742]; response to herbivore [GO:0080027]; response to insect [GO:0009625]; response to salicylic acid [GO:0009751]; response to wounding [GO:0009611]
At5g61270	de-etiolation [GO:0009704]; red, far-red light phototransduction [GO:0009585]; regulation of DNA-templated transcription [GO:0006355]; response to light stimulus [GO:0009416]
At4g32700	cell division [GO:0051301]; DNA-templated DNA replication [GO:0006261]; intrachromosomal DNA recombination [GO:1990067]; meristem structural organization [GO:0009933]; photomorphogenesis [GO:0009640]; regulation of adaxial/abaxial pattern formation [GO:2000011]; regulation of cell cycle G2/M phase transition [GO:1902749]; regulation of gene expression [GO:0010468]
At5g60880	asymmetric cell division [GO:0008356]; regulation of asymmetric cell division [GO:0009786]; stomatal complex development [GO:0010374]; unidimensional cell growth [GO:0009826]
At2g35990	cytokinin biosynthetic process [GO:0009691]
At2g31470	abscisic acid-activated signaling pathway [GO:0009738]; cellular response to water deprivation [GO:0042631]; negative regulation of abscisic acid-activated signaling pathway [GO:0009788]; protein ubiquitination [GO:0016567]; regulation of stomatal movement [GO:0010119]; response to abscisic acid [GO:0009737]; response to water deprivation [GO:0009414]; stomatal movement [GO:0010118]
At4g32010	regulation of DNA-templated transcription [GO:0006355]
At2g40030	defense response to fungus [GO:0050832]; regulatory ncRNA-mediated post-transcriptional gene silencing [GO:0035194]; siRNA processing [GO:0030422]
At3g27730	chiasma assembly [GO:0051026]; reciprocal meiotic recombination [GO:0007131]
At1g16300	carbohydrate metabolic process [GO:0005975]; glucose metabolic process [GO:0006006]; glycolytic process [GO:0006096]; intracellular amino acid homeostasis [GO:0080144]; primary root development [GO:0080022]
At1g47510	phosphatidylinositol dephosphorylation [GO:0046856]; response to abscisic acid [GO:0009737]; response to auxin [GO:0009733]; response to jasmonic acid [GO:0009753]; response to salt stress [GO:0009651]
At4g36280	chromatin organization [GO:0006325]; defense response to virus [GO:0051607]; DNA repair [GO:0006281]; plant-type hypersensitive response [GO:0009626]; positive regulation of defense response to bacterium [GO:1900426]; positive regulation of systemic acquired resistance [GO:1901672]; regulation of DNA repair [GO:0006282]; regulatory ncRNA-mediated gene silencing [GO:0031047]
At2g34630	embryo development ending in seed dormancy [GO:0009793]; isoprenoid biosynthetic process [GO:0008299]; ubiquinone biosynthetic process [GO:0006744]
At5g56860	chloroplast elongation [GO:0010151]; chloroplast organization [GO:0009658]; circadian rhythm [GO:0007623]; cytokinin-activated signaling pathway [GO:0009736]; gibberellic acid mediated signaling pathway [GO:0009740]; glucose mediated signaling pathway [GO:0010255]; negative regulation of flower development [GO:0009910]; negative regulation of gibberellic acid mediated signaling pathway [GO:000993…
At5g60550	protein phosphorylation [GO:0006468]; response to virus [GO:0009615]
At4g22970	chromosome separation [GO:0051304]; cytokinesis by cell plate formation [GO:0000911]; embryo development ending in seed dormancy [GO:0009793]; endosperm development [GO:0009960]; exocytosis [GO:0006887]; meiotic chromosome separation [GO:0051307]; positive regulation of sister chromatid cohesion [GO:0045876]; proteolysis [GO:0006508]; regulation of establishment of cell polarity [GO:2000114]; uni…
At4g19660	defense response to bacterium [GO:0042742]; defense response to fungus [GO:0050832]; plant-type hypersensitive response [GO:0009626]; protein ubiquitination [GO:0016567]; regulation of jasmonic acid mediated signaling pathway [GO:2000022]; regulation of salicylic acid mediated signaling pathway [GO:2000031]; regulation of systemic acquired resistance [GO:0010112]; response to bacterium [GO:000961…
At5g53390	petal development [GO:0048441]; petal morphogenesis [GO:0048446]; triglyceride biosynthetic process [GO:0019432]
At1g22940	thiamine biosynthetic process [GO:0009228]; thiamine diphosphate biosynthetic process [GO:0009229]
At5g09820	plastoquinone biosynthetic process [GO:0010236]
At2g47040	cell wall modification [GO:0042545]; pectin catabolic process [GO:0045490]; pollen tube growth [GO:0009860]
At4g16144	endocytosis [GO:0006897]; intracellular transport [GO:0046907]; positive regulation of intracellular protein transport [GO:0090316]; positive regulation of vacuole organization [GO:0044090]; protein K48-linked deubiquitination [GO:0071108]; protein K63-linked deubiquitination [GO:0070536]; protein transport [GO:0015031]; proteolysis [GO:0006508]; vacuole organization [GO:0007033]
At4g28370	mucilage extrusion from seed coat [GO:0080001]; mucilage pectin metabolic process [GO:0048363]; plant-type cell wall modification [GO:0009827]; protein ubiquitination [GO:0016567]
At1g26970	defense response [GO:0006952]
At3g21820	callus formation [GO:1990110]; epigenetic regulation of gene expression [GO:0040029]; lateral root formation [GO:0010311]; methylation [GO:0032259]; root regeneration [GO:0062211]
At1g60460	embryo sac morphogenesis [GO:0048314]; meiotic DNA double-strand break formation [GO:0042138]; pollen sperm cell differentiation [GO:0048235]; protein-containing complex assembly [GO:0065003]; reciprocal meiotic recombination [GO:0007131]
At2g35110	actin filament organization [GO:0007015]; actin nucleation [GO:0045010]; multidimensional cell growth [GO:0009825]; positive regulation of DNA-templated transcription [GO:0045893]; trichome morphogenesis [GO:0010090]
At5g13300	endocytosis [GO:0006897]; leaf morphogenesis [GO:0009965]; phloem or xylem histogenesis [GO:0010087]; response to auxin [GO:0009733]; xylem and phloem pattern formation [GO:0010051]
At4g30870	cell division [GO:0051301]; DNA catabolic process [GO:0006308]; DNA damage response [GO:0006974]; DNA repair [GO:0006281]; double-strand break repair via homologous recombination [GO:0000724]; homologous chromosome pairing at meiosis [GO:0007129]; mitotic recombination [GO:0006312]; telomere maintenance [GO:0000723]
At1g04220	fatty acid biosynthetic process [GO:0006633]; response to osmotic stress [GO:0006970]; response to wounding [GO:0009611]; suberin biosynthetic process [GO:0010345]
At2g39740	miRNA catabolic process [GO:0010587]; RNA 3' uridylation [GO:0071076]
At4g22120	monoatomic cation transport [GO:0006812]
At3g48425	DNA repair [GO:0006281]
At4g15480	response to toxic substance [GO:0009636]; response to UV-B [GO:0010224]
At5g45930	chlorophyll biosynthetic process [GO:0015995]; photosynthesis [GO:0015979]
At1g24140	defense response to fungus [GO:0050832]; proteolysis [GO:0006508]
At5g56300	methylation [GO:0032259]
At1g69790	defense response [GO:0006952]
At2g38440	actin cytoskeleton organization [GO:0030036]; actin nucleation [GO:0045010]; cell-cell adhesion [GO:0098609]; positive regulation of actin nucleation [GO:0051127]; trichome branching [GO:0010091]; trichome morphogenesis [GO:0010090]
At5g14090	negative gravitropism [GO:0009959]; positive gravitropism [GO:0009958]; regulation of auxin polar transport [GO:2000012]
At3g01015	cortical microtubule organization [GO:0043622]; microtubule depolymerization [GO:0007019]; regulation of mitotic spindle organization [GO:0060236]; regulation of plant organ morphogenesis [GO:1905421]; response to ethylene [GO:0009723]; response to light stimulus [GO:0009416]; response to water-immersion restraint stress [GO:1990785]; unidimensional cell growth [GO:0009826]
At2g02955	embryo development ending in seed dormancy [GO:0009793]; RNA polymerase I preinitiation complex assembly [GO:0001188]
At1g72490	gravitropism [GO:0009630]; lateral root branching [GO:0080181]; regulation of growth [GO:0040008]
At5g01270	auxin-activated signaling pathway [GO:0009734]; negative regulation of gene expression, epigenetic [GO:0045814]; negative regulation of transcription elongation by RNA polymerase II [GO:0034244]; regulation of gene expression [GO:0010468]; regulation of photoperiodism, flowering [GO:2000028]
At4g21670	abscisic acid-activated signaling pathway [GO:0009738]; negative regulation of DNA-templated transcription [GO:0045892]; nuclear-transcribed mRNA catabolic process, nonsense-mediated decay [GO:0000184]; response to salt stress [GO:0009651]; response to wounding [GO:0009611]
At1g51190	auxin-activated signaling pathway [GO:0009734]; ethylene-activated signaling pathway [GO:0009873]; meristem maintenance [GO:0010073]; pattern specification process [GO:0007389]; root development [GO:0048364]; root meristem growth [GO:0010449]; stem cell population maintenance [GO:0019827]; telomere maintenance [GO:0000723]
At3g20840	auxin-activated signaling pathway [GO:0009734]; ethylene-activated signaling pathway [GO:0009873]; pattern specification process [GO:0007389]; root development [GO:0048364]; root meristem growth [GO:0010449]; stem cell population maintenance [GO:0019827]; telomere maintenance [GO:0000723]
At2g26700	auxin-activated signaling pathway [GO:0009734]; cotyledon development [GO:0048825]
At2g32230	tRNA 5'-leader removal [GO:0001682]; tRNA processing [GO:0008033]
At5g01560	abscisic acid-activated signaling pathway [GO:0009738]; seed germination [GO:0009845]
At5g67385	chloroplast accumulation movement [GO:0009904]; defense response to bacterium [GO:0042742]; protein ubiquitination [GO:0016567]
At3g47450	leaf development [GO:0048366]; nitric oxide biosynthetic process [GO:0006809]; plastid organization [GO:0009657]; regulation of isopentenyl diphosphate biosynthetic process, methylerythritol 4-phosphate pathway [GO:0010322]; regulation of protein metabolic process [GO:0051246]; response to oxidative stress [GO:0006979]; response to ozone [GO:0010193]; response to salt stress [GO:0009651]; thylako…
At2g34410	plant-type secondary cell wall biogenesis [GO:0009834]; xylan acetylation [GO:1990937]; xylan biosynthetic process [GO:0045492]; xylan metabolic process [GO:0045491]
At2g42280	cellular response to nitrogen levels [GO:0043562]; photoperiodism, flowering [GO:0048573]; regulation of DNA-templated transcription [GO:0006355]; regulation of gene expression [GO:0010468]; regulation of nitrogen utilization [GO:0006808]; regulation of photoperiodism, flowering [GO:2000028]
At2g02740	defense response [GO:0006952]; DNA repair [GO:0006281]; regulation of DNA-templated transcription [GO:0006355]; salicylic acid mediated signaling pathway [GO:0009863]
At4g11910	chlorophyll catabolic process [GO:0015996]; negative regulation of chlorophyll catabolic process [GO:1903647]
At4g32690	oxygen transport [GO:0015671]; response to auxin [GO:0009733]; response to hypoxia [GO:0001666]
At3g08880	cell division [GO:0051301]; meristem structural organization [GO:0009933]; positive regulation of cell division [GO:0051781]; regulation of chromosome segregation [GO:0051983]
At5g06550	epigenetic regulation of gene expression [GO:0040029]; gibberellic acid mediated signaling pathway [GO:0009740]; gibberellin mediated signaling pathway [GO:0010476]; positive regulation of seed germination [GO:0010030]; regulation of photomorphogenesis [GO:0010099]; response to red light [GO:0010114]
At2g23430	lateral root development [GO:0048527]; lateral root formation [GO:0010311]; leaf development [GO:0048366]; negative regulation of cyclin-dependent protein serine/threonine kinase activity [GO:0045736]; positive regulation of DNA replication [GO:0045740]; response to abscisic acid [GO:0009737]; shoot system development [GO:0048367]
At1g73010	cellular response to hypoxia [GO:0071456]; cellular response to phosphate starvation [GO:0016036]; protein tetramerization [GO:0051262]
At1g26210	cytokinin biosynthetic process [GO:0009691]; cytokinin metabolic process [GO:0009690]; cytokinin-activated signaling pathway [GO:0009736]
At2g43160/At2g43170	protein transport [GO:0015031]
At1g05250	hydrogen peroxide catabolic process [GO:0042744]; lignin metabolic process [GO:0009808]; plant-type cell wall organization [GO:0009664]; response to oxidative stress [GO:0006979]
At3g10220	cell division [GO:0051301]; embryo development ending in seed dormancy [GO:0009793]; post-chaperonin tubulin folding pathway [GO:0007023]; tubulin complex assembly [GO:0007021]
At5g63080	epigenetic regulation of gene expression [GO:0040029]; gibberellic acid mediated signaling pathway [GO:0009740]; gibberellin mediated signaling pathway [GO:0010476]; positive regulation of seed germination [GO:0010030]; regulation of photomorphogenesis [GO:0010099]; response to red light [GO:0010114]
At2g26260	auxin transport [GO:0060918]; plant organ development [GO:0099402]; regulation of transporter activity [GO:0032409]; sterol biosynthetic process [GO:0016126]
At5g58560	carpel development [GO:0048440]; farnesol metabolic process [GO:0016487]; isoprenoid metabolic process [GO:0006720]; response to abscisic acid [GO:0009737]
At2g16650	mRNA processing [GO:0006397]; sno(s)RNA processing [GO:0043144]; tRNA 5'-leader removal [GO:0001682]
At1g66050	negative regulation of gene expression via chromosomal CpG island methylation [GO:0044027]; protein ubiquitination [GO:0016567]
At4g39650	glutathione catabolic process [GO:0006751]; glutathione transmembrane transport [GO:0034775]
At5g60410	cell division [GO:0051301]; cellular response to phosphate starvation [GO:0016036]; defense response [GO:0006952]; detection of phosphate ion [GO:0010247]; developmental growth [GO:0048589]; embryo sac development [GO:0009553]; heat acclimation [GO:0010286]; innate immune response-activating signaling pathway [GO:0002758]; negative regulation of flower development [GO:0009910]; negative regulatio…
At4g08590	chromatin organization [GO:0006325]; protein ubiquitination [GO:0016567]
At5g55490	embryo development ending in seed dormancy [GO:0009793]; embryo sac development [GO:0009553]; pollen development [GO:0009555]
At2g30520/At2g30510	chloroplast accumulation movement [GO:0009904]; phototropism [GO:0009638]; protein ubiquitination [GO:0016567]; signal transduction [GO:0007165]
At5g27150	leaf development [GO:0048366]; potassium ion homeostasis [GO:0055075]; potassium ion transport [GO:0006813]; regulation of pH [GO:0006885]; regulation of stomatal closure [GO:0090333]; response to salt stress [GO:0009651]
At2g43940	methylation [GO:0032259]
At2g34150	actin cytoskeleton organization [GO:0030036]; positive regulation of actin nucleation [GO:0051127]
At5g04240	epigenetic regulation of gene expression [GO:0040029]; negative regulation of long-day photoperiodism, flowering [GO:0048579]; negative regulation of short-day photoperiodism, flowering [GO:0048577]; positive regulation of gene expression [GO:0010628]; regulation of DNA-templated transcription [GO:0006355]; regulation of vernalization response [GO:0010219]; response to brassinosteroid [GO:0009741…
At4g15950	DNA-templated transcription initiation [GO:0006352]; regulatory ncRNA-mediated post-transcriptional gene silencing [GO:0035194]
At5g46220	abscisic acid-activated signaling pathway [GO:0009738]; intracellular water homeostasis [GO:0009992]; lipid metabolic process [GO:0006629]; pollen tube growth [GO:0009860]; regulation of stomatal opening [GO:1902456]; response to abscisic acid [GO:0009737]; stomatal movement [GO:0010118]
At2g35100	cell wall organization [GO:0071555]; pectin biosynthetic process [GO:0045489]; protein glycosylation [GO:0006486]
At5g01450	mitotic cell cycle [GO:0000278]; pollen development [GO:0009555]; protein ubiquitination [GO:0016567]
At1g13620	cell differentiation [GO:0030154]; cellular response to phosphate starvation [GO:0016036]; positive regulation of cell population proliferation [GO:0008284]; regulation of asymmetric cell division [GO:0009786]; regulation of lateral root development [GO:2000023]; regulation of root development [GO:2000280]; regulation of root meristem growth [GO:0010082]; regulation of root morphogenesis [GO:2000…
At1g26090	protein transmembrane transport [GO:0071806]
At4g37610	protein ubiquitination [GO:0016567]; regulation of DNA-templated transcription [GO:0006355]; response to auxin [GO:0009733]; response to cold [GO:0009409]; response to hydrogen peroxide [GO:0042542]; response to salicylic acid [GO:0009751]
At2g46020	epigenetic regulation of gene expression [GO:0040029]; formation of plant organ boundary [GO:0090691]; organ boundary specification between lateral organs and the meristem [GO:0010199]; positive regulation of cellular response to heat [GO:1900036]; regulation of DNA-templated transcription [GO:0006355]; regulation of miRNA processing [GO:1903798]; root meristem growth [GO:0010449]
At1g75010	chloroplast fission [GO:0010020]; plastid organization [GO:0009657]
At3g03773	chaperone cofactor-dependent protein refolding [GO:0051085]; chaperone-mediated protein complex assembly [GO:0051131]; protein folding [GO:0006457]; response to heat [GO:0009408]
At2g04025	cell differentiation [GO:0030154]; positive regulation of cell population proliferation [GO:0008284]; positive regulation of gene expression [GO:0010628]; regulation of asymmetric cell division [GO:0009786]; regulation of lateral root development [GO:2000023]; regulation of root meristem growth [GO:0010082]; regulation of root morphogenesis [GO:2000067]
At5g63460	abscisic acid-activated signaling pathway [GO:0009738]; positive regulation of response to water deprivation [GO:1902584]; regulation of proteasomal ubiquitin-dependent protein catabolic process [GO:0032434]; response to abscisic acid [GO:0009737]; response to water deprivation [GO:0009414]
At4g28840	leaf development [GO:0048366]; negative regulation of DNA-templated transcription [GO:0045892]
At1g48175	tRNA modification [GO:0006400]; tRNA wobble adenosine to inosine editing [GO:0002100]
At1g58250	cellular response to phosphate starvation [GO:0016036]; negative regulation of ethylene-activated signaling pathway [GO:0010105]; positive regulation of cell growth [GO:0030307]
At1g69588	auxin-activated signaling pathway [GO:0009734]; cell-cell signaling involved in cell fate commitment [GO:0045168]; maintenance of root meristem identity [GO:0010078]; phloem development [GO:0010088]; regulation of auxin mediated signaling pathway [GO:0010928]; regulation of cell differentiation [GO:0045595]; regulation of pollen tube growth [GO:0080092]; response to temperature stimulus [GO:00092…
At5g65510	callus formation [GO:1990110]; ethylene-activated signaling pathway [GO:0009873]; lateral root formation [GO:0010311]; leaf phyllotactic patterning [GO:0060772]; maintenance of shoot apical meristem identity [GO:0010492]; phyllotactic patterning [GO:0060771]
At5g18560	bract development [GO:0010432]; ethylene-activated signaling pathway [GO:0009873]; floral meristem determinacy [GO:0010582]; floral meristem growth [GO:0010451]; flower development [GO:0009908]; lateral root morphogenesis [GO:0010102]; negative regulation of lateral root development [GO:1901332]
At1g49980	DNA repair [GO:0006281]; DNA replication [GO:0006260]
At1g10120	regulation of DNA-templated transcription [GO:0006355]; response to blue light [GO:0009637]
At5g56610	phosphatidylglycerol biosynthetic process [GO:0006655]; root development [GO:0048364]
At5g47110	photosynthesis [GO:0015979]; positive regulation of chlorophyll biosynthetic process [GO:1902326]; positive regulation of phytol biosynthetic process [GO:1904964]; positive regulation of vitamin E biosynthetic process [GO:1904966]
At5g38710	proline catabolic process [GO:0006562]; proline catabolic process to glutamate [GO:0010133]; response to osmotic stress [GO:0006970]; response to water deprivation [GO:0009414]
At5g03080	diacylglycerol biosynthetic process [GO:0006651]; pollen tube development [GO:0048868]
At3g57530	abscisic acid-activated signaling pathway [GO:0009738]; response to salt stress [GO:0009651]
At2g22450	riboflavin biosynthetic process [GO:0009231]
At5g57740	lateral root formation [GO:0010311]; negative regulation of ethylene biosynthetic process [GO:0010366]; protein autoubiquitination [GO:0051865]; protein ubiquitination [GO:0016567]; response to auxin [GO:0009733]; ubiquitin-dependent protein catabolic process [GO:0006511]
At5g13480	cell differentiation [GO:0030154]; flower development [GO:0009908]; mRNA 3'-end processing [GO:0031124]
At5g48720	DNA repair [GO:0006281]; female meiotic nuclear division [GO:0007143]; male meiotic nuclear division [GO:0007140]; pollen development [GO:0009555]; response to X-ray [GO:0010165]
At3g59900	cellular response to ethylene stimulus [GO:0071369]; positive regulation of organ growth [GO:0046622]; regulation of cell population proliferation [GO:0042127]; regulation of developmental growth [GO:0048638]; response to auxin [GO:0009733]
At1g56260	response to heat [GO:0009408]; shoot system development [GO:0048367]; stem cell population maintenance [GO:0019827]; telomere maintenance [GO:0000723]
At3g02240	cell differentiation [GO:0030154]; positive regulation of cell population proliferation [GO:0008284]; regulation of asymmetric cell division [GO:0009786]; regulation of lateral root development [GO:2000023]; regulation of root meristem growth [GO:0010082]; regulation of root morphogenesis [GO:2000067]
At5g11630	callose deposition in cell wall [GO:0052543]; cell wall repair [GO:0071433]; defense response to bacterium [GO:0042742]; defense response to fungus [GO:0050832]; lateral root formation [GO:0010311]; lipoxygenase pathway [GO:0019372]; mitochondrion distribution [GO:0048311]; oxylipin metabolic process [GO:0031407]; regulation of lateral root development [GO:2000023]; regulation of mitochondrion or…
At4g39120	inositol biosynthetic process [GO:0006021]; L-histidine biosynthetic process [GO:0000105]
At1g77630	defense response [GO:0006952]; immune response [GO:0006955]
At5g64220	cellular response to aluminum ion [GO:0071275]; positive regulation of DNA-templated transcription [GO:0045893]; regulation of DNA-templated transcription [GO:0006355]; response to cold [GO:0009409]
At3g02280	embryo development ending in seed dormancy [GO:0009793]; iron-sulfur cluster assembly [GO:0016226]
At5g58760	DNA repair [GO:0006281]; protein ubiquitination [GO:0016567]; response to UV-B [GO:0010224]
At4g31805	asymmetric cell division [GO:0008356]
At1g02680	embryo development ending in seed dormancy [GO:0009793]; endosperm development [GO:0009960]; seed development [GO:0048316]; transcription by RNA polymerase II [GO:0006366]
At1g13580	ceramide biosynthetic process [GO:0046513]; endomembrane system organization [GO:0010256]; regulation of auxin polar transport [GO:2000012]; sphingolipid metabolic process [GO:0006665]; very long-chain fatty acid biosynthetic process [GO:0042761]
At5g02250	chloroplast organization [GO:0009658]; rRNA processing [GO:0006364]
At1g25580	DNA damage checkpoint signaling [GO:0000077]; regulation of meiotic nuclear division [GO:0040020]; response to gamma radiation [GO:0010332]
At5g66450	diacylglycerol biosynthetic process [GO:0006651]
At2g17740	megagametogenesis [GO:0009561]; microgametogenesis [GO:0055046]; response to bacterium [GO:0009617]; response to molecule of bacterial origin [GO:0002237]; response to molecule of fungal origin [GO:0002238]; response to molecule of oomycetes origin [GO:0002240]
At5g57390	callus formation [GO:1990110]; ethylene-activated signaling pathway [GO:0009873]; lateral root formation [GO:0010311]; leaf phyllotactic patterning [GO:0060772]; phyllotactic patterning [GO:0060771]; positive regulation of embryonic development [GO:0040019]; post-embryonic development [GO:0009791]; root development [GO:0048364]; seed germination [GO:0009845]
At4g33060	protein folding [GO:0006457]
At3g54670	cell division [GO:0051301]; chromosome segregation [GO:0007059]; DNA repair [GO:0006281]; meiotic cell cycle [GO:0051321]; sister chromatid cohesion [GO:0007062]
At3g18730	cell division [GO:0051301]; double-strand break repair via homologous recombination [GO:0000724]; epigenetic regulation of gene expression [GO:0040029]; G2/M transition of mitotic cell cycle [GO:0000086]; meristem structural organization [GO:0009933]; regulation of meristem structural organization [GO:0009934]; replication fork processing [GO:0031297]; response to DNA damage checkpoint signaling …
At5g17800	brassinosteroid mediated signaling pathway [GO:0009742]; cellular response to brassinosteroid stimulus [GO:0071367]; endothelial cell proliferation [GO:0001935]; integument development [GO:0080060]; negative regulation of cell division [GO:0051782]; negative regulation of long-day photoperiodism, flowering [GO:0048579]; positive regulation of DNA-templated transcription [GO:0045893]; quiescent ce…
At1g79180	lignin biosynthetic process [GO:0009809]; positive regulation of DNA-templated transcription [GO:0045893]; regulation of secondary cell wall biogenesis [GO:2000652]; response to UV [GO:0009411]
At1g17950	cell wall organization [GO:0071555]; negative regulation of secondary cell wall biogenesis [GO:1901347]; plant-type secondary cell wall biogenesis [GO:0009834]; positive regulation of secondary cell wall biogenesis [GO:1901348]; regulation of secondary cell wall biogenesis [GO:2000652]; response to abscisic acid [GO:0009737]; response to salt [GO:1902074]; response to water deprivation [GO:000941…
At5g02840	circadian behavior [GO:0048512]; circadian regulation of gene expression [GO:0032922]; circadian rhythm [GO:0007623]; entrainment of circadian clock by photoperiod [GO:0043153]; regulation of circadian rhythm [GO:0042752]; regulation of leaf development [GO:2000024]; regulation of photomorphogenesis [GO:0010099]; regulation of photoperiodism, flowering [GO:2000028]; response to blue light [GO:000…
At1g01060	circadian rhythm [GO:0007623]; long-day photoperiodism, flowering [GO:0048574]; negative regulation of circadian rhythm [GO:0042754]; negative regulation of DNA-binding transcription factor activity [GO:0043433]; regulation of circadian rhythm [GO:0042752]; regulation of DNA-templated transcription [GO:0006355]; response to cold [GO:0009409]
At4g03390	circadian rhythm [GO:0007623]
At4g25350	endosperm development [GO:0009960]; phosphate ion transport [GO:0006817]; positive regulation of cell size [GO:0045793]; red or far-red light signaling pathway [GO:0010017]; regulation of gene expression [GO:0010468]; regulation of seed development [GO:0080050]; regulation of seed growth [GO:0080113]
At1g68480	abaxial cell fate specification [GO:0010158]; anther development [GO:0048653]; carpel development [GO:0048440]; flower development [GO:0009908]; leaf morphogenesis [GO:0009965]; regulation of flower development [GO:0009909]; specification of floral organ identity [GO:0010093]; stamen development [GO:0048443]
At5g20300	protein targeting to chloroplast [GO:0045036]; protein transport [GO:0015031]
At3g24430	iron-sulfur cluster assembly [GO:0016226]
At3g53130	carotenoid biosynthetic process [GO:0016117]
At5g51290	cell death [GO:0008219]; ceramide metabolic process [GO:0006672]; regulation of programmed cell death [GO:0043067]
At4g38600/At4g38610	DNA endoreduplication [GO:0042023]; protein ubiquitination [GO:0016567]; trichome branching [GO:0010091]; ubiquitin-dependent protein catabolic process [GO:0006511]
At3g54320	ethylene-activated signaling pathway [GO:0009873]; lipid biosynthetic process [GO:0008610]; lipid metabolic process [GO:0006629]; positive regulation of cutin biosynthetic process [GO:1901959]; regulation of carbohydrate metabolic process [GO:0006109]; regulation of glycolytic process [GO:0006110]; response to sucrose [GO:0009744]; triglyceride biosynthetic process [GO:0019432]
At2g33880	embryo development ending in seed dormancy [GO:0009793]; positive regulation of cell population proliferation [GO:0008284]; regulation of meristem growth [GO:0010075]
At5g45980	cotyledon boundary formation [GO:0090451]; cotyledon development [GO:0048825]; embryo development ending in seed dormancy [GO:0009793]; establishment of cell polarity [GO:0030010]; positive regulation of cell population proliferation [GO:0008284]; regulation of developmental process [GO:0050793]
At1g46480	cell division [GO:0051301]; phloem or xylem histogenesis [GO:0010087]; procambium histogenesis [GO:0010067]; signal transduction [GO:0007165]
At5g07180	embryo sac development [GO:0009553]; plant ovule development [GO:0048481]; stomatal complex morphogenesis [GO:0010103]
At5g33340	defense response to bacterium [GO:0042742]; proteolysis [GO:0006508]; regulation of hydrogen peroxide metabolic process [GO:0010310]; regulation of salicylic acid metabolic process [GO:0010337]
At3g11480	defense response [GO:0006952]; methylation [GO:0032259]; response to other organism [GO:0051707]; response to wounding [GO:0009611]
At5g26570	protein autophosphorylation [GO:0046777]; starch catabolic process [GO:0005983]; starch metabolic process [GO:0005982]
At5g53210	guard cell differentiation [GO:0010052]; regulation of DNA-templated transcription [GO:0006355]; regulation of response to osmotic stress [GO:0047484]; regulation of stomatal complex development [GO:2000038]; response to low humidity [GO:0090547]; response to osmotic stress [GO:0006970]; stomatal complex development [GO:0010374]
At5g03150	asymmetric cell division [GO:0008356]; positive regulation of DNA-templated transcription [GO:0045893]; protein localization to nucleus [GO:0034504]; regulation of cell division [GO:0051302]; regulation of DNA-templated transcription [GO:0006355]; regulation of epidermal cell differentiation [GO:0045604]; regulation of meristem growth [GO:0010075]; root development [GO:0048364]
At5g25350	ethylene-activated signaling pathway [GO:0009873]; negative regulation of ethylene-activated signaling pathway [GO:0010105]; protein ubiquitination [GO:0016567]; response to ethylene [GO:0009723]; ubiquitin-dependent protein catabolic process [GO:0006511]
At1g44170	aldehyde metabolic process [GO:0006081]; response to abscisic acid [GO:0009737]; response to desiccation [GO:0009269]; response to salt stress [GO:0009651]
At4g14700	DNA replication [GO:0006260]; regulation of DNA-templated transcription [GO:0006355]
At2g15230	gibberellic acid mediated signaling pathway [GO:0009740]; glycerolipid metabolic process [GO:0046486]; lipid catabolic process [GO:0016042]; regulation of seed dormancy process [GO:2000033]; regulation of seed germination [GO:0010029]; response to gibberellin [GO:0009739]
At5g23720	abscisic acid-activated signaling pathway [GO:0009738]; cortical microtubule organization [GO:0043622]; regulation of gene expression [GO:0010468]; regulation of stomatal movement [GO:0010119]; response to abscisic acid [GO:0009737]
At1g67500	cellular response to UV-C [GO:0071494]; DNA damage response [GO:0006974]; DNA replication [GO:0006260]; double-strand break repair via homologous recombination [GO:0000724]; error-prone translesion synthesis [GO:0042276]
At3g60240	response to virus [GO:0009615]
At1g17050	isoprenoid biosynthetic process [GO:0008299]; plastoquinone biosynthetic process [GO:0010236]
At2g47800	response to nematode [GO:0009624]; response to water deprivation [GO:0009414]; response to wounding [GO:0009611]; stomatal movement [GO:0010118]
At3g54010	auxin-activated signaling pathway [GO:0009734]; cell differentiation [GO:0030154]; cytokinin-activated signaling pathway [GO:0009736]; embryo development ending in seed dormancy [GO:0009793]; embryonic pattern specification [GO:0009880]; establishment of cell polarity [GO:0030010]; lateral root development [GO:0048527]; response to cytokinin [GO:0009735]; root development [GO:0048364]; unidimensi…
At2g48130	fatty acid transport [GO:0015908]; seed coat development [GO:0010214]; seed germination [GO:0009845]
At3g45390	defense response to bacterium [GO:0042742]; defense response to fungus [GO:0050832]; defense response to oomycetes [GO:0002229]
At4g33000	calcium-mediated signaling [GO:0019722]; hyperosmotic salinity response [GO:0042538]; monoatomic ion homeostasis [GO:0050801]; regulation of potassium ion transport [GO:0043266]
At4g01420	calcium-mediated signaling [GO:0019722]; response to osmotic stress [GO:0006970]; response to salt stress [GO:0009651]; response to water deprivation [GO:0009414]
At1g04580	abscisic acid biosynthetic process [GO:0009688]; auxin biosynthetic process [GO:0009851]; cellular response to aldehyde [GO:0110096]; glucosinolate metabolic process [GO:0019760]; response to hydrogen peroxide [GO:0042542]; response to water deprivation [GO:0009414]
At3g43600	abscisic acid biosynthetic process [GO:0009688]; auxin biosynthetic process [GO:0009851]
At5g20960	abscisic acid biosynthetic process [GO:0009688]; auxin biosynthetic process [GO:0009851]
At1g43160	cellular response to heat [GO:0034605]; chloroplast organization [GO:0009658]; defense response [GO:0006952]; ethylene-activated signaling pathway [GO:0009873]; positive regulation of DNA-templated transcription [GO:0045893]; response to abscisic acid [GO:0009737]; response to cold [GO:0009409]; response to jasmonic acid [GO:0009753]; response to osmotic stress [GO:0006970]; response to salicylic…
At2g27150	abscisic acid biosynthetic process [GO:0009688]; auxin biosynthetic process [GO:0009851]
At1g04120	abscisic acid-activated signaling pathway involved in stomatal movement [GO:1901527]; intracellular potassium ion homeostasis [GO:0030007]; response to salt stress [GO:0009651]
At2g29940	abscisic acid transport [GO:0080168]; abscisic acid-activated signaling pathway [GO:0009738]; export from cell [GO:0140352]; glycoside transport [GO:1901656]; intercellular transport [GO:0010496]; negative regulation of post-embryonic development [GO:0048581]; pollen wall assembly [GO:0010208]; transmembrane transport [GO:0055085]
At2g17770	positive regulation of DNA-templated transcription [GO:0045893]; regulation of photoperiodism, flowering [GO:2000028]
At3g45890	developmental process [GO:0032502]; response to UV-B [GO:0010224]
At1g66170	male meiosis chromosome segregation [GO:0007060]; male meiotic nuclear division [GO:0007140]; meiotic cell cycle [GO:0051321]; meiotic chromosome condensation [GO:0010032]; meiotic spindle organization [GO:0000212]; pollen sperm cell differentiation [GO:0048235]; positive regulation of chromosome condensation [GO:1905821]; positive regulation of gene expression [GO:0010628]; regulation of DNA-tem…
At1g16130	cell surface receptor signaling pathway [GO:0007166]; protein autophosphorylation [GO:0046777]
At1g18750	pollen development [GO:0009555]; pollen maturation [GO:0010152]; positive regulation of transcription by RNA polymerase II [GO:0045944]; regulation of pollen tube growth [GO:0080092]
At3g12810	cell differentiation [GO:0030154]; flower development [GO:0009908]; response to cadmium ion [GO:0046686]
At1g32070	circadian rhythm [GO:0007623]; defense response to fungus [GO:0050832]; melatonin biosynthetic process [GO:0030187]; mucilage biosynthetic process involved in seed coat development [GO:0048354]; N-terminal protein amino acid acetylation [GO:0006474]; negative regulation of seed germination [GO:0010187]; peptidyl-lysine acetylation [GO:0018394]; photosynthetic state transition [GO:0062055]; protei…
At1g49590	gene silencing by siRNA-directed DNA methylation [GO:0080188]; mRNA splicing, via spliceosome [GO:0000398]; RNA splicing [GO:0008380]; seed germination [GO:0009845]
At4g34840	L-methionine salvage from methylthioadenosine [GO:0019509]; nucleoside metabolic process [GO:0009116]; phloem or xylem histogenesis [GO:0010087]
At4g14713	leaf development [GO:0048366]; regulation of cell population proliferation [GO:0042127]
At1g54030	endoplasmic reticulum organization [GO:0007029]; intracellular protein transport [GO:0006886]; protein exit from endoplasmic reticulum [GO:0032527]
At3g51390	plant organ development [GO:0099402]; response to salt stress [GO:0009651]
At3g47690	cell division [GO:0051301]; microtubule bundle formation [GO:0001578]; thigmotropism [GO:0009652]
At2g20370	endomembrane system organization [GO:0010256]; fucose biosynthetic process [GO:0042353]; protein glycosylation [GO:0006486]; salicylic acid mediated signaling pathway [GO:0009863]; unidimensional cell growth [GO:0009826]; xyloglucan biosynthetic process [GO:0009969]
At1g02170	defense response [GO:0006952]; positive regulation of programmed cell death [GO:0043068]; proteolysis [GO:0006508]
At5g64440	defense response to bacterium [GO:0042742]; lipid catabolic process [GO:0016042]; N-acylethanolamine metabolic process [GO:0070291]
At2g44990	carotene catabolic process [GO:0016121]; secondary shoot formation [GO:0010223]; strigolactone biosynthetic process [GO:1901601]
At2g17890	response to calcium ion [GO:0051592]
At2g17090	brassinosteroid mediated signaling pathway [GO:0009742]; positive regulation of intracellular signal transduction [GO:1902533]; suspensor development [GO:0010098]; zygote elongation [GO:0080159]
At1g64625	cellular response to auxin stimulus [GO:0071365]; male meiotic nuclear division [GO:0007140]; meiotic cell cycle [GO:0051321]; metaxylem development [GO:0090058]; root development [GO:0048364]; seed development [GO:0048316]; xylem development [GO:0010089]
At2g36985	negative regulation of cell population proliferation [GO:0008285]; regulation of cell population proliferation [GO:0042127]; response to light stimulus [GO:0009416]; shoot system development [GO:0048367]
At1g25540	defense response to fungus [GO:0050832]; flower development [GO:0009908]; jasmonic acid mediated signaling pathway [GO:0009867]; positive regulation of defense response [GO:0031349]; positive regulation of DNA-templated transcription [GO:0045893]; positive regulation of flower development [GO:0009911]; red, far-red light phototransduction [GO:0009585]; regulation of flower development [GO:0009909…
At3g27670	alkane biosynthetic process [GO:0043447]; cuticle hydrocarbon biosynthetic process [GO:0006723]; defense response [GO:0006952]; embryo development ending in seed dormancy [GO:0009793]; lipid metabolic process [GO:0006629]; negative regulation of post-transcriptional gene silencing by regulatory ncRNA [GO:1900369]; seed development [GO:0048316]
At4g35970	cellular response to oxidative stress [GO:0034599]; hydrogen peroxide catabolic process [GO:0042744]
At1g22620	cytoskeleton organization [GO:0007010]; phosphatidylinositol dephosphorylation [GO:0046856]; phosphatidylinositol-3-phosphate biosynthetic process [GO:0036092]; plant-type cell wall biogenesis [GO:0009832]; unidimensional cell growth [GO:0009826]
At5g01590	protein import into chloroplast stroma [GO:0045037]
At1g66970	glycerol metabolic process [GO:0006071]; lipid metabolic process [GO:0006629]
At3g61680	fatty acid transport [GO:0015908]; lipid catabolic process [GO:0016042]; triglyceride biosynthetic process [GO:0019432]
At5g48100	flavonoid biosynthetic process [GO:0009813]; lignin biosynthetic process [GO:0009809]; lignin catabolic process [GO:0046274]; proanthocyanidin biosynthetic process [GO:0010023]; response to copper ion [GO:0046688]
At5g12210	auxin export across the plasma membrane [GO:0010315]; embryo development ending in seed dormancy [GO:0009793]; embryo sac development [GO:0009553]; endosperm development [GO:0009960]; pollen development [GO:0009555]; pollen tube guidance [GO:0010183]; pollen-stigma interaction [GO:0140301]; protein geranylgeranylation [GO:0018344]; root development [GO:0048364]; seed coat development [GO:0010214]…
At3g02885	gibberellic acid mediated signaling pathway [GO:0009740]; heat acclimation [GO:0010286]; response to heat [GO:0009408]; response to salicylic acid [GO:0009751]
At5g44030	cell wall organization [GO:0071555]; cellulose biosynthetic process [GO:0030244]; defense response to bacterium [GO:0042742]; defense response to fungus [GO:0050832]; plant-type secondary cell wall biogenesis [GO:0009834]
At3g14890	DNA repair [GO:0006281]
At5g67520	cysteine biosynthetic process [GO:0019344]; hydrogen sulfide biosynthetic process [GO:0070814]; sulfate assimilation [GO:0000103]
At4g20130	chloroplast organization [GO:0009658]; methylation [GO:0032259]; plastid transcription [GO:0042793]; response to cytokinin [GO:0009735]; response to light stimulus [GO:0009416]; thylakoid membrane organization [GO:0010027]
At2g33610	chromatin remodeling [GO:0006338]
At1g17560	embryo sac development [GO:0009553]; integument development [GO:0080060]; plant ovule development [GO:0048481]; response to brassinosteroid [GO:0009741]; translation [GO:0006412]
At1g50170	response to oxidative stress [GO:0006979]; siroheme biosynthetic process [GO:0019354]
At4g35900	photoperiodism [GO:0009648]; positive regulation of DNA-templated transcription [GO:0045893]; positive regulation of flower development [GO:0009911]; regulation of DNA-templated transcription [GO:0006355]; regulation of flower development [GO:0009909]; regulation of photoperiodism, flowering [GO:2000028]
At3g61790	protein ubiquitination [GO:0016567]; ubiquitin-dependent protein catabolic process [GO:0006511]
At2g07040	pollen germination [GO:0009846]; pollen tube growth [GO:0009860]; regulation of pollen tube growth [GO:0080092]
At1g23380	meristem maintenance [GO:0010073]
At2g04550	abscisic acid-activated signaling pathway [GO:0009738]; auxin-activated signaling pathway [GO:0009734]; intracellular signal transduction [GO:0035556]; negative regulation of MAP kinase activity [GO:0043407]; regulation of organ growth [GO:0046620]; regulation of rate of cell growth [GO:0061388]; response to abscisic acid [GO:0009737]; response to auxin [GO:0009733]
At2g39810	negative regulation of DNA-templated transcription [GO:0045892]; protein ubiquitination [GO:0016567]; response to cold [GO:0009409]; vegetative to reproductive phase transition of meristem [GO:0010228]
At3g61070	circadian rhythm [GO:0007623]; peroxisome fission [GO:0016559]; peroxisome organization [GO:0007031]; regulation of peroxisome size [GO:0044375]
At3g06790	cytidine to uridine editing [GO:0016554]; mitochondrial mRNA modification [GO:0080156]; mitochondrial RNA modification [GO:1900864]; mRNA processing [GO:0006397]
At5g04410	positive regulation of DNA-templated transcription [GO:0045893]; regulation of flavonoid biosynthetic process [GO:0009962]; response to high light intensity [GO:0009644]
At5g11980	Golgi organization [GO:0007030]; Golgi vesicle transport [GO:0048193]; pollen tube growth [GO:0009860]; protein transport [GO:0015031]
At4g38000	floral organ abscission [GO:0010227]; positive regulation of DNA-templated transcription [GO:0045893]; regulation of DNA-templated transcription [GO:0006355]
At5g24850	photoreactive repair [GO:0000719]
At5g38470	nucleotide-excision repair [GO:0006289]; proteasome-mediated ubiquitin-dependent protein catabolic process [GO:0043161]; response to cold [GO:0009409]
At3g02540	nucleotide-excision repair [GO:0006289]; proteasome-mediated ubiquitin-dependent protein catabolic process [GO:0043161]; response to UV [GO:0009411]; UV protection [GO:0009650]
At1g16190	nucleotide-excision repair [GO:0006289]; proteasome-mediated ubiquitin-dependent protein catabolic process [GO:0043161]; response to UV [GO:0009411]; UV protection [GO:0009650]
At1g79650	nucleotide-excision repair [GO:0006289]; proteasome-mediated ubiquitin-dependent protein catabolic process [GO:0043161]; response to UV [GO:0009411]; UV protection [GO:0009650]
At4g13870	nucleobase-containing compound metabolic process [GO:0006139]
At3g59060	ethylene biosynthetic process [GO:0009693]; red, far-red light phototransduction [GO:0009585]; regulation of auxin biosynthetic process [GO:0010600]; regulation of auxin mediated signaling pathway [GO:0010928]; response to brassinosteroid [GO:0009741]; response to cold [GO:0009409]; response to low fluence blue light stimulus by blue low-fluence system [GO:0010244]
At3g24320	mismatch repair [GO:0006298]; mitochondrial DNA metabolic process [GO:0032042]; mitochondrial genome maintenance [GO:0000002]; response to heat [GO:0009408]
At4g14570	protein homotetramerization [GO:0051289]; proteolysis [GO:0006508]
At1g18450	chromatin organization [GO:0006325]; long-day photoperiodism, flowering [GO:0048574]; pollen sperm cell differentiation [GO:0048235]
At1g24030	defense response [GO:0006952]
At2g21800	cell division [GO:0051301]; DNA recombination [GO:0006310]; DNA repair [GO:0006281]; meiotic cell cycle [GO:0051321]
At1g34120	abscisic acid-activated signaling pathway [GO:0009738]; inositol trisphosphate metabolic process [GO:0032957]; phosphatidylinositol dephosphorylation [GO:0046856]; seed germination [GO:0009845]; seedling development [GO:0090351]
At5g50300	adenine nucleotide transport [GO:0051503]; adenine transport [GO:0015853]; guanine nucleotide transmembrane transport [GO:1903790]; guanine transport [GO:0015854]; purine nucleobase transport [GO:0006863]
At5g25752	proteolysis [GO:0006508]; regulation of jasmonic acid metabolic process [GO:0080140]
At5g11950	cytokinin biosynthetic process [GO:0009691]
At1g01360	abscisic acid-activated signaling pathway [GO:0009738]
At4g21470	FMN biosynthetic process [GO:0009398]; riboflavin biosynthetic process [GO:0009231]
At5g19080	protein ubiquitination [GO:0016567]
At3g19720	chloroplast fission [GO:0010020]; circadian rhythm [GO:0007623]; peroxisome fission [GO:0016559]; response to gibberellin [GO:0009739]
At3g20540	double-strand break repair [GO:0006302]; mitochondrial DNA replication [GO:0006264]; plastid DNA replication [GO:0033259]
At1g20510	jasmonic acid biosynthetic process [GO:0009695]; response to bacterium [GO:0009617]; response to jasmonic acid [GO:0009753]; response to wounding [GO:0009611]
At5g63380	jasmonic acid biosynthetic process [GO:0009695]; oxylipin biosynthetic process [GO:0031408]
At4g19010	ubiquinone biosynthetic process [GO:0006744]
At3g17470	guanosine tetraphosphate metabolic process [GO:0015969]
At5g60200	phloem or xylem histogenesis [GO:0010087]; regulation of DNA-templated transcription [GO:0006355]; root development [GO:0048364]; root radial pattern formation [GO:0090057]
At2g35930	defense response [GO:0006952]; protein autoubiquitination [GO:0051865]; protein ubiquitination [GO:0016567]; respiratory burst involved in defense response [GO:0002679]; response to water deprivation [GO:0009414]
At1g07350	mRNA processing [GO:0006397]; regulation of RNA splicing [GO:0043484]; response to high light intensity [GO:0009644]; RNA splicing [GO:0008380]
At1g71960	abscisic acid transport [GO:0080168]; abscisic acid-activated signaling pathway [GO:0009738]; export from cell [GO:0140352]; intercellular transport [GO:0010496]; negative regulation of post-embryonic development [GO:0048581]; response to abscisic acid [GO:0009737]; response to cold [GO:0009409]; response to heat [GO:0009408]; transmembrane transport [GO:0055085]
At4g24020	nitrate assimilation [GO:0042128]; response to nitrate [GO:0010167]; response to water deprivation [GO:0009414]; stomatal movement [GO:0010118]
At3g63500	cell fate specification [GO:0001708]; embryonic meristem initiation [GO:0090421]; embryonic pattern specification [GO:0009880]
At5g63610	cell division [GO:0051301]
At4g10310	potassium ion transport [GO:0006813]; response to osmotic stress [GO:0006970]; response to salt stress [GO:0009651]; sodium ion transport [GO:0006814]
At5g23960	diterpenoid biosynthetic process [GO:0016102]; response to herbivore [GO:0080027]; sesquiterpene biosynthetic process [GO:0051762]; sesquiterpenoid biosynthetic process [GO:0016106]
At2g16365	chloroplast organization [GO:0009658]; circadian rhythm [GO:0007623]; positive regulation of DNA-templated transcription [GO:0045893]; red or far-red light signaling pathway [GO:0010017]; regulation of photomorphogenesis [GO:0010099]; regulation of red or far-red light signaling pathway [GO:0090227]; response to blue light [GO:0009637]; response to far red light [GO:0010218]; response to red ligh…
At4g16700	phosphatidylethanolamine biosynthetic process [GO:0006646]; protein autoprocessing [GO:0016540]
At5g21150	defense response to virus [GO:0051607]; megasporocyte differentiation [GO:1904159]; megasporogenesis [GO:0009554]; plant ovule development [GO:0048481]; regulation of translation [GO:0006417]; regulatory ncRNA-mediated gene silencing [GO:0031047]
At5g21170	fatty acid biosynthetic process [GO:0006633]; nitrate assimilation [GO:0042128]
At5g21326	signal transduction [GO:0007165]
At4g16566	purine ribonucleotide metabolic process [GO:0009150]; sulfur compound metabolic process [GO:0006790]
At1g11760	abscisic acid-activated signaling pathway [GO:0009738]; cold acclimation [GO:0009631]; leaf senescence [GO:0010150]; positive regulation of transcription by RNA polymerase II [GO:0045944]; response to hydrogen peroxide [GO:0042542]; root development [GO:0048364]
At1g79790	riboflavin biosynthetic process [GO:0009231]
At3g51480	calcium ion transport [GO:0006816]; calcium-mediated signaling [GO:0019722]; cell-cell signaling [GO:0007267]; cellular response to amino acid stimulus [GO:0071230]; induced systemic resistance, jasmonic acid mediated signaling pathway [GO:0009864]; response to wounding [GO:0009611]
At1g65580	phosphatidylinositol dephosphorylation [GO:0046856]
At5g63420	auxin transport [GO:0060918]; auxin-activated signaling pathway [GO:0009734]; chloroplast organization [GO:0009658]; embryo development ending in seed dormancy [GO:0009793]; longitudinal axis specification [GO:0009942]; response to light stimulus [GO:0009416]; rRNA processing [GO:0006364]
At4g26500	embryo development ending in seed dormancy [GO:0009793]
At5g47670	abscisic acid-activated signaling pathway [GO:0009738]; positive regulation of DNA-templated transcription [GO:0045893]; regulation of DNA-templated transcription [GO:0006355]; response to water deprivation [GO:0009414]
At3g06930	epigenetic regulation of gene expression [GO:0040029]; peptidyl-arginine methylation, to asymmetrical-dimethyl arginine [GO:0019919]; positive regulation of DNA-templated transcription [GO:0045893]; positive regulation of response to oxidative stress [GO:1902884]; regulation of flower development [GO:0009909]; response to cadmium ion [GO:0046686]; response to salt stress [GO:0009651]; vegetative …
At3g24770	axillary shoot meristem initiation [GO:0090506]; cell division [GO:0051301]; cell-cell signaling involved in cell fate commitment [GO:0045168]; maintenance of root meristem identity [GO:0010078]; phloem development [GO:0010088]; phloem or xylem histogenesis [GO:0010087]; procambium histogenesis [GO:0010067]; regulation of cell differentiation [GO:0045595]; secondary shoot formation [GO:0010223]; …
At5g04500	lipid glycosylation [GO:0030259]; protein glycosylation [GO:0006486]; response to abscisic acid [GO:0009737]; response to salt stress [GO:0009651]; seed germination [GO:0009845]
At3g58070	gibberellic acid mediated signaling pathway [GO:0009740]; regulation of DNA-templated transcription [GO:0006355]; response to gibberellin [GO:0009739]; trichome branching [GO:0010091]; trichome differentiation [GO:0010026]
At4g33880	regulation of DNA-templated transcription [GO:0006355]; response to auxin [GO:0009733]; root hair initiation [GO:0048766]
At4g22305	defense response to bacterium [GO:0042742]; defense response to other organism [GO:0098542]; fatty acid metabolic process [GO:0006631]; phosphatidic acid biosynthetic process [GO:0006654]; regulation of plant-type hypersensitive response [GO:0010363]
At1g69940	cell wall modification [GO:0042545]; defense response to Gram-negative bacterium [GO:0050829]; pectin catabolic process [GO:0045490]; pollen tube growth [GO:0009860]
At4g15920	carbohydrate transport [GO:0008643]; cellular response to cold [GO:0070417]; cellular response to nitrogen starvation [GO:0006995]; circadian rhythm [GO:0007623]; fructose export from vacuole to cytoplasm [GO:1902334]; fructose transmembrane transport [GO:0015755]; protein homooligomerization [GO:0051260]; response to absence of light [GO:0009646]; response to fructose [GO:0009750]
At3g11910	jasmonic acid mediated signaling pathway [GO:0009867]; maintenance of root meristem identity [GO:0010078]; protein deubiquitination [GO:0016579]; protein modification by small protein removal [GO:0070646]; proteolysis [GO:0006508]; regulation of protein stability [GO:0031647]; regulation of root development [GO:2000280]
At1g77850	adventitious root development [GO:0048830]; anatomical structure morphogenesis [GO:0009653]; auxin-activated signaling pathway [GO:0009734]; callose deposition in cell wall [GO:0052543]; pollen development [GO:0009555]; pollen wall assembly [GO:0010208]; positive regulation of anther dehiscence [GO:0120195]; regulation of DNA-templated transcription [GO:0006355]
At4g01810	anther wall tapetum development [GO:0048658]; endoplasmic reticulum to Golgi vesicle-mediated transport [GO:0006888]; intracellular protein transport [GO:0006886]; pollen exine formation [GO:0010584]
At4g36290	chromatin organization [GO:0006325]; defense response to virus [GO:0051607]; DNA repair [GO:0006281]; plant-type hypersensitive response [GO:0009626]; positive regulation of defense response to bacterium [GO:1900426]; positive regulation of defense response to virus by host [GO:0002230]; positive regulation of plant-type hypersensitive response [GO:0034052]; positive regulation of systemic acquir…
At4g25720	peptidyl-pyroglutamic acid biosynthetic process, using glutaminyl-peptide cyclotransferase [GO:0017186]
At5g24400	carbohydrate metabolic process [GO:0005975]; cellular response to redox state [GO:0071461]; defense response to bacterium [GO:0042742]; defense response to oomycetes [GO:0002229]; nitrate assimilation [GO:0042128]; pentose-phosphate shunt [GO:0006098]
At5g15070	inositol metabolic process [GO:0006020]; inositol phosphate biosynthetic process [GO:0032958]; positive regulation of vitamin E biosynthetic process [GO:1904966]
At1g76710	DNA repair [GO:0006281]; flower development [GO:0009908]; methylation [GO:0032259]; response to UV-B [GO:0010224]; vegetative to reproductive phase transition of meristem [GO:0010228]
At2g42810	chloroplast-nucleus signaling pathway [GO:0010019]; negative regulation of chlorophyll biosynthetic process [GO:1902325]; nucleocytoplasmic transport [GO:0006913]; red or far-red light signaling pathway [GO:0010017]
At2g34900	positive regulation of DNA-templated transcription [GO:0045893]; positive regulation of seed germination [GO:0010030]
At3g54900	monoatomic cation transport [GO:0006812]
At1g47600	carbohydrate metabolic process [GO:0005975]; glucosinolate metabolic process [GO:0019760]
At1g04620	chlorophyll cycle [GO:0033354]; chlorophyll metabolic process [GO:0015994]
At5g47820	cellulose microfibril organization [GO:0010215]; cytoskeleton-dependent intracellular transport [GO:0030705]; microtubule-based movement [GO:0007018]; plant-type cell wall biogenesis [GO:0009832]
At2g22300	cellular response to cold [GO:0070417]; defense response to bacterium [GO:0042742]; defense response to fungus [GO:0050832]; extracellular ATP signaling [GO:0106167]; leaf senescence [GO:0010150]; positive regulation of defense response to insect [GO:1900367]; regulation of DNA-templated transcription [GO:0006355]; response to cold [GO:0009409]
At1g75690	photosystem II repair [GO:0010206]
At5g04360	starch biosynthetic process [GO:0019252]; starch catabolic process [GO:0005983]
At3g51960	DNA-templated transcription [GO:0006351]; negative regulation of response to salt stress [GO:1901001]; regulation of transcription by RNA polymerase II [GO:0006357]
At4g20400	circadian rhythm [GO:0007623]; developmental growth [GO:0048589]; flower development [GO:0009908]; L-pipecolic acid biosynthetic process [GO:0062034]; negative regulation of DNA-templated transcription [GO:0045892]; negative regulation of flower development [GO:0009910]; negative regulation of gene expression, epigenetic [GO:0045814]; negative regulation of long-day photoperiodism, flowering [GO:…
At1g70690	defense response to bacterium [GO:0042742]; response to other organism [GO:0051707]
At5g12290	galactolipid biosynthetic process [GO:0019375]; hydrogen peroxide biosynthetic process [GO:0050665]; mitochondrion organization [GO:0007005]; response to water deprivation [GO:0009414]
At4g27470	cellular response to hypoxia [GO:0071456]; protein ubiquitination [GO:0016567]; ubiquitin-dependent protein catabolic process [GO:0006511]
At1g44100	basic amino acid transport [GO:0015802]
At3g56490	purine ribonucleotide metabolic process [GO:0009150]; sulfur compound metabolic process [GO:0006790]
At1g17760	antisense RNA metabolic process [GO:0042868]; embryo sac development [GO:0009553]; mRNA 3'-end processing [GO:0031124]; negative regulation of DNA-templated transcription [GO:0045892]; post-transcriptional gene silencing [GO:0016441]; regulatory ncRNA-mediated gene silencing [GO:0031047]; RNA 3'-end processing [GO:0031123]
At4g34890	purine nucleobase catabolic process [GO:0006145]; response to reactive oxygen species [GO:0000302]; response to water deprivation [GO:0009414]; superoxide anion generation [GO:0042554]; xanthine metabolic process [GO:0046110]
At2g06025	N-terminal protein amino acid acetylation [GO:0006474]; peptidyl-lysine acetylation [GO:0018394]
At5g53200	fruit development [GO:0010154]; regulation of DNA-templated transcription [GO:0006355]; regulation of trichome patterning [GO:1900032]; trichome branching [GO:0010091]
At4g29470	arachidonate secretion [GO:0050482]; lipid catabolic process [GO:0016042]; phospholipid metabolic process [GO:0006644]; pollen development [GO:0009555]; pollen germination [GO:0009846]; pollen tube growth [GO:0009860]
At2g36305	CAAX-box protein maturation [GO:0080120]; CAAX-box protein processing [GO:0071586]; protein processing [GO:0016485]
At5g13570	deadenylation-dependent decapping of nuclear-transcribed mRNA [GO:0000290]; deadenylation-independent decapping of nuclear-transcribed mRNA [GO:0031087]; modulation by virus of host process [GO:0019048]; mRNA catabolic process [GO:0006402]; mRNA processing [GO:0006397]; nuclear-transcribed mRNA catabolic process, nonsense-mediated decay [GO:0000184]; post-embryonic development [GO:0009791]; post-…
At5g04620	biotin biosynthetic process [GO:0009102]
At3g63480	homologous chromosome pairing at meiosis [GO:0007129]; megagametogenesis [GO:0009561]; microtubule-based movement [GO:0007018]; pollen development [GO:0009555]; seed development [GO:0048316]
At4g15802	cellular heat acclimation [GO:0070370]; response to heat [GO:0009408]; seed development [GO:0048316]
At1g07180	cellular response to light stimulus [GO:0071482]; NADH oxidation [GO:0006116]
At2g26840	DNA recombination [GO:0006310]; nucleoid organization [GO:0090143]
At1g20830	chloroplast fission [GO:0010020]
At5g18480	ceramide biosynthetic process [GO:0046513]; inositol phosphoceramide metabolic process [GO:0006673]; pollen development [GO:0009555]; pollen tube guidance [GO:0010183]
At2g46450	defense response [GO:0006952]; response to bacterium [GO:0009617]; response to fungus [GO:0009620]
At4g16390	chloroplast organization [GO:0009658]; chloroplast RNA processing [GO:0031425]; positive regulation of translation [GO:0045727]
At2g19560	ethylene-activated signaling pathway [GO:0009873]; poly(A)+ mRNA export from nucleus [GO:0016973]; response to ethylene [GO:0009723]; root development [GO:0048364]
At5g60620	diacylglycerol biosynthetic process [GO:0006651]; fatty acid biosynthetic process [GO:0006633]; gametophyte development [GO:0048229]; glycerol-3-phosphate metabolic process [GO:0006072]; lipid storage [GO:0019915]; phospholipid biosynthetic process [GO:0008654]; pollen maturation [GO:0010152]; seed oilbody biogenesis [GO:0010344]; triglyceride biosynthetic process [GO:0019432]
At5g35080	endoplasmic reticulum unfolded protein response [GO:0030968]; ERAD pathway [GO:0036503]; response to salt stress [GO:0009651]
At4g23270	defense response to bacterium [GO:0042742]; response to salicylic acid [GO:0009751]
At1g73830	DNA-templated transcription [GO:0006351]; regulation of DNA-templated transcription [GO:0006355]
At4g28730	iron-sulfur cluster assembly [GO:0016226]
At5g15470	cell wall pectin biosynthetic process [GO:0052325]; mucilage pectin biosynthetic process [GO:0048358]; pollen development [GO:0009555]; pollen tube growth [GO:0009860]
At4g31120	methylation [GO:0032259]; positive regulation of vernalization response [GO:0010220]; regulation of flower development [GO:0009909]
At4g33330/At4g33340	cell wall organization [GO:0071555]; glucuronoxylan biosynthetic process [GO:0010417]; plant-type secondary cell wall biogenesis [GO:0009834]; xylan biosynthetic process [GO:0045492]
At2g45040	proteolysis [GO:0006508]
At5g08170	polyamine biosynthetic process [GO:0006596]; putrescine biosynthetic process from arginine [GO:0033388]
At5g48030	chaperone cofactor-dependent protein refolding [GO:0051085]; embryo sac cellularization [GO:0009558]; embryo sac development [GO:0009553]; nuclear membrane fusion [GO:0000740]; polar nucleus fusion [GO:0010197]; response to heat [GO:0009408]; synergid death [GO:0010198]
At4g34440	protein autophosphorylation [GO:0046777]
At4g18980	defense response to nematode [GO:0002215]; leaf senescence [GO:0010150]; regulation of gene expression [GO:0010468]; regulation of nematode larval development [GO:0061062]; response to abscisic acid [GO:0009737]; response to absence of light [GO:0009646]; response to bacterium [GO:0009617]; response to salicylic acid [GO:0009751]
At4g00370	L-ascorbic acid transmembrane transport [GO:0015882]; xanthophyll cycle [GO:0010028]
At4g35440	chloride transmembrane transport [GO:1902476]; regulation of photosynthesis, light reaction [GO:0042548]; thylakoid membrane organization [GO:0010027]
At4g26455	nucleus organization [GO:0006997]
At5g02750	gravitropism [GO:0009630]; protein ubiquitination [GO:0016567]
At1g27120	arabinogalactan protein metabolic process [GO:0010405]; protein O-linked glycosylation via hydroxyproline [GO:0018258]
At3g18520	epigenetic regulation of gene expression [GO:0040029]; negative regulation of gene expression, epigenetic [GO:0045814]; positive regulation of abscisic acid-activated signaling pathway [GO:0009789]; positive regulation of photomorphogenesis [GO:2000306]; protein homotetramerization [GO:0051289]; regulation of photosynthesis, light reaction [GO:0042548]; response to heat [GO:0009408]
At1g05200	calcium ion transport [GO:0006816]; calcium-mediated signaling [GO:0019722]; cellular response to acetate [GO:0071311]; cellular response to amino acid stimulus [GO:0071230]; cellular response to cold [GO:0070417]; cellular response to mechanical stimulus [GO:0071260]; response to wounding [GO:0009611]
At1g02065	anther development [GO:0048653]; cell differentiation [GO:0030154]; megasporogenesis [GO:0009554]; microsporogenesis [GO:0009556]
At3g21175	regulation of DNA-templated transcription [GO:0006355]
At5g23080	miRNA processing [GO:0035196]; mRNA processing [GO:0006397]; phloem or xylem histogenesis [GO:0010087]; RNA processing [GO:0006396]; siRNA processing [GO:0030422]
At1g16110	cell surface receptor signaling pathway [GO:0007166]
At5g08740	aerobic electron transport chain [GO:0019646]; cellular response to light stimulus [GO:0071482]; phylloquinone biosynthetic process [GO:0042372]
At4g30580	CDP-diacylglycerol biosynthetic process [GO:0016024]; embryo development ending in seed dormancy [GO:0009793]; phosphatidylglycerol biosynthetic process [GO:0006655]
At4g17050	allantoin catabolic process [GO:0000256]; purine nucleobase catabolic process [GO:0006145]; regulation of DNA-templated transcription [GO:0006355]; ureide catabolic process [GO:0010136]
At5g43980	defense response [GO:0006952]; plasmodesmata-mediated intercellular transport [GO:0010497]; transport of virus in multicellular host [GO:0046739]
At3g03450	cell differentiation [GO:0030154]; defense response [GO:0006952]; flower development [GO:0009908]; gibberellic acid mediated signaling pathway [GO:0009740]; negative regulation of gibberellic acid mediated signaling pathway [GO:0009938]; negative regulation of seed germination [GO:0010187]; regulation of seed dormancy process [GO:2000033]; regulation of seed germination [GO:0010029]; response to …
At5g01020	defense response [GO:0006952]
At5g03455	cell division [GO:0051301]; protein phosphorylation [GO:0006468]; response to arsenic-containing substance [GO:0046685]; sequestering of metal ion [GO:0051238]
At5g26220	glutathione catabolic process [GO:0006751]; response to cadmium ion [GO:0046686]; response to lead ion [GO:0010288]
At4g14720	leaf development [GO:0048366]; regulation of leaf morphogenesis [GO:1901371]
At4g34530	DNA-templated transcription [GO:0006351]; flower development [GO:0009908]; negative regulation of innate immune response [GO:0045824]; positive regulation of flower development [GO:0009911]; response to blue light [GO:0009637]
At3g46110	auxin-activated signaling pathway [GO:0009734]; cell division [GO:0051301]; inflorescence development [GO:0010229]; plant organ morphogenesis [GO:1905392]; protein polymerization [GO:0051258]; regulation of auxin biosynthetic process [GO:0010600]; regulation of auxin mediated signaling pathway [GO:0010928]; regulation of cell division [GO:0051302]; regulation of leaf development [GO:2000024]; reg…
At4g11890	defense response [GO:0006952]; immune response [GO:0006955]; positive regulation of defense response [GO:0031349]; regulation of abscisic acid-activated signaling pathway [GO:0009787]; signal transduction [GO:0007165]
At5g60990	rRNA processing [GO:0006364]
At4g39540	amino acid biosynthetic process [GO:0008652]; aromatic amino acid family biosynthetic process [GO:0009073]; chorismate biosynthetic process [GO:0009423]; shikimate metabolic process [GO:0019632]
At1g31170	cellular response to oxidative stress [GO:0034599]
At1g28960	coenzyme A biosynthetic process [GO:0015937]; nucleoside phosphate metabolic process [GO:0006753]; succinyl-CoA metabolic process [GO:0006104]
At1g76690	jasmonic acid biosynthetic process [GO:0009695]; oxylipin biosynthetic process [GO:0031408]; response to wounding [GO:0009611]
At2g02080	asymmetric cell division [GO:0008356]; pattern recognition receptor signaling pathway [GO:0002221]; positive regulation of DNA-templated transcription [GO:0045893]; root development [GO:0048364]
At4g11960	photosynthetic electron transport in photosystem I [GO:0009773]
[truncated: 10,416 more rows]

## Sheet: Protein-ProteinFamily
ProteinID	Protein_Family
A0A0A7EPL0	PIAL protein ligase family
A0A178VE74	Protein kinase superfamily, Ser/Thr protein kinase family, ZRK subfamily
[truncated: 12,856 more rows]

## Sheet: Protein-Protein
ProteinID	ProteinID
[truncated: 10,435 more rows]

[truncated: 7 more sheets: Protein-Domain, Gene-Molecular_Function, Protein-Trait, Gene-Cellular_Component, Protein-Signal_Pathway, Protein-GeneSymbol, Protein-SubcellularLocation]
