# Supplementary material for: Relational subgraphs fused with complete subgraphs based on the knowledge graph for mining protein complexes
Source: Sci Rep. 2025 Oct 29;15:37767. doi: 10.1038/s41598-025-18281-7 (PMC12572110; doi:10.1038/s41598-025-18281-7)
Supplement: Supplementary file 2 — Supplementary Material 2 [file 41598_2025_18281_MOESM2_ESM.xlsx]

## Sheet: Sheet1
Supplementary Table S2. Prediction of protein-protein interactions.
Protein ID	Protein ID	Label
Q9SHI7	Q9SLC3	know
Q9SHI7	Q9LSW9	know
Q9SHI7	Q8RX29	know
Q9SHI7	Q9FGJ6	know
Q9SHI7	Q94BY6	know
Q9SHI7	Q9LF64	know
Q9LSP7	Q9LSW9	know
Q9LSP7	Q8RX29	know
Q9LSP7	Q9FGJ6	know
Q9LSP7	Q6NQG7	know
O49552	O22469	know
Q84JM4	Q38831	know
Q84JM4	Q38825	know
Q84JM4	Q38822	know
Q84JM4	Q38829	know
Q84JM4	Q9ZSY8	know
Q9ZTX8	P33077	know
Q9ZTX8	P49677	know
Q9ZTX8	Q38830	know
Q9ZTX8	P49678	know
Q9ZTX8	P93830	know
Q9ZTX8	Q38832	know
Q9LRZ0	Q38831	know
Q9LRZ0	Q38822	know
Q9LRZ0	Q38829	know
Q9LRZ0	Q38826	know
Q38830	P93830	know
Q38830	Q38832	know
Q9FGV1	P33077	know
Q9FGV1	P49677	know
Q9FGV1	Q38830	know
Q9FGV1	P49678	know
Q9FGV1	P93830	know
Q9FGV1	Q38832	know
P49678	P93830	know
P49678	Q38832	know
O24407	Q38831	know
O24407	Q8LAL2	know
O24407	Q9M1R4	know
O24407	Q38824	know
O24407	Q8RYC6	know
O24407	Q38822	know
O24407	Q38827	know
O24407	Q38829	know
O24407	Q9C966	know
O24407	Q8H174	know
O24407	Q9XFM0	know
O24407	Q9ZSY8	know
O24407	Q9C5X0	know
O24407	Q38828	know
O24407	Q38826	know
O24407	P33078	know
O24407	O24408	know
O24408	Q38825	know
O24408	Q38822	know
O24408	Q38827	know
O24408	Q38829	know
O24408	Q9C966	know
O24408	Q8H174	know
O24408	Q9XFM0	know
O24408	Q9ZSY8	know
O24408	Q9C5X0	know
O24408	Q38828	know
O24408	Q38826	know
O24408	O24410	know
O24408	P33078	know
P93024	P33077	know
P93024	P49677	know
P93024	Q38830	know
P93024	P49678	know
P93024	P93830	know
P93024	Q38832	know
Q38828	Q38831	know
Q38828	Q8LAL2	know
Q38828	Q9M1R4	know
Q38828	Q38824	know
Q38828	Q8RYC6	know
Q38828	Q38825	know
Q38828	Q38822	know
Q38828	Q38827	know
Q38828	Q38829	know
Q38828	Q9C966	know
Q38828	Q8H174	know
Q38828	Q9XFM0	know
Q38828	Q9ZSY8	know
Q38828	Q9C5X0	know
Q38828	Q38826	know
Q38828	P33078	know
P49677	Q38832	know
Q38826	Q38831	know
Q38826	Q8LAL2	know
Q38826	Q38824	know
Q38826	Q38825	know
Q38826	Q38822	know
Q38826	Q38827	know
Q38826	Q38829	know
Q38826	Q9C966	know
Q38826	Q8H174	know
Q38826	Q9XFM0	know
Q38826	Q9ZSY8	know
Q38826	Q9C5X0	know
Q38826	O24410	know
Q38826	P33078	know
Q38831	Q8LAL2	know
Q38831	Q38825	know
Q38831	Q38827	know
Q38831	Q9ZSY8	know
Q9C5W9	P93830	know
Q9ZTX9	P33077	know
Q9ZTX9	P49677	know
Q9ZTX9	Q38830	know
Q9ZTX9	P49678	know
Q9ZTX9	P93830	know
Q9ZTX9	Q38832	know
Q9XED8	P33077	know
Q9XED8	P49677	know
Q9XED8	Q38830	know
Q9XED8	P49678	know
P93830	P33077	know
Q9C966	Q38825	know
Q9C966	Q38827	know
Q38822	Q8LAL2	know
Q38822	Q38825	know
Q38822	Q38827	know
Q38822	Q9ZSY8	know
P33077	Q38832	know
Q9C5X0	Q38825	know
Q9C5X0	Q38827	know
Q9C5X0	Q9ZSY8	know
Q9C5X0	Q93WC4	know
Q38824	Q8LAL2	know
Q38824	Q9ZSY8	know
Q9XFM0	Q8LAL2	know
Q9XFM0	Q38825	know
Q9XFM0	Q38827	know
Q9XFM0	Q9ZSY8	know
Q9XFM0	Q93WC4	know
Q38829	Q38825	know
Q38829	Q38827	know
Q38829	Q9ZSY8	know
Q9ZSY8	Q8LAL2	know
Q9ZSY8	Q9M1R4	know
Q9ZSY8	Q38825	know
Q9ZSY8	Q38827	know
Q9ZSY8	Q8H174	know
Q9ZSY8	P33078	know
Q38825	Q8LAL2	know
Q38825	Q9M1R4	know
Q38825	Q8RYC6	know
Q38825	O24410	know
Q38825	P33078	know
P33078	Q8LAL2	know
P33078	Q38827	know
P33078	Q93WC4	know
Q38827	Q8LAL2	know
Q8LAL2	Q9M1R4	know
Q8LAL2	Q8RYC6	know
Q38827	O24409	know
Q8LAL2	O24409	know
Q38826	O24409	know
Q9LRZ0	O24409	know
Q38828	O24409	know
O24409	Q38824	know
O24409	Q38825	know
O24409	Q38822	know
O24409	Q38829	know
O24409	Q9C966	know
O24409	Q8H174	know
O24409	Q9XFM0	know
O24409	Q9ZSY8	know
O24409	Q9C5X0	know
O24409	O24407	know
O24409	P33078	know
O24409	O24408	know
Q84JM4	O24409	know
Q38831	O24409	know
Q9SKN5	P49677	know
Q9SKN5	P93830	know
Q9FKM7	Q38825	know
Q9FKM7	Q9ZSY8	know
Q9FKM7	Q38828	know
Q9FKM7	O24407	know
Q9FKM7	Q93WC4	know
Q9C7I9	P93830	know
Q9LTX2	Q9XFM0	know
Q9LTX2	Q38826	know
Q9FKM7	Q8LAL2	know
Q9LTX2	Q38825	know
Q9LNJ0	O65717	know
Q9LNJ0	Q9LD40	know
Q9LNJ0	Q9M0A4	know
Q9LV52	Q1PDN3	know
Q9LV52	Q9SV12	know
Q9SV31	Q39196	know
Q9SV31	Q9ZVX8	know
Q39196	Q9ZVX8	know
Q84JS6	Q9FXG8	know
Q84JS6	Q9FWS9	know
Q84JS6	Q9SIW1	know
Q84JS6	O65685	know
Q84JS6	Q9SW80	know
Q84JS6	Q9LZM8	know
Q84JS6	Q8S897	know
Q84JS6	P48731	know
Q84JS6	Q94KL5	know
P48002	Q9FXG8	know
P48002	Q9FWS9	know
P48002	Q9SIW1	know
P48002	O65685	know
P48002	Q9SW80	know
P48002	Q9LZM8	know
P48002	Q8S897	know
P48002	Q94KL5	know
P46640	Q9FXG8	know
P46640	Q9SIW1	know
P46640	O65685	know
P46640	Q9SJJ3	know
P46640	Q9SW80	know
P46640	Q9LZM8	know
P46640	Q8S897	know
P46640	P48731	know
P46640	Q94KL5	know
Q9FXG8	Q9FWS9	know
Q9FXG8	Q94KL5	know
P48731	Q94KL5	know
Q9FWS9	Q9SIW1	know
Q9FWS9	Q9LZM8	know
Q9FWS9	Q94KL5	know
P48000	Q9FWS9	know
P48000	Q9SIW1	know
P48000	O65685	know
P48000	Q9SW80	know
P48000	Q9LZM8	know
P48000	Q8S897	know
P48000	Q94KL5	know
Q94KL5	Q8S897	know
P48002	Q9SJ56	know
P46639	Q9FWS9	know
P46639	Q9SIW1	know
P46639	O65685	know
P46639	Q9SJJ3	know
P46639	Q9SW80	know
P46639	Q9LZM8	know
P46639	P48731	know
P46639	Q94KL5	know
Q9FWS9	Q9SJ56	know
Q9SJ56	O65685	know
Q9SJ56	Q9SW80	know
Q9SJ56	P48731	know
Q9SJ56	Q94KL5	know
P46640	Q9SJ56	know
Q84JS6	Q9SJ56	know
P46639	Q9FXG8	know
Q9FXG8	Q9SJ56	know
P48000	Q9SJ56	know
Q9FPQ8	O65685	know
Q9FPQ8	Q8S897	know
Q9FPQ8	P48731	know
P48001	P48731	know
Q9FPQ8	Q9SIW1	know
P48001	O65685	know
Q39128	Q38849	know
Q9SKN5	P93024	know
P33077	Q9FX25	know
Q9XED8	Q94JM3	know
Q9XED8	P93024	know
Q9C5W9	Q94JM3	know
Q9C5W9	P93024	know
P93024	Q9XID4	know
P93024	Q9ZTX9	know
Q9XID4	Q94JM3	know
P93024	Q9ZTX8	know
Q9ZTX8	Q9C5W9	know
Q9ZTX8	Q9XID4	know
Q9ZTX8	Q9SKN5	know
Q9ZTX8	Q9ZTX9	know
Q9ZTX8	Q9XED8	know
Q9SHI7	Q94C77	know
Q9SHI7	Q0WR59	know
O22938	Q8LFN2	know
C0LGT1	Q8LFN2	know
Q9LSP7	O48788	know
Q9LSP7	O04567	know
Q9SHI7	Q9SUQ3	know
Q84N34	Q9M8T0	know
Q9LSP7	Q9C8M9	know
Q9SHI7	Q9FG24	know
Q9SHI7	Q9LUL4	know
Q9SHI7	O48788	know
C0LGW2	Q0WNY5	know
Q8S8M9	Q9FFF5	know
Q8S8M9	Q8LA16	know
Q8VWK4	Q9M2X3	know
Q8VWK4	Q9FJW5	know
Q9SHI7	Q9LJY0	know
Q8S8M9	Q5XEM9	know
Q8S8M9	Q9SRM4	know
Q8LA16	Q9SRM4	know
F4HYV5	O65508	unknow
F4HYV5	Q9FH59	unknow
F4HYV5	Q9FWX2	unknow
F4HYV5	Q9SL41	unknow
Q9FWX2	O65508	unknow
Q9FWX2	Q9FH59	unknow
Q9FWX2	Q9SL41	unknow
Q9SHI7	Q9SN28	unknow
Q9SHI7	Q9SKK8	unknow
Q9SHI7	O82353	unknow
Q9SHI7	P0CH02	unknow
Q9SHI7	Q9SN27	unknow
Q9SHI7	Q9FG21	unknow
Q9SHI7	Q8LFY8	unknow
Q9SHI7	Q9FLC6	unknow
Q9SHI7	Q5EAE9	unknow
Q9SHI7	Q9M0C3	unknow
Q9SHI7	Q9LZV8	unknow
Q9SHI7	P0C041	unknow
Q9SHI7	Q8RXX9	unknow
Q9SHI7	Q9M0R4	unknow
Q9SHI7	Q8GW38	unknow
Q9SHI7	O64763	unknow
Q9SHI7	P0C034	unknow
Q9SHI7	O64762	unknow
Q9SHI7	P0CH03	unknow
Q9SHI7	P93823	unknow
Q9SHI7	Q9SL78	unknow
Q9SHI7	Q9FIR0	unknow
Q9SHI7	O80927	unknow
Q9SHI7	Q9SRQ8	unknow
Q9SHI7	P0CH01	unknow
Q9SHI7	Q9C919	unknow
Q9SHI7	Q9LZJ6	unknow
Q9SHI7	Q570X5	unknow
Q9SHI7	Q9ZV53	unknow
Q9SHI7	Q84W40	unknow
Q9SHI7	Q9M313	unknow
Q9SHI7	Q8L9W3	unknow
Q9SHI7	Q6NKR1	unknow
Q9SHI7	Q6NML0	unknow
Q9SHI7	Q9C7I1	unknow
Q9SHI7	Q9LY41	unknow
Q9SHI7	Q9LM69	unknow
Q9SHI7	Q9FL42	unknow
Q9SHI7	Q940Q4	unknow
Q9SHI7	Q9FHG8	unknow
Q9SHI7	Q9SRM0	unknow
Q9SHI7	Q9LUL6	unknow
Q9SHI7	Q5XF85	unknow
Q9SHI7	P0C035	unknow
Q9SHI7	Q8LC69	unknow
Q9SHI7	Q67YI6	unknow
Q9SHI7	Q9LS99	unknow
Q9SHI7	Q6NQG7	unknow
Q9SHI7	Q8L9T5	unknow
Q9SHI7	Q9SZL4	unknow
Q9SHI7	Q9SK92	unknow
Q9SHI7	Q9SG96	unknow
Q9SHI7	Q9M0R7	unknow
Q9SHI7	Q9SJJ7	unknow
Q9SHI7	Q9FL07	unknow
Q9SHI7	Q9LQM2	unknow
Q9SHI7	Q9ZT49	unknow
Q9SHI7	O49691	unknow
Q9SHI7	O22255	unknow
Q9SHI7	Q9LJL6	unknow
Q9SHI7	Q9M0R5	unknow
Q9SHI7	O22755	unknow
Q9SHI7	Q8LF65	unknow
Q9SHI7	Q9M0R6	unknow
Q9SHI7	Q9XF63	unknow
Q9SHI7	Q9C7E9	unknow
Q9SHI7	Q8W571	unknow
Q9SHI7	Q9SLC4	unknow
Q9SHI7	Q9ZV51	unknow
Q9SHI7	Q9LUZ9	unknow
Q9SYS3	Q9SN28	unknow
Q9SYS3	Q9SKK8	unknow
Q9SYS3	O82353	unknow
Q9SYS3	P0CH02	unknow
Q9SYS3	Q9SN27	unknow
Q9SYS3	Q9FG21	unknow
Q9SYS3	Q8LFY8	unknow
Q9SYS3	Q9FLC6	unknow
Q9SYS3	Q5EAE9	unknow
Q9SYS3	Q9LF64	unknow
Q9SYS3	Q9M0C3	unknow
Q9SYS3	Q9LZV8	unknow
Q9SYS3	P0C041	unknow
Q9SYS3	Q8RXX9	unknow
Q9SYS3	Q9M0R4	unknow
Q9SYS3	Q8GW38	unknow
Q9SYS3	O64763	unknow
Q9SYS3	P0C034	unknow
Q9SYS3	O64762	unknow
Q9SYS3	P0CH03	unknow
Q9SYS3	Q9SL78	unknow
Q9SYS3	Q9FIR0	unknow
Q9SYS3	O80927	unknow
Q9SYS3	Q9SRQ8	unknow
Q9SYS3	P0CH01	unknow
Q9SYS3	Q9C919	unknow
Q9SYS3	Q9LZJ6	unknow
Q9SYS3	Q570X5	unknow
Q9SYS3	Q9ZV53	unknow
Q9SYS3	Q84W40	unknow
Q9SYS3	Q9M313	unknow
Q9SYS3	Q8L9W3	unknow
Q9SYS3	Q6NKR1	unknow
Q9SYS3	Q9SLC3	unknow
Q9SYS3	Q6NML0	unknow
Q9SYS3	Q9C7I1	unknow
Q9SYS3	Q9LY41	unknow
Q9SYS3	Q9LM69	unknow
Q9SYS3	Q9FL42	unknow
Q9SYS3	Q940Q4	unknow
Q9SYS3	Q9FHG8	unknow
Q9SYS3	Q9SRM0	unknow
Q9SYS3	Q9LUL6	unknow
Q9SYS3	Q5XF85	unknow
Q9SYS3	P0C035	unknow
Q9SYS3	Q8LC69	unknow
Q9SYS3	Q67YI6	unknow
Q9SYS3	Q9LS99	unknow
Q9SYS3	Q6NQG7	unknow
Q9SYS3	Q8L9T5	unknow
Q9SYS3	Q9SZL4	unknow
Q9SYS3	Q9SK92	unknow
Q9SYS3	Q9SG96	unknow
Q9SYS3	Q9M0R7	unknow
Q9SYS3	Q9LSW9	unknow
Q9SYS3	Q9SJJ7	unknow
Q9SYS3	Q9FL07	unknow
Q9SYS3	Q9LQM2	unknow
Q9SYS3	Q9ZT49	unknow
Q9SYS3	O49691	unknow
Q9SYS3	O22255	unknow
Q9SYS3	Q9LJL6	unknow
Q9SYS3	Q9M0R5	unknow
Q9SYS3	O22755	unknow
Q9SYS3	Q8LF65	unknow
Q9SYS3	Q9M0R6	unknow
Q9SYS3	Q9XF63	unknow
Q9SYS3	Q8RX29	unknow
Q9SYS3	Q9FGJ6	unknow
Q9SYS3	Q9C7E9	unknow
Q9SYS3	Q8W571	unknow
Q9SYS3	Q94BY6	unknow
Q9SYS3	Q9SLC4	unknow
Q9SYS3	Q9ZV51	unknow
Q9SYS3	Q9LUZ9	unknow
Q9LSP7	Q9SN28	unknow
Q9LSP7	Q9SKK8	unknow
Q9LSP7	O82353	unknow
Q9LSP7	P0CH02	unknow
Q9LSP7	Q9SN27	unknow
Q9LSP7	Q9FG21	unknow
Q9LSP7	Q8LFY8	unknow
Q9LSP7	Q9FLC6	unknow
Q9LSP7	Q5EAE9	unknow
Q9LSP7	Q9LF64	unknow
Q9LSP7	Q9M0C3	unknow
Q9LSP7	Q9LZV8	unknow
Q9LSP7	P0C041	unknow
Q9LSP7	Q8RXX9	unknow
Q9LSP7	Q9M0R4	unknow
Q9LSP7	Q8GW38	unknow
Q9LSP7	O64763	unknow
Q9LSP7	P0C034	unknow
Q9LSP7	O64762	unknow
Q9LSP7	P0CH03	unknow
Q9LSP7	P93823	unknow
Q9LSP7	Q9SL78	unknow
Q9LSP7	Q9FIR0	unknow
Q9LSP7	O80927	unknow
Q9LSP7	Q9SRQ8	unknow
Q9LSP7	P0CH01	unknow
Q9LSP7	Q9C919	unknow
Q9LSP7	Q9LZJ6	unknow
Q9LSP7	Q570X5	unknow
Q9LSP7	Q9ZV53	unknow
Q9LSP7	Q84W40	unknow
Q9LSP7	Q9M313	unknow
Q9LSP7	Q8L9W3	unknow
Q9LSP7	Q6NKR1	unknow
Q9LSP7	Q9SLC3	unknow
Q9LSP7	Q6NML0	unknow
Q9LSP7	Q9C7I1	unknow
Q9LSP7	Q9LY41	unknow
Q9LSP7	Q9LM69	unknow
Q9LSP7	Q9FL42	unknow
Q9LSP7	Q940Q4	unknow
Q9LSP7	Q9FHG8	unknow
Q9LSP7	Q9SRM0	unknow
Q9LSP7	Q9LUL6	unknow
Q9LSP7	Q5XF85	unknow
Q9LSP7	P0C035	unknow
Q9LSP7	Q8LC69	unknow
Q9LSP7	Q67YI6	unknow
Q9LSP7	Q9LS99	unknow
Q9LSP7	Q8L9T5	unknow
Q9LSP7	Q9SZL4	unknow
Q9LSP7	Q9SK92	unknow
Q9LSP7	Q9SG96	unknow
Q9LSP7	Q9M0R7	unknow
Q9LSP7	Q9SJJ7	unknow
Q9LSP7	Q9FL07	unknow
Q9LSP7	Q9LQM2	unknow
Q9LSP7	Q9ZT49	unknow
Q9LSP7	O49691	unknow
Q9LSP7	O22255	unknow
Q9LSP7	Q9LJL6	unknow
Q9LSP7	Q9M0R5	unknow
Q9LSP7	O22755	unknow
Q9LSP7	Q8LF65	unknow
Q9LSP7	Q9M0R6	unknow
Q9LSP7	Q9XF63	unknow
Q9LSP7	Q9C7E9	unknow
Q9LSP7	Q8W571	unknow
Q9LSP7	Q94BY6	unknow
Q9LSP7	Q9SLC4	unknow
Q9LSP7	Q9ZV51	unknow
Q9LSP7	Q9LUZ9	unknow
Q9SYS7	Q9SN28	unknow
Q9SYS7	Q9SKK8	unknow
Q9SYS7	O82353	unknow
Q9SYS7	P0CH02	unknow
Q9SYS7	Q9SN27	unknow
Q9SYS7	Q9FG21	unknow
Q9SYS7	Q8LFY8	unknow
Q9SYS7	Q9FLC6	unknow
Q9SYS7	Q5EAE9	unknow
Q9SYS7	Q9LF64	unknow
Q9SYS7	Q9M0C3	unknow
Q9SYS7	Q9LZV8	unknow
Q9SYS7	P0C041	unknow
Q9SYS7	Q8RXX9	unknow
Q9SYS7	Q9M0R4	unknow
Q9SYS7	Q8GW38	unknow
Q9SYS7	O64763	unknow
Q9SYS7	P0C034	unknow
Q9SYS7	O64762	unknow
Q9SYS7	P0CH03	unknow
Q9SYS7	P93823	unknow
Q9SYS7	Q9SL78	unknow
Q9SYS7	Q9FIR0	unknow
Q9SYS7	O80927	unknow
Q9SYS7	Q9SRQ8	unknow
Q9SYS7	P0CH01	unknow
Q9SYS7	Q9C919	unknow
Q9SYS7	Q9LZJ6	unknow
Q9SYS7	Q570X5	unknow
Q9SYS7	Q9ZV53	unknow
Q9SYS7	Q84W40	unknow
Q9SYS7	Q9M313	unknow
Q9SYS7	Q8L9W3	unknow
Q9SYS7	Q6NKR1	unknow
Q9SYS7	Q9SLC3	unknow
Q9SYS7	Q6NML0	unknow
Q9SYS7	Q9C7I1	unknow
Q9SYS7	Q9LY41	unknow
Q9SYS7	Q9LM69	unknow
Q9SYS7	Q9FL42	unknow
Q9SYS7	Q940Q4	unknow
Q9SYS7	Q9FHG8	unknow
Q9SYS7	Q9SRM0	unknow
Q9SYS7	Q9LUL6	unknow
Q9SYS7	Q5XF85	unknow
Q9SYS7	P0C035	unknow
Q9SYS7	Q8LC69	unknow
Q9SYS7	Q67YI6	unknow
Q9SYS7	Q9LS99	unknow
Q9SYS7	Q6NQG7	unknow
Q9SYS7	Q8L9T5	unknow
Q9SYS7	Q9SZL4	unknow
Q9SYS7	Q9SK92	unknow
Q9SYS7	Q9SG96	unknow
Q9SYS7	Q9M0R7	unknow
Q9SYS7	Q9LSW9	unknow
Q9SYS7	Q9SJJ7	unknow
Q9SYS7	Q9FL07	unknow
Q9SYS7	Q9LQM2	unknow
Q9SYS7	Q9ZT49	unknow
Q9SYS7	O49691	unknow
Q9SYS7	O22255	unknow
Q9SYS7	Q9LJL6	unknow
Q9SYS7	Q9M0R5	unknow
Q9SYS7	O22755	unknow
Q9SYS7	Q8LF65	unknow
Q9SYS7	Q9M0R6	unknow
Q9SYS7	Q9XF63	unknow
Q9SYS7	Q8RX29	unknow
Q9SYS7	Q9FGJ6	unknow
Q9SYS7	Q9C7E9	unknow
Q9SYS7	Q8W571	unknow
Q9SYS7	Q9SLC4	unknow
Q9SYS7	Q9ZV51	unknow
Q9SYS7	Q9LUZ9	unknow
Q9SXY1	O22469	unknow
Q9SXY1	O22468	unknow
Q6A333	O22469	unknow
Q6A333	O22468	unknow
Q6A332	O22469	unknow
Q6A332	O22468	unknow
O49552	O22467	unknow
O49552	O22468	unknow
Q84JM4	Q8LAL2	unknow
Q84JM4	Q9M1R4	unknow
Q84JM4	Q38824	unknow
Q84JM4	Q8RYC6	unknow
Q84JM4	Q38827	unknow
Q84JM4	Q9C966	unknow
Q84JM4	Q8H174	unknow
Q84JM4	Q9XFM0	unknow
Q84JM4	Q9C5X0	unknow
Q84JM4	Q38828	unknow
Q84JM4	Q38826	unknow
Q84JM4	O24407	unknow
Q84JM4	O24410	unknow
Q84JM4	Q93WC4	unknow
Q84JM4	P33078	unknow
Q84JM4	O24408	unknow
Q9LRZ0	Q8LAL2	unknow
Q9LRZ0	Q9M1R4	unknow
Q9LRZ0	Q38824	unknow
Q9LRZ0	Q8RYC6	unknow
Q9LRZ0	Q38825	unknow
Q9LRZ0	Q38827	unknow
Q9LRZ0	Q9C966	unknow
Q9LRZ0	Q8H174	unknow
Q9LRZ0	Q9XFM0	unknow
Q9LRZ0	Q9ZSY8	unknow
Q9LRZ0	Q9C5X0	unknow
Q9LRZ0	Q38828	unknow
Q9LRZ0	O24407	unknow
Q9LRZ0	O24410	unknow
Q9LRZ0	Q93WC4	unknow
Q9LRZ0	P33078	unknow
Q9LRZ0	O24408	unknow
Q38830	P33077	unknow
Q38830	P49677	unknow
Q38830	P49678	unknow
P49678	P33077	unknow
P49678	P49677	unknow
O24407	Q38825	unknow
O24407	O24410	unknow
O24407	Q93WC4	unknow
O24408	Q38831	unknow
O24408	Q8LAL2	unknow
O24408	Q9M1R4	unknow
O24408	Q38824	unknow
O24408	Q8RYC6	unknow
O24408	Q93WC4	unknow
Q38828	O24410	unknow
Q38828	Q93WC4	unknow
P49677	P33077	unknow
P49677	P93830	unknow
Q38826	Q9M1R4	unknow
Q38826	Q8RYC6	unknow
Q38826	Q93WC4	unknow
Q38831	Q9M1R4	unknow
Q38831	Q38824	unknow
Q38831	Q8RYC6	unknow
Q38831	Q38822	unknow
Q38831	Q38829	unknow
Q38831	Q9C966	unknow
Q38831	Q8H174	unknow
Q38831	Q9XFM0	unknow
Q38831	Q9C5X0	unknow
Q38831	O24410	unknow
Q38831	Q93WC4	unknow
Q38831	P33078	unknow
Q9C5W9	P33077	unknow
Q9C5W9	P49677	unknow
Q9C5W9	Q38830	unknow
Q9C5W9	P49678	unknow
Q9C5W9	Q38832	unknow
Q9XED8	P93830	unknow
Q9XED8	Q38832	unknow
P93830	Q38832	unknow
Q9C966	Q8LAL2	unknow
Q9C966	Q9M1R4	unknow
Q9C966	Q38824	unknow
Q9C966	Q8RYC6	unknow
Q9C966	Q38822	unknow
Q9C966	Q38829	unknow
Q9C966	Q8H174	unknow
Q9C966	Q9XFM0	unknow
Q9C966	Q9ZSY8	unknow
Q9C966	Q9C5X0	unknow
Q9C966	O24410	unknow
Q9C966	Q93WC4	unknow
Q9C966	P33078	unknow
Q38822	Q9M1R4	unknow
Q38822	Q38824	unknow
Q38822	Q8RYC6	unknow
Q38822	Q38829	unknow
Q38822	Q8H174	unknow
Q38822	Q9XFM0	unknow
Q38822	Q9C5X0	unknow
Q38822	O24410	unknow
Q38822	Q93WC4	unknow
Q38822	P33078	unknow
Q9C5X0	Q8LAL2	unknow
Q9C5X0	Q9M1R4	unknow
Q9C5X0	Q38824	unknow
Q9C5X0	Q8RYC6	unknow
Q9C5X0	Q38829	unknow
Q9C5X0	Q8H174	unknow
Q9C5X0	Q9XFM0	unknow
Q9C5X0	O24410	unknow
Q9C5X0	P33078	unknow
Q38824	Q9M1R4	unknow
Q38824	Q8RYC6	unknow
Q38824	Q38825	unknow
Q38824	Q38827	unknow
Q38824	Q38829	unknow
Q38824	Q8H174	unknow
Q38824	Q9XFM0	unknow
Q38824	O24410	unknow
Q38824	Q93WC4	unknow
Q38824	P33078	unknow
Q9XFM0	Q9M1R4	unknow
Q9XFM0	Q8RYC6	unknow
Q9XFM0	Q38829	unknow
Q9XFM0	Q8H174	unknow
Q9XFM0	O24410	unknow
Q9XFM0	P33078	unknow
Q38829	Q8LAL2	unknow
Q38829	Q9M1R4	unknow
Q38829	Q8RYC6	unknow
Q38829	Q8H174	unknow
Q38829	O24410	unknow
Q38829	Q93WC4	unknow
Q38829	P33078	unknow
Q9ZSY8	Q8RYC6	unknow
Q9ZSY8	O24410	unknow
Q9ZSY8	Q93WC4	unknow
Q8H174	Q8LAL2	unknow
Q8H174	Q9M1R4	unknow
Q8H174	Q8RYC6	unknow
Q8H174	Q38825	unknow
Q8H174	Q38827	unknow
Q8H174	O24410	unknow
Q8H174	Q93WC4	unknow
Q8H174	P33078	unknow
Q38825	Q38827	unknow
Q38825	Q93WC4	unknow
P33078	Q9M1R4	unknow
P33078	Q8RYC6	unknow
P33078	O24410	unknow
Q38827	Q9M1R4	unknow
Q38827	Q8RYC6	unknow
Q38827	O24410	unknow
Q38827	Q93WC4	unknow
Q8LAL2	O24410	unknow
Q8LAL2	Q93WC4	unknow
O24409	Q9M1R4	unknow
O24409	Q8RYC6	unknow
O24409	O24410	unknow
O24409	Q93WC4	unknow
Q94JM3	P33077	unknow
Q94JM3	P49677	unknow
Q94JM3	Q38830	unknow
Q94JM3	P49678	unknow
Q94JM3	P93830	unknow
Q94JM3	Q38832	unknow
Q9SKN5	P33077	unknow
Q9SKN5	Q38830	unknow
Q9SKN5	P49678	unknow
Q9SKN5	Q38832	unknow
Q9FKM7	O24409	unknow
Q9FKM7	Q38831	unknow
Q9FKM7	Q9M1R4	unknow
Q9FKM7	Q38824	unknow
Q9FKM7	Q8RYC6	unknow
Q9FKM7	Q38822	unknow
Q9FKM7	Q38827	unknow
Q9FKM7	Q38829	unknow
Q9FKM7	Q9C966	unknow
Q9FKM7	Q8H174	unknow
Q9FKM7	Q9XFM0	unknow
Q9FKM7	Q9C5X0	unknow
Q9FKM7	Q38826	unknow
Q9FKM7	O24410	unknow
Q9FKM7	P33078	unknow
Q9FKM7	O24408	unknow
Q9M1R4	Q8RYC6	unknow
Q9M1R4	O24410	unknow
Q9M1R4	Q93WC4	unknow
Q93YR9	P33077	unknow
Q93YR9	P49677	unknow
Q93YR9	Q38830	unknow
Q93YR9	P49678	unknow
Q93YR9	P93830	unknow
Q93YR9	Q38832	unknow
Q8RYC6	O24410	unknow
Q8RYC6	Q93WC4	unknow
Q9XID4	P33077	unknow
Q9XID4	P49677	unknow
Q9XID4	Q38830	unknow
Q9XID4	P49678	unknow
Q9XID4	P93830	unknow
Q9XID4	Q38832	unknow
Q9C7I9	P33077	unknow
Q9C7I9	P49677	unknow
Q9C7I9	Q38830	unknow
Q9C7I9	P49678	unknow
Q9C7I9	Q38832	unknow
Q9C8N7	P33077	unknow
Q9C8N7	P49677	unknow
Q9C8N7	Q38830	unknow
Q9C8N7	P49678	unknow
Q9C8N7	P93830	unknow
Q9C8N7	Q38832	unknow
O24410	Q93WC4	unknow
Q9LTX2	O24409	unknow
Q9LTX2	Q38831	unknow
Q9LTX2	Q8LAL2	unknow
Q9LTX2	Q9M1R4	unknow
Q9LTX2	Q38824	unknow
Q9LTX2	Q8RYC6	unknow
Q9LTX2	Q38822	unknow
Q9LTX2	Q38827	unknow
Q9LTX2	Q38829	unknow
Q9LTX2	Q9C966	unknow
Q9LTX2	Q8H174	unknow
Q9LTX2	Q9ZSY8	unknow
Q9LTX2	Q9C5X0	unknow
Q9LTX2	Q38828	unknow
Q9LTX2	O24407	unknow
Q9LTX2	O24410	unknow
Q9LTX2	Q93WC4	unknow
Q9LTX2	P33078	unknow
Q9LTX2	O24408	unknow
Q9FX25	P49677	unknow
Q9FX25	Q38830	unknow
Q9FX25	P49678	unknow
Q9FX25	P93830	unknow
Q9FX25	Q38832	unknow
Q9SMP0	O24409	unknow
Q9SMP0	Q38831	unknow
Q9SMP0	Q8LAL2	unknow
Q9SMP0	Q9M1R4	unknow
Q9SMP0	Q38824	unknow
Q9SMP0	Q8RYC6	unknow
Q9SMP0	Q38825	unknow
Q9SMP0	Q38822	unknow
Q9SMP0	Q38827	unknow
Q9SMP0	Q38829	unknow
Q9SMP0	Q9C966	unknow
Q9SMP0	Q8H174	unknow
Q9SMP0	Q9XFM0	unknow
Q9SMP0	Q9ZSY8	unknow
Q9SMP0	Q9C5X0	unknow
Q9SMP0	Q38828	unknow
Q9SMP0	Q38826	unknow
Q9SMP0	O24407	unknow
Q9SMP0	O24410	unknow
Q9SMP0	Q93WC4	unknow
Q9SMP0	P33078	unknow
Q9SMP0	O24408	unknow
Q9LQE8	P33077	unknow
Q9LQE8	P49677	unknow
Q9LQE8	Q38830	unknow
Q9LQE8	P49678	unknow
Q9LQE8	P93830	unknow
Q9LQE8	Q38832	unknow
Q9LQE3	P33077	unknow
Q9LQE3	P49677	unknow
Q9LQE3	Q38830	unknow
Q9LQE3	P49678	unknow
Q9LQE3	P93830	unknow
Q9LQE3	Q38832	unknow
Q94BZ5	O49403	unknow
Q94BZ5	Q9S7U5	unknow
Q1PDN3	Q9FK72	unknow
Q9SV12	Q9FK72	unknow
Q9LV52	Q9FK72	unknow
O81821	O49403	unknow
O81821	Q9S7U5	unknow
Q9LNJ0	Q9SL29	unknow
Q9LNJ0	Q9SJA4	unknow
Q9LNJ0	Q9SKD6	unknow
Q9LNJ0	Q9FXH6	unknow
Q9LNJ0	Q9SKD7	unknow
Q9LNJ0	Q94AS9	unknow
Q9LNJ0	Q9SU64	unknow
Q9LNJ0	O82226	unknow
Q9LNJ0	Q8GWD2	unknow
Q9LNJ0	Q8RWS9	unknow
Q9LNJ0	Q9S9N5	unknow
Q9LNJ0	O65718	unknow
Q9M0A4	Q9SL29	unknow
Q9M0A4	Q9SJA4	unknow
Q9M0A4	Q9SKD6	unknow
Q9M0A4	Q9FXH6	unknow
Q9M0A4	Q9SKD7	unknow
Q9M0A4	Q94AS9	unknow
Q9M0A4	Q9SU64	unknow
Q9M0A4	O65717	unknow
Q9M0A4	O82226	unknow
Q9M0A4	Q8GWD2	unknow
Q9M0A4	Q8RWS9	unknow
Q9M0A4	Q9S9N5	unknow
Q9M0A4	Q9LD40	unknow
Q9M0A4	O65718	unknow
Q9LD40	Q9SL29	unknow
Q9LD40	Q9SJA4	unknow
Q9LD40	Q9SKD6	unknow
Q9LD40	Q9FXH6	unknow
Q9LD40	Q9SKD7	unknow
Q9LD40	Q94AS9	unknow
Q9LD40	Q9SU64	unknow
Q9LD40	O65717	unknow
Q9LD40	O82226	unknow
Q9LD40	Q8GWD2	unknow
Q9LD40	Q8RWS9	unknow
Q9LD40	Q9S9N5	unknow
Q9LD40	O65718	unknow
O65717	Q9SL29	unknow
O65717	Q9SJA4	unknow
O65717	Q9SKD6	unknow
O65717	Q9FXH6	unknow
O65717	Q9SKD7	unknow
O65717	Q94AS9	unknow
O65717	Q9SU64	unknow
O65717	O82226	unknow
O65717	Q8GWD2	unknow
O65717	Q8RWS9	unknow
O65717	Q9S9N5	unknow
O65717	O65718	unknow
Q94AW5	O80339	unknow
Q9LVW2	Q9SV12	unknow
Q9LVW2	Q1PDN3	unknow
O81821	Q94BZ5	unknow
O81821	Q9M1V5	unknow
O81821	Q9LUH8	unknow
O81821	Q9SCW5	unknow
Q9SV31	Q9ZV07	unknow
Q9ZVX8	Q9ZV07	unknow
Q39196	Q9ZV07	unknow
Q08733	P61837	unknow
O82598	O22588	unknow
Q9SW80	Q1PFD1	unknow
Q9SW80	Q9FXG8	unknow
Q9SW80	Q9FWS9	unknow
Q9SW80	Q9SIW1	unknow
Q9SW80	O65685	unknow
Q9SW80	Q9SJJ3	unknow
Q9SW80	Q9LZM8	unknow
Q9SW80	Q8S897	unknow
Q9SW80	P48731	unknow
Q9SW80	Q94KL5	unknow
Q84JS6	Q1PFD1	unknow
Q84JS6	Q9SJJ3	unknow
P48002	Q1PFD1	unknow
P48002	Q9SJJ3	unknow
P48002	P48731	unknow
P46640	Q1PFD1	unknow
P46640	Q9FWS9	unknow
Q9FXG8	Q1PFD1	unknow
Q9FXG8	Q9SIW1	unknow
Q9FXG8	O65685	unknow
Q9FXG8	Q9SJJ3	unknow
Q9FXG8	Q9LZM8	unknow
Q9FXG8	Q8S897	unknow
Q9FXG8	P48731	unknow
P48731	Q1PFD1	unknow
P48731	Q9FWS9	unknow
P48731	Q9SIW1	unknow
P48731	O65685	unknow
P48731	Q9SJJ3	unknow
P48731	Q9LZM8	unknow
P48731	Q8S897	unknow
Q9FWS9	Q1PFD1	unknow
Q9FWS9	O65685	unknow
Q9FWS9	Q9SJJ3	unknow
Q9FWS9	Q8S897	unknow
O65685	Q1PFD1	unknow
O65685	Q9SIW1	unknow
O65685	Q9SJJ3	unknow
O65685	Q9LZM8	unknow
O65685	Q8S897	unknow
O65685	Q94KL5	unknow
P48000	Q1PFD1	unknow
P48000	Q9FXG8	unknow
P48000	Q9SJJ3	unknow
P48000	P48731	unknow
Q94KL5	Q1PFD1	unknow
Q94KL5	Q9SIW1	unknow
Q94KL5	Q9SJJ3	unknow
Q94KL5	Q9LZM8	unknow
P46639	Q1PFD1	unknow
P46639	Q9SJ56	unknow
P46639	Q8S897	unknow
Q9SJ56	Q1PFD1	unknow
Q9SJ56	Q9SIW1	unknow
Q9SJ56	Q9SJJ3	unknow
Q9SJ56	Q9LZM8	unknow
Q9SJ56	Q8S897	unknow
Q9LZM8	Q1PFD1	unknow
Q9LZM8	Q9SIW1	unknow
Q9LZM8	Q9SJJ3	unknow
Q9LZM8	Q8S897	unknow
Q9SIW1	Q1PFD1	unknow
Q9SIW1	Q9SJJ3	unknow
Q9SIW1	Q8S897	unknow
Q9FPQ8	Q1PFD1	unknow
Q9FPQ8	Q9SJ56	unknow
Q9FPQ8	Q9FXG8	unknow
Q9FPQ8	Q9FWS9	unknow
Q9FPQ8	Q9SJJ3	unknow
Q9FPQ8	Q9SW80	unknow
Q9FPQ8	Q9LZM8	unknow
Q9FPQ8	Q94KL5	unknow
P48001	Q1PFD1	unknow
P48001	Q9SJ56	unknow
P48001	Q9FXG8	unknow
P48001	Q9FWS9	unknow
P48001	Q9SIW1	unknow
P48001	Q9SJJ3	unknow
P48001	Q9SW80	unknow
P48001	Q9LZM8	unknow
P48001	Q8S897	unknow
P48001	Q94KL5	unknow
Q8S897	Q1PFD1	unknow
Q8S897	Q9SJJ3	unknow
Q94A76	Q9SCX5	unknow
Q94A76	Q38849	unknow
Q94A76	Q39128	unknow
Q94A76	Q8GXE6	unknow
Q39128	Q9SCX5	unknow
Q39128	Q9M8S6	unknow
Q39128	Q8GXE6	unknow
Q38849	Q9SCX5	unknow
Q38849	Q9M8S6	unknow
Q38849	Q8GXE6	unknow
Q9M8S6	Q9SCX5	unknow
Q9M8S6	Q8GXE6	unknow
Q9SKN5	Q9XED8	unknow
Q9SKN5	Q9C5W9	unknow
Q9SKN5	Q9C7I9	unknow
Q9SKN5	Q9C8N7	unknow
Q9SKN5	Q9ZPY6	unknow
Q9SKN5	Q93YR9	unknow
Q9SKN5	Q9LQE8	unknow
Q9SKN5	Q9C8N9	unknow
Q9SKN5	Q94JM3	unknow
Q9SKN5	Q9XID4	unknow
Q9SKN5	Q9FGV1	unknow
Q9SKN5	Q9LQE3	unknow
Q9SKN5	Q9FX25	unknow
Q9SKN5	Q9ZTX9	unknow
P33077	Q9ZPY6	unknow
P33077	Q9C8N9	unknow
Q38830	Q9ZPY6	unknow
Q38830	Q9C8N9	unknow
Q38832	Q9ZPY6	unknow
Q38832	Q9C8N9	unknow
Q9XED8	Q9C5W9	unknow
Q9XED8	Q9C7I9	unknow
Q9XED8	Q9C8N7	unknow
Q9XED8	Q9ZPY6	unknow
Q9XED8	Q93YR9	unknow
Q9XED8	Q9LQE8	unknow
Q9XED8	Q9C8N9	unknow
Q9XED8	Q9XID4	unknow
Q9XED8	Q9FGV1	unknow
Q9XED8	Q9LQE3	unknow
Q9XED8	Q9FX25	unknow
Q9XED8	Q9ZTX9	unknow
Q9C5W9	Q9C7I9	unknow
Q9C5W9	Q9C8N7	unknow
Q9C5W9	Q9ZPY6	unknow
Q9C5W9	Q93YR9	unknow
Q9C5W9	Q9LQE8	unknow
Q9C5W9	Q9C8N9	unknow
Q9C5W9	Q9XID4	unknow
Q9C5W9	Q9FGV1	unknow
Q9C5W9	Q9LQE3	unknow
Q9C5W9	Q9FX25	unknow
Q9C5W9	Q9ZTX9	unknow
P49677	Q9ZPY6	unknow
P49677	Q9C8N9	unknow
P93024	Q9C7I9	unknow
P93024	Q9C8N7	unknow
P93024	Q9ZPY6	unknow
P93024	Q93YR9	unknow
P93024	Q9LQE8	unknow
P93024	Q9C8N9	unknow
P93024	Q94JM3	unknow
P93024	Q9FGV1	unknow
P93024	Q9LQE3	unknow
P93024	Q9FX25	unknow
Q9ZTX9	Q9C7I9	unknow
Q9ZTX9	Q9C8N7	unknow
Q9ZTX9	Q9ZPY6	unknow
Q9ZTX9	Q93YR9	unknow
Q9ZTX9	Q9LQE8	unknow
Q9ZTX9	Q9C8N9	unknow
Q9ZTX9	Q94JM3	unknow
Q9ZTX9	Q9XID4	unknow
Q9ZTX9	Q9FGV1	unknow
Q9ZTX9	Q9LQE3	unknow
Q9ZTX9	Q9FX25	unknow
P49678	Q9ZPY6	unknow
P49678	Q9C8N9	unknow
P93830	Q9ZPY6	unknow
P93830	Q9C8N9	unknow
Q9XID4	Q9C7I9	unknow
Q9XID4	Q9C8N7	unknow
Q9XID4	Q9ZPY6	unknow
Q9XID4	Q93YR9	unknow
Q9XID4	Q9LQE8	unknow
Q9XID4	Q9C8N9	unknow
Q9XID4	Q9FGV1	unknow
Q9XID4	Q9LQE3	unknow
Q9XID4	Q9FX25	unknow
Q9ZTX8	Q9C7I9	unknow
Q9ZTX8	Q9C8N7	unknow
Q9ZTX8	Q9ZPY6	unknow
Q9ZTX8	Q93YR9	unknow
Q9ZTX8	Q9LQE8	unknow
Q9ZTX8	Q9C8N9	unknow
Q9ZTX8	Q94JM3	unknow
Q9ZTX8	Q9FGV1	unknow
Q9ZTX8	Q9LQE3	unknow
Q9ZTX8	Q9FX25	unknow
Q94JM3	Q9C7I9	unknow
Q94JM3	Q9C8N7	unknow
Q94JM3	Q9ZPY6	unknow
Q94JM3	Q93YR9	unknow
Q94JM3	Q9LQE8	unknow
Q94JM3	Q9C8N9	unknow
Q94JM3	Q9FGV1	unknow
Q94JM3	Q9LQE3	unknow
Q94JM3	Q9FX25	unknow
Q84JL3	P93748	unknow
Q84JL3	Q9M2P4	unknow
Q84JL3	Q9STN8	unknow
Q9SHI7	Q9LVM0	unknow
Q9SHI7	Q9FK10	unknow
O22938	Q9FL63	unknow
O22938	Q84MA9	unknow
O22938	Q9C9N5	unknow
O22938	Q9SIZ4	unknow
O22938	P0DH87	unknow
C0LGT1	Q9FL63	unknow
C0LGT1	Q84MA9	unknow
C0LGT1	Q9C9N5	unknow
C0LGT1	Q9SIZ4	unknow
C0LGT1	P0DH87	unknow
Q9LSP7	Q06BH3	unknow
Q9LSP7	Q93Y06	unknow
Q9LSP7	Q6R2K1	unknow
Q9LSP7	Q6R2J8	unknow
Q9LSP7	Q9FG24	unknow
Q9LSP7	Q9LUL4	unknow
Q9LSP7	Q6R2K2	unknow
Q9LSP7	Q9SUQ3	unknow
Q9LSP7	Q9LVM0	unknow
Q9LSP7	Q0WR59	unknow
Q9LSP7	Q9FK10	unknow
Q84N34	Q6R2K3	unknow
Q9LVP0	Q9FL63	unknow
Q9LVP0	Q84MA9	unknow
Q9LVP0	Q9C9N5	unknow
Q9LVP0	Q8LFN2	unknow
Q9LVP0	Q9SIZ4	unknow
Q9LVP0	P0DH87	unknow
Q9SHI7	Q06BH3	unknow
Q9SHI7	Q93Y06	unknow
Q9SHI7	Q9C8M9	unknow
Q9SHI7	Q6R2K1	unknow
Q9SHI7	O04567	unknow
Q9SHI7	Q6R2J8	unknow
Q9SHI7	Q6R2K2	unknow
Q9ZQR3	Q9FL63	unknow
Q9ZQR3	Q84MA9	unknow
Q9ZQR3	Q9C9N5	unknow
Q9ZQR3	Q8LFN2	unknow
Q9ZQR3	Q9SIZ4	unknow
Q9ZQR3	P0DH87	unknow
Q9ZVX8	Q9FF53	unknow
Q9SV31	Q9FF53	unknow
F4J5M9	Q0WLB5	unknow
Q9SKU1	Q0WLB5	unknow
C0LGW2	Q9M092	unknow
C0LGW2	Q9LN59	unknow
C0LGW2	Q9C9L5	unknow
C0LGW2	Q9LMT9	unknow
C0LGW2	Q9SA25	unknow
C0LGW2	Q7X8C5	unknow
C0LGW2	Q9S9M1	unknow
C0LGW2	Q9S9M5	unknow
C0LGW2	Q8RY17	unknow
C0LGW2	Q9S9M3	unknow
C0LGW2	Q8VYA3	unknow
Q9SRM4	Q9FFF5	unknow
Q9SRM4	O81488	unknow
Q8S8M9	O81488	unknow
Q9LUM4	Q9C5I3	unknow
Q9LUM4	Q94ID6	unknow
Q9LUM4	Q9ZWA2	unknow
Q9LUM4	Q9FE67	unknow
Q9LVG2	Q9MAI5	unknow
Q9LVG2	Q9C5I3	unknow
Q9LVG2	Q9ZWA2	unknow
Q9LVG2	Q9FE67	unknow
Q8VYK4	Q9MAI5	unknow
Q8VYK4	Q9C5I3	unknow
Q8VYK4	Q94ID6	unknow
Q8VYK4	Q9FE67	unknow
Q700D0	Q9SL70	unknow
Q700D0	Q9SZD1	unknow
Q700D0	Q84JZ8	unknow
Q700D0	F4JIF5	unknow
Q700D0	Q8L548	unknow
F4JY84	Q9SL70	unknow
F4JY84	Q9SZD1	unknow
F4JY84	Q84JZ8	unknow
F4JY84	F4JIF5	unknow
F4JY84	Q8L548	unknow
O81821	Q9LQM7	unknow
Q8S8M9	Q9M2B4	unknow
Q8LA16	Q9M2B4	unknow
Q8LA16	Q5XEM9	unknow
Q9FFF5	Q9M2B4	unknow
Q9FFF5	Q5XEM9	unknow
Q9SRM4	Q9M2B4	unknow
Q9SRM4	Q5XEM9	unknow
Q5XEM9	Q9M2B4	unknow
