# Supplementary material for: Relational subgraphs fused with complete subgraphs based on the knowledge graph for mining protein complexes
Source: Sci Rep. 2025 Oct 29;15:37767. doi: 10.1038/s41598-025-18281-7 (PMC12572110; doi:10.1038/s41598-025-18281-7)
Supplement: Supplementary file 3 — Supplementary Material 3 [file 41598_2025_18281_MOESM3_ESM.xlsx]

## Sheet: Sheet1
Supplementary Table S3. Mining for protein complexes.
Protein number	Predicted protein complexes
23	['Q9LRZ0', 'Q9ZSY8', 'Q8LAL2', 'Q38826', 'O24407', 'O24408', 'Q38825', 'Q38828', 'O24409', 'Q38827', 'Q38829', 'Q38824', 'Q93WC4', 'Q9XFM0', 'Q9C966', 'Q9M1R4', 'Q8RYC6', 'Q38822', 'P33078', 'Q8H174', 'Q9C5X0', 'Q38831', 'O24410']
12	['Q9LRZ0', 'Q9ZSY8', 'Q8LAL2', 'Q38826', 'O24407', 'O24408', 'Q38825', 'Q38828', 'O24409', 'Q38827', 'P33077', 'P49678']
14	['P46639', 'Q94KL5', 'P48001', 'Q9FWS9', 'Q9SJ56', 'Q9SW80', 'O65685', 'Q9SIW1', 'Q9LZM8', 'Q9FXG8', 'Q8S897', 'P48731', 'Q9SJJ3', 'P48000']
14	['P46639', 'Q94KL5', 'P48001', 'Q9FWS9', 'Q9SJ56', 'Q9SW80', 'O65685', 'Q9SIW1', 'Q9LZM8', 'Q9FXG8', 'Q8S897', 'P48731', 'Q9SJJ3', 'Q9FPQ8']
14	['P46639', 'Q94KL5', 'P48001', 'Q9FWS9', 'Q9SJ56', 'Q9SW80', 'O65685', 'Q9SIW1', 'Q9LZM8', 'Q9FXG8', 'Q8S897', 'P48731', 'Q1PFD1', 'P48000']
14	['P46639', 'Q94KL5', 'P48001', 'Q9FWS9', 'Q9SJ56', 'Q9SW80', 'O65685', 'Q9SIW1', 'Q9LZM8', 'Q9FXG8', 'Q8S897', 'P48731', 'Q1PFD1', 'Q9FPQ8']
7	['P46639', 'Q94KL5', 'P48001', 'Q9FWS9', 'Q9SJ56', 'Q38897', 'P48000']
7	['P46639', 'Q94KL5', 'P48001', 'Q9FWS9', 'Q9SJ56', 'Q38897', 'Q9FPQ8']
8	['Q9XFM0', 'Q9XID4', 'Q9ZTX9', 'Q9ZTX8', 'Q8H174', 'Q9FGV1', 'Q38832', 'P93830']
7	['Q9XFM0', 'Q9XID4', 'Q9ZTX9', 'Q9ZTX8', 'Q8H174', 'Q9FGV1', 'Q9M1R4']
10	['Q9XFM0', 'Q9XID4', 'Q9ZTX9', 'Q9ZTX8', 'Q9XED8', 'Q38832', 'P93830', 'Q9SKN5', 'Q9C5W9', 'Q9C8N7']
10	['Q9XFM0', 'Q9XID4', 'Q9ZTX9', 'Q9ZTX8', 'Q9XED8', 'Q38832', 'P93830', 'Q9SKN5', 'Q9C5W9', 'Q9FGV1']
7	['Q9XFM0', 'Q9XID4', 'Q9ZTX9', 'Q9ZTX8', 'Q9XED8', 'Q9M1R4', 'Q9FGV1']
10	['Q9XFM0', 'Q38826', 'Q9C8N7', 'Q9ZTX9', 'Q9ZSY8', 'Q9C5X0', 'Q9ZTX8', 'P93830', 'Q38832', 'Q9XED8']
10	['Q9XFM0', 'Q38826', 'Q9C8N7', 'Q9ZTX9', 'Q9ZSY8', 'Q9C5X0', 'Q9ZTX8', 'P93830', 'Q38832', 'Q38827']
10	['Q9XFM0', 'Q38826', 'Q9C8N7', 'Q9ZTX9', 'Q9ZSY8', 'Q9C5X0', 'Q9ZTX8', 'P93830', 'O24410', 'Q38827']
10	['Q9XFM0', 'Q38826', 'Q9C8N7', 'Q9ZTX9', 'Q9ZSY8', 'Q9C5X0', 'Q9ZTX8', 'O24407', 'Q9XED8', 'Q38832']
10	['Q9XFM0', 'Q38826', 'Q9C8N7', 'Q9ZTX9', 'Q9ZSY8', 'Q9C5X0', 'Q9ZTX8', 'O24407', 'Q9XED8', 'Q8RYC6']
11	['Q9XFM0', 'Q38826', 'Q9C8N7', 'Q9ZTX9', 'Q9ZSY8', 'Q9C5X0', 'Q9ZTX8', 'O24407', 'P33078', 'Q38827', 'Q38832']
13	['Q9XFM0', 'Q38826', 'Q9C8N7', 'Q9ZTX9', 'Q9ZSY8', 'Q9C5X0', 'Q9ZTX8', 'O24407', 'P33078', 'Q38827', 'Q38825', 'Q8RYC6', 'O24410']
7	['Q9XFM0', 'Q38826', 'Q38822', 'Q9ZR12', 'P33078', 'Q38825', 'Q93WC4']
17	['Q9XFM0', 'Q38826', 'Q38822', 'O24409', 'Q9ZSY8', 'Q8LAL2', 'Q38831', 'P93830', 'Q38828', 'Q9C5X0', 'O24408', 'Q93WC4', 'Q9SMP0', 'Q9C966', 'Q8H174', 'O24410', 'Q8RYC8']
17	['Q9XFM0', 'Q38826', 'Q38822', 'O24409', 'Q9ZSY8', 'Q8LAL2', 'Q38831', 'P93830', 'Q38828', 'Q9C5X0', 'O24408', 'Q93WC4', 'Q9SMP0', 'Q9C966', 'Q8H174', 'O24410', 'Q38827']
17	['Q9XFM0', 'Q38826', 'Q38822', 'O24409', 'Q9ZSY8', 'Q8LAL2', 'Q38831', 'P93830', 'Q38828', 'Q9C5X0', 'O24408', 'Q93WC4', 'Q9FKM7', 'Q9XED8', 'Q9ZTX8', 'Q9ZTX9', 'Q9FGV1']
17	['Q9XFM0', 'Q38826', 'Q38822', 'O24409', 'Q9ZSY8', 'Q8LAL2', 'Q38831', 'P93830', 'Q38828', 'Q9C5X0', 'O24408', 'Q93WC4', 'Q9FKM7', 'Q9C966', 'O24410', 'Q8H174', 'Q8RYC8']
20	['Q9XFM0', 'Q38826', 'Q38822', 'O24409', 'Q9ZSY8', 'Q8LAL2', 'Q38831', 'P93830', 'Q38828', 'Q9C5X0', 'O24408', 'Q93WC4', 'Q9FKM7', 'Q9C966', 'O24410', 'Q8H174', 'Q38827', 'Q9ZTX8', 'Q9ZTX9', 'Q9FGV1']
18	['Q9XFM0', 'Q38826', 'Q38822', 'O24409', 'Q9ZSY8', 'Q8LAL2', 'Q38831', 'P93830', 'Q38828', 'Q9C5X0', 'O24408', 'Q93WC4', 'Q9FKM7', 'Q9C966', 'O24410', 'Q8H174', 'Q38827', 'P93022']
14	['Q9XFM0', 'Q38826', 'Q38822', 'O24409', 'Q9ZSY8', 'Q8LAL2', 'Q38831', 'P93830', 'Q38828', 'Q9C5X0', 'Q38832', 'Q9FKM7', 'Q8H174', 'Q8RYC8']
17	['Q9XFM0', 'Q38826', 'Q38822', 'O24409', 'Q9ZSY8', 'Q8LAL2', 'Q38831', 'P93830', 'Q38828', 'Q9C5X0', 'Q38832', 'Q9FKM7', 'Q8H174', 'Q38827', 'Q9ZTX8', 'Q9ZTX9', 'Q9FGV1']
15	['Q9XFM0', 'Q38826', 'Q38822', 'O24409', 'Q9ZSY8', 'Q8LAL2', 'Q38831', 'P93830', 'Q38828', 'Q9C5X0', 'Q38832', 'Q9FKM7', 'Q8H174', 'Q38827', 'P93022']
16	['Q9XFM0', 'Q38826', 'Q38822', 'O24409', 'Q9ZSY8', 'Q8LAL2', 'Q38831', 'P93830', 'Q38828', 'Q9C5X0', 'Q38832', 'Q9FKM7', 'Q9XED8', 'Q9ZTX8', 'Q9ZTX9', 'Q9FGV1']
17	['Q9XFM0', 'Q38826', 'Q38822', 'O24409', 'Q9ZSY8', 'Q8LAL2', 'Q38831', 'O24407', 'Q38824', 'Q38828', 'Q9C5X0', 'Q38832', 'Q9FKM7', 'Q9XED8', 'Q9ZTX8', 'Q9ZTX9', 'Q9FGV1']
17	['Q9XFM0', 'Q38826', 'Q38822', 'O24409', 'Q9ZSY8', 'Q8LAL2', 'Q38831', 'O24407', 'Q38824', 'Q38828', 'Q9C5X0', 'Q38832', 'Q9FKM7', 'Q38829', 'P33078', 'Q8H174', 'Q8RYC8']
20	['Q9XFM0', 'Q38826', 'Q38822', 'O24409', 'Q9ZSY8', 'Q8LAL2', 'Q38831', 'O24407', 'Q38824', 'Q38828', 'Q9C5X0', 'Q38832', 'Q9FKM7', 'Q38829', 'P33078', 'Q8H174', 'Q38827', 'Q9ZTX8', 'Q9ZTX9', 'Q9FGV1']
18	['Q9XFM0', 'Q38826', 'Q38822', 'O24409', 'Q9ZSY8', 'Q8LAL2', 'Q38831', 'O24407', 'Q38824', 'Q38828', 'Q9C5X0', 'Q38832', 'Q9FKM7', 'Q38829', 'P33078', 'Q8H174', 'Q38827', 'P93022']
17	['Q9XFM0', 'Q38826', 'Q38822', 'O24409', 'Q9ZSY8', 'Q8LAL2', 'Q38831', 'O24407', 'Q38824', 'Q38828', 'Q9C5X0', 'Q9M1R4', 'Q93WC4', 'Q8RYC6', 'O24408', 'Q9XED8', 'Q84JM4']
20	['Q9XFM0', 'Q38826', 'Q38822', 'O24409', 'Q9ZSY8', 'Q8LAL2', 'Q38831', 'O24407', 'Q38824', 'Q38828', 'Q9C5X0', 'Q9M1R4', 'Q93WC4', 'Q8RYC6', 'O24408', 'Q9XED8', 'Q9ZTX9', 'Q9ZTX8', 'Q9FKM7', 'Q9FGV1']
23	['Q9XFM0', 'Q38826', 'Q38822', 'O24409', 'Q9ZSY8', 'Q8LAL2', 'Q38831', 'O24407', 'Q38824', 'Q38828', 'Q9C5X0', 'Q9M1R4', 'Q93WC4', 'Q8RYC6', 'O24408', 'Q38829', 'Q9C966', 'P33078', 'O24410', 'Q8H174', 'Q38825', 'Q8RYC8', 'Q9SMP0']
23	['Q9XFM0', 'Q38826', 'Q38822', 'O24409', 'Q9ZSY8', 'Q8LAL2', 'Q38831', 'O24407', 'Q38824', 'Q38828', 'Q9C5X0', 'Q9M1R4', 'Q93WC4', 'Q8RYC6', 'O24408', 'Q38829', 'Q9C966', 'P33078', 'O24410', 'Q8H174', 'Q38825', 'Q8RYC8', 'Q9FKM7']
23	['Q9XFM0', 'Q38826', 'Q38822', 'O24409', 'Q9ZSY8', 'Q8LAL2', 'Q38831', 'O24407', 'Q38824', 'Q38828', 'Q9C5X0', 'Q9M1R4', 'Q93WC4', 'Q8RYC6', 'O24408', 'Q38829', 'Q9C966', 'P33078', 'O24410', 'Q8H174', 'Q38825', 'Q38827', 'Q84JM4']
23	['Q9XFM0', 'Q38826', 'Q38822', 'O24409', 'Q9ZSY8', 'Q8LAL2', 'Q38831', 'O24407', 'Q38824', 'Q38828', 'Q9C5X0', 'Q9M1R4', 'Q93WC4', 'Q8RYC6', 'O24408', 'Q38829', 'Q9C966', 'P33078', 'O24410', 'Q8H174', 'Q38825', 'Q38827', 'Q9LTX2']
23	['Q9XFM0', 'Q38826', 'Q38822', 'O24409', 'Q9ZSY8', 'Q8LAL2', 'Q38831', 'O24407', 'Q38824', 'Q38828', 'Q9C5X0', 'Q9M1R4', 'Q93WC4', 'Q8RYC6', 'O24408', 'Q38829', 'Q9C966', 'P33078', 'O24410', 'Q8H174', 'Q38825', 'Q38827', 'Q9SMP0']
26	['Q9XFM0', 'Q38826', 'Q38822', 'O24409', 'Q9ZSY8', 'Q8LAL2', 'Q38831', 'O24407', 'Q38824', 'Q38828', 'Q9C5X0', 'Q9M1R4', 'Q93WC4', 'Q8RYC6', 'O24408', 'Q38829', 'Q9C966', 'P33078', 'O24410', 'Q8H174', 'Q38825', 'Q38827', 'Q9FKM7', 'Q9ZTX8', 'Q9ZTX9', 'Q9FGV1']
24	['Q9XFM0', 'Q38826', 'Q38822', 'O24409', 'Q9ZSY8', 'Q8LAL2', 'Q38831', 'O24407', 'Q38824', 'Q38828', 'Q9C5X0', 'Q9M1R4', 'Q93WC4', 'Q8RYC6', 'O24408', 'Q38829', 'Q9C966', 'P33078', 'O24410', 'Q8H174', 'Q38825', 'Q38827', 'Q9FKM7', 'P93022']
10	['Q9XFM0', 'Q38826', 'Q38822', 'O24409', 'Q9ZSY8', 'Q8LAL2', 'Q38831', 'O24407', 'Q94AI7', 'Q9XED8']
11	['Q9XFM0', 'Q38826', 'Q38822', 'O24409', 'Q9ZSY8', 'Q8LAL2', 'Q38831', 'O24407', 'Q94AI7', 'Q38825', 'Q38829']
7	['Q9XFM0', 'Q38826', 'Q38822', 'O24409', 'Q570C0', 'Q38832', 'P33078']
7	['Q9XFM0', 'Q38826', 'Q38822', 'O24409', 'Q570C0', 'Q38832', 'P93830']
8	['Q9XFM0', 'Q38826', 'Q38822', 'Q9LW29', 'Q8H174', 'P33078', 'Q38825', 'Q93WC4']
10	['Q9XFM0', 'Q9C5W9', 'Q9ZTX8', 'Q9ZTX9', 'Q9C5X0', 'Q9SKN5', 'Q9XED8', 'Q9C8N7', 'Q38832', 'P93830']
9	['Q9XFM0', 'Q9C5W9', 'Q9ZTX8', 'Q9ZTX9', 'Q9C5X0', 'Q9SKN5', 'Q9XED8', 'Q9C8N7', 'Q8RYC6']
12	['Q9XFM0', 'Q9C5W9', 'Q9ZTX8', 'Q9ZTX9', 'Q9C5X0', 'Q9SKN5', 'Q9XED8', 'Q9FKM7', 'Q9FGV1', 'Q8LAL2', 'Q38832', 'P93830']
11	['Q9XFM0', 'Q9C5W9', 'Q9ZTX8', 'Q9ZTX9', 'Q9C5X0', 'Q9SKN5', 'Q9XED8', 'Q9FKM7', 'Q9FGV1', 'Q8LAL2', 'Q8RYC6']
10	['Q9XFM0', 'Q9C5W9', 'Q9ZTX8', 'Q9ZTX9', 'Q9C5X0', 'Q9ZSY8', 'Q9C8N7', 'Q9XED8', 'Q38832', 'P93830']
10	['Q9XFM0', 'Q9C5W9', 'Q9ZTX8', 'Q9ZTX9', 'Q9C5X0', 'Q9ZSY8', 'Q9C8N7', 'Q9XED8', 'Q38832', 'O24407']
10	['Q9XFM0', 'Q9C5W9', 'Q9ZTX8', 'Q9ZTX9', 'Q9C5X0', 'Q9ZSY8', 'Q9C8N7', 'Q9XED8', 'Q8RYC6', 'O24407']
10	['Q9XFM0', 'Q9C5W9', 'Q9ZTX8', 'Q9ZTX9', 'Q9C5X0', 'Q9ZSY8', 'Q9C8N7', 'Q38827', 'Q38832', 'P93830']
10	['Q9XFM0', 'Q9C5W9', 'Q9ZTX8', 'Q9ZTX9', 'Q9C5X0', 'Q9ZSY8', 'Q9C8N7', 'Q38827', 'Q38832', 'O24407']
10	['Q9XFM0', 'Q9C5W9', 'Q9ZTX8', 'Q9ZTX9', 'Q9C5X0', 'Q9ZSY8', 'Q9C8N7', 'Q38827', 'Q8RYC6', 'O24407']
16	['Q9XFM0', 'Q9C5W9', 'Q9ZTX8', 'Q9ZTX9', 'Q9C5X0', 'Q9ZSY8', 'Q38828', 'O24409', 'Q9FKM7', 'Q9FGV1', 'Q8LAL2', 'Q38824', 'O24407', 'Q9XED8', 'O24408', 'Q8RYC6']
15	['Q9XFM0', 'Q9C5W9', 'Q9ZTX8', 'Q9ZTX9', 'Q9C5X0', 'Q9ZSY8', 'Q38828', 'O24409', 'Q9FKM7', 'Q9FGV1', 'Q8LAL2', 'Q38824', 'O24407', 'Q9XED8', 'Q38832']
17	['Q9XFM0', 'Q9C5W9', 'Q9ZTX8', 'Q9ZTX9', 'Q9C5X0', 'Q9ZSY8', 'Q38828', 'O24409', 'Q9FKM7', 'Q9FGV1', 'Q8LAL2', 'Q38824', 'O24407', 'Q38829', 'Q38827', 'O24408', 'Q8RYC6']
16	['Q9XFM0', 'Q9C5W9', 'Q9ZTX8', 'Q9ZTX9', 'Q9C5X0', 'Q9ZSY8', 'Q38828', 'O24409', 'Q9FKM7', 'Q9FGV1', 'Q8LAL2', 'Q38824', 'O24407', 'Q38829', 'Q38827', 'Q38832']
14	['Q9XFM0', 'Q9C5W9', 'Q9ZTX8', 'Q9ZTX9', 'Q9C5X0', 'Q9ZSY8', 'Q38828', 'O24409', 'Q9FKM7', 'Q9FGV1', 'Q8LAL2', 'P93830', 'O24408', 'Q9XED8']
14	['Q9XFM0', 'Q9C5W9', 'Q9ZTX8', 'Q9ZTX9', 'Q9C5X0', 'Q9ZSY8', 'Q38828', 'O24409', 'Q9FKM7', 'Q9FGV1', 'Q8LAL2', 'P93830', 'O24408', 'Q38827']
14	['Q9XFM0', 'Q9C5W9', 'Q9ZTX8', 'Q9ZTX9', 'Q9C5X0', 'Q9ZSY8', 'Q38828', 'O24409', 'Q9FKM7', 'Q9FGV1', 'Q8LAL2', 'P93830', 'Q38832', 'Q9XED8']
14	['Q9XFM0', 'Q9C5W9', 'Q9ZTX8', 'Q9ZTX9', 'Q9C5X0', 'Q9ZSY8', 'Q38828', 'O24409', 'Q9FKM7', 'Q9FGV1', 'Q8LAL2', 'P93830', 'Q38832', 'Q38827']
8	['Q9XFM0', 'Q9SKN5', 'Q9ZTX9', 'Q9C5X0', 'P33078', 'Q9ZTX8', 'Q9C8N7', 'Q38832']
8	['Q9XFM0', 'Q9SKN5', 'Q9ZTX9', 'Q9C5X0', 'P33078', 'Q9ZTX8', 'Q9C8N7', 'Q8RYC6']
10	['Q9XFM0', 'Q9SKN5', 'Q9ZTX9', 'Q9C5X0', 'P33078', 'Q9ZTX8', 'Q9FKM7', 'Q8LAL2', 'Q9FGV1', 'Q38832']
10	['Q9XFM0', 'Q9SKN5', 'Q9ZTX9', 'Q9C5X0', 'P33078', 'Q9ZTX8', 'Q9FKM7', 'Q8LAL2', 'Q9FGV1', 'Q8RYC6']
4	['P48000', 'P35631', 'Q9LZM8', 'Q9SJ56']
15	['Q9LQE8', 'Q9ZTX9', 'Q38832', 'Q9ZTX8', 'P93024', 'Q38830', 'Q9XED8', 'P49678', 'P93830', 'P49677', 'P33077', 'Q94JM3', 'Q9SKN5', 'Q9XID4', 'Q9C5W9']
12	['Q9LQE8', 'Q9ZTX9', 'Q38832', 'Q9ZTX8', 'P93024', 'Q38830', 'Q9XED8', 'P49678', 'P93830', 'P49677', 'P33077', 'Q38826']
7	['Q9LQE8', 'Q9ZTX9', 'Q38832', 'Q9ZTX8', 'P93024', 'P33078', 'Q9SKN5']
7	['Q9LQE8', 'Q9ZTX9', 'Q38832', 'Q9ZTX8', 'P93024', 'P33078', 'Q38826']
5	['Q9LD40', 'Q9M0A4', 'Q9LNJ0', 'O65717', 'Q8RWS9']
5	['Q9LD40', 'Q9M0A4', 'Q9LNJ0', 'O65717', 'Q9FXH6']
5	['Q9LD40', 'Q9M0A4', 'Q9LNJ0', 'O65717', 'Q9SJA4']
5	['Q9LD40', 'Q9M0A4', 'Q9LNJ0', 'O65717', 'Q8GWD2']
5	['Q9LD40', 'Q9M0A4', 'Q9LNJ0', 'O65717', 'Q9SKD6']
5	['Q9LD40', 'Q9M0A4', 'Q9LNJ0', 'O65717', 'O82226']
5	['Q9LD40', 'Q9M0A4', 'Q9LNJ0', 'O65717', 'Q9SU64']
5	['Q9LD40', 'Q9M0A4', 'Q9LNJ0', 'O65717', 'O65718']
5	['Q9LD40', 'Q9M0A4', 'Q9LNJ0', 'O65717', 'Q94AS9']
5	['Q9LD40', 'Q9M0A4', 'Q9LNJ0', 'O65717', 'Q9SKD7']
5	['Q9LD40', 'Q9M0A4', 'Q9LNJ0', 'O65717', 'Q9SL29']
5	['Q9LD40', 'Q9M0A4', 'Q9LNJ0', 'O65717', 'Q9S9N5']
3	['Q9LD40', 'Q9M0A4', 'Q06850']
3	['O22938', 'C0LGT1', 'Q9FL63']
4	['O22938', 'C0LGT1', 'Q84MA9', 'C0LGW2']
3	['O22938', 'C0LGT1', 'Q9SIZ4']
4	['O22938', 'C0LGT1', 'Q06BH3', 'Q9LSP7']
3	['O22938', 'C0LGT1', 'P0DH87']
3	['O22938', 'C0LGT1', 'Q9C9N5']
3	['O22938', 'Q9SUQ3', 'Q9LSP7']
3	['O22938', 'Q9SHI7', 'Q06BH3']
3	['Q700D0', 'F4JY84', 'F4JIF5']
3	['Q700D0', 'F4JY84', 'Q84JZ8']
3	['Q700D0', 'F4JY84', 'Q9SL70']
3	['Q700D0', 'F4JY84', 'Q8L548']
3	['Q700D0', 'F4JY84', 'Q9SZD1']
10	['Q38874', 'Q9FPQ8', 'Q94KL5', 'Q9FWS9', 'Q9SJ56', 'Q9SW80', 'Q9SJJ3', 'O65685', 'P48731', 'Q9LZM8']
6	['Q38874', 'Q9FPQ8', 'Q94KL5', 'Q9FWS9', 'Q9SJ56', 'Q38897']
6	['Q9ZTX8', 'P93024', 'Q8L7G0', 'Q94JM3', 'P93830', 'Q38830']
8	['Q9ZTX8', 'P93024', 'Q8L7G0', 'Q94JM3', 'P93830', 'Q8LAL2', 'Q9C5X0', 'Q38831']
8	['Q9ZTX8', 'P93024', 'Q8L7G0', 'Q94JM3', 'Q8RYC6', 'Q8LAL2', 'Q9C5X0', 'Q38831']
10	['Q9ZTX8', 'P93024', 'Q8L7G0', 'O24408', 'O24409', 'P93830', 'Q8LAL2', 'Q8H174', 'Q9C5X0', 'Q38831']
10	['Q9ZTX8', 'P93024', 'Q8L7G0', 'O24408', 'O24409', 'Q8RYC6', 'Q8H174', 'Q8LAL2', 'Q9C5X0', 'Q38831']
17	['Q9ZTX8', 'P93024', 'Q9ZTX9', 'Q9XED8', 'Q38832', 'Q38824', 'Q38828', 'Q9FKM7', 'O24409', 'O24407', 'Q9ZSY8', 'Q9FGV1', 'Q8LAL2', 'Q9C5X0', 'Q38831', 'Q38822', 'Q38826']
15	['Q9ZTX8', 'P93024', 'Q9ZTX9', 'Q9XED8', 'Q38832', 'Q38824', 'Q38828', 'Q9FKM7', 'O24409', 'O24407', 'Q9ZSY8', 'Q9FGV1', 'Q8LAL2', 'Q9C5X0', 'Q9C5W9']
12	['Q9ZTX8', 'P93024', 'Q9ZTX9', 'Q9XED8', 'Q38832', 'P93830', 'Q38831', 'Q38828', 'Q9FGV1', 'Q8LAL2', 'Q9C5X0', 'Q94JM3']
16	['Q9ZTX8', 'P93024', 'Q9ZTX9', 'Q9XED8', 'Q38832', 'P93830', 'Q38831', 'Q38828', 'Q9FGV1', 'Q8LAL2', 'Q9C5X0', 'O24409', 'Q9ZSY8', 'Q38822', 'Q38826', 'Q9FKM7']
10	['Q9ZTX8', 'P93024', 'Q9ZTX9', 'Q9XED8', 'Q38832', 'P93830', 'Q38826', 'Q9C5X0', 'Q9ZSY8', 'Q9C8N7']
12	['Q9ZTX8', 'P93024', 'Q9ZTX9', 'Q9XED8', 'Q38832', 'P93830', 'Q38826', 'P49678', 'P49677', 'P33077', 'Q38830', 'Q9C8N7']
12	['Q9ZTX8', 'P93024', 'Q9ZTX9', 'Q9XED8', 'Q38832', 'P93830', 'Q38826', 'P49678', 'P49677', 'P33077', 'Q38830', 'Q9C7I9']
12	['Q9ZTX8', 'P93024', 'Q9ZTX9', 'Q9XED8', 'Q38832', 'P93830', 'Q38826', 'P49678', 'P49677', 'P33077', 'Q38830', 'Q9LQE3']
13	['Q9ZTX8', 'P93024', 'Q9ZTX9', 'Q9XED8', 'Q38832', 'P93830', 'Q38826', 'P49678', 'P49677', 'P33077', 'Q38830', 'O24409', 'Q9FGV1']
12	['Q9ZTX8', 'P93024', 'Q9ZTX9', 'Q9XED8', 'Q38832', 'P93830', 'Q38826', 'P49678', 'P49677', 'P33077', 'Q9ZSY8', 'Q9C8N7']
15	['Q9ZTX8', 'P93024', 'Q9ZTX9', 'Q9XED8', 'Q38832', 'P93830', 'Q38826', 'P49678', 'P49677', 'P33077', 'Q9ZSY8', 'Q38828', 'Q8LAL2', 'O24409', 'Q9FGV1']
9	['Q9ZTX8', 'P93024', 'Q9ZTX9', 'Q9XED8', 'Q38832', 'P93830', 'Q38826', 'Q9FKM7', 'Q9C7I9']
11	['Q9ZTX8', 'P93024', 'Q9ZTX9', 'Q9XED8', 'Q38832', 'P93830', 'Q9C5W9', 'Q9C5X0', 'Q9C8N7', 'Q94JM3', 'Q9SKN5']
10	['Q9ZTX8', 'P93024', 'Q9ZTX9', 'Q9XED8', 'Q38832', 'P93830', 'Q9C5W9', 'Q9C5X0', 'Q9C8N7', 'Q9ZSY8']
12	['Q9ZTX8', 'P93024', 'Q9ZTX9', 'Q9XED8', 'Q38832', 'P93830', 'Q9C5W9', 'Q9C5X0', 'Q9FGV1', 'Q8LAL2', 'Q38828', 'Q94JM3']
14	['Q9ZTX8', 'P93024', 'Q9ZTX9', 'Q9XED8', 'Q38832', 'P93830', 'Q9C5W9', 'Q9C5X0', 'Q9FGV1', 'Q8LAL2', 'Q38828', 'Q9ZSY8', 'O24409', 'Q9FKM7']
12	['Q9ZTX8', 'P93024', 'Q9ZTX9', 'Q9XED8', 'Q38832', 'P93830', 'Q9C5W9', 'Q9C5X0', 'Q9FGV1', 'Q8LAL2', 'Q9SKN5', 'Q94JM3']
12	['Q9ZTX8', 'P93024', 'Q9ZTX9', 'Q9XED8', 'Q38832', 'P93830', 'Q9C5W9', 'Q9C5X0', 'Q9FGV1', 'Q8LAL2', 'Q9SKN5', 'Q9FKM7']
14	['Q9ZTX8', 'P93024', 'Q9ZTX9', 'Q9XED8', 'Q38832', 'P93830', 'Q9C5W9', 'P49677', 'P33077', 'P49678', 'Q94JM3', 'Q38828', 'Q8LAL2', 'Q9FGV1']
15	['Q9ZTX8', 'P93024', 'Q9ZTX9', 'Q9XED8', 'Q38832', 'P93830', 'Q9C5W9', 'P49677', 'P33077', 'P49678', 'Q94JM3', 'Q9SKN5', 'Q38830', 'Q9XID4', 'Q9C8N7']
15	['Q9ZTX8', 'P93024', 'Q9ZTX9', 'Q9XED8', 'Q38832', 'P93830', 'Q9C5W9', 'P49677', 'P33077', 'P49678', 'Q94JM3', 'Q9SKN5', 'Q38830', 'Q9XID4', 'Q9FX25']
15	['Q9ZTX8', 'P93024', 'Q9ZTX9', 'Q9XED8', 'Q38832', 'P93830', 'Q9C5W9', 'P49677', 'P33077', 'P49678', 'Q94JM3', 'Q9SKN5', 'Q38830', 'Q9XID4', 'Q9C8N9']
15	['Q9ZTX8', 'P93024', 'Q9ZTX9', 'Q9XED8', 'Q38832', 'P93830', 'Q9C5W9', 'P49677', 'P33077', 'P49678', 'Q94JM3', 'Q9SKN5', 'Q38830', 'Q9XID4', 'Q9ZPY6']
15	['Q9ZTX8', 'P93024', 'Q9ZTX9', 'Q9XED8', 'Q38832', 'P93830', 'Q9C5W9', 'P49677', 'P33077', 'P49678', 'Q94JM3', 'Q9SKN5', 'Q38830', 'Q9XID4', 'Q93YR9']
15	['Q9ZTX8', 'P93024', 'Q9ZTX9', 'Q9XED8', 'Q38832', 'P93830', 'Q9C5W9', 'P49677', 'P33077', 'P49678', 'Q94JM3', 'Q9SKN5', 'Q38830', 'Q9XID4', 'Q9FGV1']
15	['Q9ZTX8', 'P93024', 'Q9ZTX9', 'Q9XED8', 'Q38832', 'P93830', 'Q9C5W9', 'P49677', 'P33077', 'P49678', 'Q94JM3', 'Q9SKN5', 'Q38830', 'Q9XID4', 'Q9C7I9']
15	['Q9ZTX8', 'P93024', 'Q9ZTX9', 'Q9XED8', 'Q38832', 'P93830', 'Q9C5W9', 'P49677', 'P33077', 'P49678', 'Q94JM3', 'Q9SKN5', 'Q38830', 'Q9XID4', 'Q9LQE3']
14	['Q9ZTX8', 'P93024', 'Q9ZTX9', 'Q9XED8', 'Q38832', 'P93830', 'Q9C5W9', 'P49677', 'P33077', 'P49678', 'Q94JM3', 'Q9SKN5', 'Q8LAL2', 'Q93YR9']
14	['Q9ZTX8', 'P93024', 'Q9ZTX9', 'Q9XED8', 'Q38832', 'P93830', 'Q9C5W9', 'P49677', 'P33077', 'P49678', 'Q94JM3', 'Q9SKN5', 'Q8LAL2', 'Q9FGV1']
12	['Q9ZTX8', 'P93024', 'Q9ZTX9', 'Q9XED8', 'Q38832', 'P93830', 'Q9C5W9', 'P49677', 'P33077', 'P49678', 'Q9ZSY8', 'Q9C8N7']
15	['Q9ZTX8', 'P93024', 'Q9ZTX9', 'Q9XED8', 'Q38832', 'P93830', 'Q9C5W9', 'P49677', 'P33077', 'P49678', 'Q9ZSY8', 'Q38828', 'Q8LAL2', 'O24409', 'Q9FGV1']
13	['Q9ZTX8', 'P93024', 'Q9ZTX9', 'Q9XED8', 'Q38832', 'P93830', 'Q9C5W9', 'P49677', 'P33077', 'P49678', 'O24409', 'Q38830', 'Q9FGV1']
11	['Q9ZTX8', 'P93024', 'Q9ZTX9', 'Q9XED8', 'Q38832', 'P93830', 'Q9C5W9', 'Q9FKM7', 'Q8LAL2', 'Q93YR9', 'Q9SKN5']
10	['Q9ZTX8', 'P93024', 'Q9ZTX9', 'Q9XED8', 'Q38832', 'P93830', 'Q9C5W9', 'Q9FKM7', 'Q9C7I9', 'Q9SKN5']
12	['Q9ZTX8', 'P93024', 'Q9ZTX9', 'Q9XED8', 'Q38832', 'O24407', 'Q9C8N7', 'Q38830', 'P49678', 'P33077', 'P49677', 'Q38826']
12	['Q9ZTX8', 'P93024', 'Q9ZTX9', 'Q9XED8', 'Q38832', 'O24407', 'Q9C8N7', 'Q38830', 'P49678', 'P33077', 'P49677', 'Q9C5W9']
10	['Q9ZTX8', 'P93024', 'Q9ZTX9', 'Q9XED8', 'Q38832', 'O24407', 'Q9C8N7', 'Q9ZSY8', 'Q9C5X0', 'Q38826']
10	['Q9ZTX8', 'P93024', 'Q9ZTX9', 'Q9XED8', 'Q38832', 'O24407', 'Q9C8N7', 'Q9ZSY8', 'Q9C5X0', 'Q9C5W9']
12	['Q9ZTX8', 'P93024', 'Q9ZTX9', 'Q9XED8', 'Q38832', 'O24407', 'Q9C8N7', 'Q9ZSY8', 'P49678', 'P33077', 'P49677', 'Q38826']
12	['Q9ZTX8', 'P93024', 'Q9ZTX9', 'Q9XED8', 'Q38832', 'O24407', 'Q9C8N7', 'Q9ZSY8', 'P49678', 'P33077', 'P49677', 'Q9C5W9']
15	['Q9ZTX8', 'P93024', 'Q9ZTX9', 'Q9XED8', 'Q38832', 'O24407', 'O24409', 'Q9FGV1', 'Q38828', 'Q9ZSY8', 'Q8LAL2', 'Q38826', 'P33077', 'P49678', 'P49677']
15	['Q9ZTX8', 'P93024', 'Q9ZTX9', 'Q9XED8', 'Q38832', 'O24407', 'O24409', 'Q9FGV1', 'Q38828', 'Q9ZSY8', 'Q8LAL2', 'Q9C5W9', 'P33077', 'P49678', 'P49677']
13	['Q9ZTX8', 'P93024', 'Q9ZTX9', 'Q9XED8', 'Q38832', 'O24407', 'O24409', 'Q9FGV1', 'Q38830', 'P49678', 'P33077', 'P49677', 'Q38826']
13	['Q9ZTX8', 'P93024', 'Q9ZTX9', 'Q9XED8', 'Q38832', 'O24407', 'O24409', 'Q9FGV1', 'Q38830', 'P49678', 'P33077', 'P49677', 'Q9C5W9']
10	['Q9ZTX8', 'P93024', 'Q9ZTX9', 'Q9XED8', 'Q8RYC6', 'Q9C8N7', 'Q9C5X0', 'Q38826', 'Q9ZSY8', 'O24407']
10	['Q9ZTX8', 'P93024', 'Q9ZTX9', 'Q9XED8', 'Q8RYC6', 'Q9C8N7', 'Q9C5X0', 'Q9C5W9', 'Q94JM3', 'Q9SKN5']
10	['Q9ZTX8', 'P93024', 'Q9ZTX9', 'Q9XED8', 'Q8RYC6', 'Q9C8N7', 'Q9C5X0', 'Q9C5W9', 'Q9ZSY8', 'O24407']
10	['Q9ZTX8', 'P93024', 'Q9ZTX9', 'Q9XED8', 'Q8RYC6', 'Q8LAL2', 'Q94JM3', 'Q93YR9', 'Q9SKN5', 'Q9C5W9']
12	['Q9ZTX8', 'P93024', 'Q9ZTX9', 'Q9XED8', 'Q8RYC6', 'Q8LAL2', 'Q94JM3', 'Q9FGV1', 'Q9C5X0', 'Q38828', 'Q93WC4', 'Q38831']
11	['Q9ZTX8', 'P93024', 'Q9ZTX9', 'Q9XED8', 'Q8RYC6', 'Q8LAL2', 'Q94JM3', 'Q9FGV1', 'Q9C5X0', 'Q38828', 'Q9C5W9']
11	['Q9ZTX8', 'P93024', 'Q9ZTX9', 'Q9XED8', 'Q8RYC6', 'Q8LAL2', 'Q94JM3', 'Q9FGV1', 'Q9C5X0', 'Q9SKN5', 'Q9C5W9']
10	['Q9ZTX8', 'P93024', 'Q9ZTX9', 'Q9XED8', 'Q8RYC6', 'Q8LAL2', 'Q9FKM7', 'Q93YR9', 'Q9SKN5', 'Q9C5W9']
20	['Q9ZTX8', 'P93024', 'Q9ZTX9', 'Q9XED8', 'Q8RYC6', 'Q8LAL2', 'Q9FKM7', 'Q9FGV1', 'Q9C5X0', 'Q38828', 'Q38824', 'O24409', 'O24407', 'Q9ZSY8', 'O24408', 'Q93WC4', 'Q38831', 'Q38822', 'Q38826', 'Q9M1R4']
16	['Q9ZTX8', 'P93024', 'Q9ZTX9', 'Q9XED8', 'Q8RYC6', 'Q8LAL2', 'Q9FKM7', 'Q9FGV1', 'Q9C5X0', 'Q38828', 'Q38824', 'O24409', 'O24407', 'Q9ZSY8', 'O24408', 'Q9C5W9']
11	['Q9ZTX8', 'P93024', 'Q9ZTX9', 'Q9XED8', 'Q8RYC6', 'Q8LAL2', 'Q9FKM7', 'Q9FGV1', 'Q9C5X0', 'Q9SKN5', 'Q9C5W9']
9	['Q9ZTX8', 'P93024', 'Q9ZTX9', 'Q9XED8', 'Q8RYC6', 'Q9C7I9', 'Q94JM3', 'Q9SKN5', 'Q9C5W9']
9	['Q9ZTX8', 'P93024', 'Q9ZTX9', 'Q9XED8', 'Q8RYC6', 'Q9C7I9', 'Q9FKM7', 'Q9SKN5', 'Q9C5W9']
8	['Q9ZTX8', 'P93024', 'Q9ZTX9', 'Q9XED8', 'Q8RYC6', 'Q9C7I9', 'Q9FKM7', 'Q38826']
7	['Q9ZTX8', 'P93024', 'Q9ZTX9', 'Q9XED8', 'Q9M1R4', 'Q9FGV1', 'Q9XID4']
13	['Q9ZTX8', 'P93024', 'Q9ZTX9', 'Q9XED8', 'O24408', 'Q9FGV1', 'O24409', 'Q38830', 'P49678', 'P49677', 'P33077', 'Q38826', 'P93830']
13	['Q9ZTX8', 'P93024', 'Q9ZTX9', 'Q9XED8', 'O24408', 'Q9FGV1', 'O24409', 'Q38830', 'P49678', 'P49677', 'P33077', 'Q38826', 'O24407']
13	['Q9ZTX8', 'P93024', 'Q9ZTX9', 'Q9XED8', 'O24408', 'Q9FGV1', 'O24409', 'Q38830', 'P49678', 'P49677', 'P33077', 'Q9C5W9', 'P93830']
13	['Q9ZTX8', 'P93024', 'Q9ZTX9', 'Q9XED8', 'O24408', 'Q9FGV1', 'O24409', 'Q38830', 'P49678', 'P49677', 'P33077', 'Q9C5W9', 'O24407']
15	['Q9ZTX8', 'P93024', 'Q9ZTX9', 'Q9XED8', 'O24408', 'Q9FGV1', 'O24409', 'Q9ZSY8', 'Q38828', 'Q8LAL2', 'P93830', 'Q38826', 'P33077', 'P49678', 'P49677']
17	['Q9ZTX8', 'P93024', 'Q9ZTX9', 'Q9XED8', 'O24408', 'Q9FGV1', 'O24409', 'Q9ZSY8', 'Q38828', 'Q8LAL2', 'P93830', 'Q38826', 'Q9FKM7', 'Q38822', 'Q38831', 'Q9C5X0', 'Q93WC4']
14	['Q9ZTX8', 'P93024', 'Q9ZTX9', 'Q9XED8', 'O24408', 'Q9FGV1', 'O24409', 'Q9ZSY8', 'Q38828', 'Q8LAL2', 'P93830', 'Q9C5W9', 'Q9C5X0', 'Q9FKM7']
15	['Q9ZTX8', 'P93024', 'Q9ZTX9', 'Q9XED8', 'O24408', 'Q9FGV1', 'O24409', 'Q9ZSY8', 'Q38828', 'Q8LAL2', 'P93830', 'Q9C5W9', 'P49678', 'P33077', 'P49677']
15	['Q9ZTX8', 'P93024', 'Q9ZTX9', 'Q9XED8', 'O24408', 'Q9FGV1', 'O24409', 'Q9ZSY8', 'Q38828', 'Q8LAL2', 'O24407', 'Q38826', 'P33077', 'P49678', 'P49677']
15	['Q9ZTX8', 'P93024', 'Q9ZTX9', 'Q9XED8', 'O24408', 'Q9FGV1', 'O24409', 'Q9ZSY8', 'Q38828', 'Q8LAL2', 'O24407', 'Q9C5W9', 'P33077', 'P49678', 'P49677']
12	['Q9ZTX8', 'P93024', 'Q9ZTX9', 'Q9XED8', 'Q93WC4', 'Q38828', 'P93830', 'Q9FGV1', 'Q8LAL2', 'Q9C5X0', 'Q94JM3', 'Q38831']
26	['Q9ZTX8', 'P93024', 'Q9ZTX9', 'Q38829', 'Q38824', 'Q9ZSY8', 'Q9FGV1', 'Q8LAL2', 'O24407', 'Q38827', 'Q38828', 'O24409', 'Q9FKM7', 'Q9C5X0', 'O24408', 'Q8RYC6', 'Q9C966', 'Q93WC4', 'Q9M1R4', 'Q38822', 'P33078', 'Q38826', 'Q8H174', 'Q38825', 'Q38831', 'O24410']
17	['Q9ZTX8', 'P93024', 'Q9ZTX9', 'Q38829', 'Q38824', 'Q9ZSY8', 'Q9FGV1', 'Q8LAL2', 'O24407', 'Q38827', 'Q38828', 'O24409', 'Q9FKM7', 'Q9C5X0', 'O24408', 'Q8RYC6', 'Q9C5W9']
20	['Q9ZTX8', 'P93024', 'Q9ZTX9', 'Q38829', 'Q38824', 'Q9ZSY8', 'Q9FGV1', 'Q8LAL2', 'O24407', 'Q38827', 'Q38828', 'O24409', 'Q9FKM7', 'Q9C5X0', 'Q38832', 'Q38822', 'Q8H174', 'P33078', 'Q38831', 'Q38826']
16	['Q9ZTX8', 'P93024', 'Q9ZTX9', 'Q38829', 'Q38824', 'Q9ZSY8', 'Q9FGV1', 'Q8LAL2', 'O24407', 'Q38827', 'Q38828', 'O24409', 'Q9FKM7', 'Q9C5X0', 'Q38832', 'Q9C5W9']
7	['Q9ZTX8', 'P93024', 'Q9ZTX9', 'Q9C966', 'Q9C7I9', 'Q94JM3', 'P93830']
7	['Q9ZTX8', 'P93024', 'Q9ZTX9', 'Q9C966', 'Q9C7I9', 'Q94JM3', 'Q8RYC6']
10	['Q9ZTX8', 'P93024', 'Q9ZTX9', 'Q9C966', 'Q9C7I9', 'Q9FKM7', 'Q38826', 'Q8H174', 'P33078', 'Q8RYC6']
9	['Q9ZTX8', 'P93024', 'Q9ZTX9', 'Q9C966', 'Q9C7I9', 'Q9FKM7', 'Q38826', 'Q8H174', 'P93830']
12	['Q9ZTX8', 'P93024', 'Q9ZTX9', 'Q9C966', 'Q9FGV1', 'Q8LAL2', 'Q93WC4', 'Q38831', 'Q38828', 'Q9C5X0', 'Q94JM3', 'P93830']
12	['Q9ZTX8', 'P93024', 'Q9ZTX9', 'Q9C966', 'Q9FGV1', 'Q8LAL2', 'Q93WC4', 'Q38831', 'Q38828', 'Q9C5X0', 'Q94JM3', 'Q8RYC6']
20	['Q9ZTX8', 'P93024', 'Q9ZTX9', 'Q9C966', 'Q9FGV1', 'Q8LAL2', 'Q93WC4', 'Q38831', 'Q38828', 'Q9C5X0', 'P93830', 'Q9FKM7', 'O24408', 'O24409', 'Q9ZSY8', 'O24410', 'Q8H174', 'Q38827', 'Q38822', 'Q38826']
8	['Q9ZTX8', 'P93024', 'Q9ZTX9', 'P33078', 'Q38832', 'Q9C8N7', 'Q9C5X0', 'Q9SKN5']
11	['Q9ZTX8', 'P93024', 'Q9ZTX9', 'P33078', 'Q38832', 'Q9C8N7', 'Q9C5X0', 'O24407', 'Q9ZSY8', 'Q38827', 'Q38826']
9	['Q9ZTX8', 'P93024', 'Q9ZTX9', 'P33078', 'Q38832', 'Q9FKM7', 'Q8LAL2', 'Q93YR9', 'Q9SKN5']
9	['Q9ZTX8', 'P93024', 'Q9ZTX9', 'P33078', 'Q38832', 'Q9FKM7', 'Q8LAL2', 'Q93YR9', 'Q8H174']
10	['Q9ZTX8', 'P93024', 'Q9ZTX9', 'P33078', 'Q38832', 'Q9FKM7', 'Q8LAL2', 'Q9SKN5', 'Q9C5X0', 'Q9FGV1']
9	['Q9ZTX8', 'P93024', 'Q9ZTX9', 'P33078', 'Q38832', 'Q9FKM7', 'Q9C7I9', 'Q8H174', 'Q38826']
8	['Q9ZTX8', 'P93024', 'Q9ZTX9', 'P33078', 'Q38832', 'Q9FKM7', 'Q9C7I9', 'Q9SKN5']
8	['Q9ZTX8', 'P93024', 'Q9ZTX9', 'P33078', 'Q8RYC6', 'Q9C8N7', 'Q9C5X0', 'Q9SKN5']
13	['Q9ZTX8', 'P93024', 'Q9ZTX9', 'P33078', 'Q8RYC6', 'Q9C8N7', 'Q9C5X0', 'O24407', 'Q9ZSY8', 'Q38826', 'Q38825', 'Q38827', 'O24410']
9	['Q9ZTX8', 'P93024', 'Q9ZTX9', 'P33078', 'Q8RYC6', 'Q9FKM7', 'Q8LAL2', 'Q93YR9', 'Q8H174']
9	['Q9ZTX8', 'P93024', 'Q9ZTX9', 'P33078', 'Q8RYC6', 'Q9FKM7', 'Q8LAL2', 'Q93YR9', 'Q9SKN5']
10	['Q9ZTX8', 'P93024', 'Q9ZTX9', 'P33078', 'Q8RYC6', 'Q9FKM7', 'Q8LAL2', 'Q9FGV1', 'Q9SKN5', 'Q9C5X0']
8	['Q9ZTX8', 'P93024', 'Q9ZTX9', 'P33078', 'Q8RYC6', 'Q9FKM7', 'Q9C7I9', 'Q9SKN5']
12	['Q9ZTX8', 'P93024', 'Q9ZTX9', 'Q38827', 'Q38830', 'P49678', 'P49677', 'P33077', 'Q9C8N7', 'P93830', 'Q38832', 'Q38826']
12	['Q9ZTX8', 'P93024', 'Q9ZTX9', 'Q38827', 'Q38830', 'P49678', 'P49677', 'P33077', 'Q9C8N7', 'P93830', 'Q38832', 'Q9C5W9']
12	['Q9ZTX8', 'P93024', 'Q9ZTX9', 'Q38827', 'Q38830', 'P49678', 'P49677', 'P33077', 'Q9C8N7', 'O24407', 'Q38832', 'Q38826']
12	['Q9ZTX8', 'P93024', 'Q9ZTX9', 'Q38827', 'Q38830', 'P49678', 'P49677', 'P33077', 'Q9C8N7', 'O24407', 'Q38832', 'Q9C5W9']
12	['Q9ZTX8', 'P93024', 'Q9ZTX9', 'Q38827', 'Q38830', 'P49678', 'P49677', 'P33077', 'Q9C8N7', 'O24407', 'Q38825', 'Q38826']
13	['Q9ZTX8', 'P93024', 'Q9ZTX9', 'Q38827', 'Q38830', 'P49678', 'P49677', 'P33077', 'O24409', 'Q9FGV1', 'P93830', 'O24408', 'Q38826']
13	['Q9ZTX8', 'P93024', 'Q9ZTX9', 'Q38827', 'Q38830', 'P49678', 'P49677', 'P33077', 'O24409', 'Q9FGV1', 'P93830', 'O24408', 'Q9C5W9']
13	['Q9ZTX8', 'P93024', 'Q9ZTX9', 'Q38827', 'Q38830', 'P49678', 'P49677', 'P33077', 'O24409', 'Q9FGV1', 'P93830', 'Q38832', 'Q38826']
13	['Q9ZTX8', 'P93024', 'Q9ZTX9', 'Q38827', 'Q38830', 'P49678', 'P49677', 'P33077', 'O24409', 'Q9FGV1', 'P93830', 'Q38832', 'Q9C5W9']
14	['Q9ZTX8', 'P93024', 'Q9ZTX9', 'Q38827', 'Q38830', 'P49678', 'P49677', 'P33077', 'O24409', 'Q9FGV1', 'O24407', 'Q38826', 'O24408', 'Q38825']
13	['Q9ZTX8', 'P93024', 'Q9ZTX9', 'Q38827', 'Q38830', 'P49678', 'P49677', 'P33077', 'O24409', 'Q9FGV1', 'O24407', 'Q38826', 'Q38832']
13	['Q9ZTX8', 'P93024', 'Q9ZTX9', 'Q38827', 'Q38830', 'P49678', 'P49677', 'P33077', 'O24409', 'Q9FGV1', 'O24407', 'Q9C5W9', 'O24408']
13	['Q9ZTX8', 'P93024', 'Q9ZTX9', 'Q38827', 'Q38830', 'P49678', 'P49677', 'P33077', 'O24409', 'Q9FGV1', 'O24407', 'Q9C5W9', 'Q38832']
10	['Q9ZTX8', 'P93024', 'Q9ZTX9', 'Q38827', 'Q9ZSY8', 'Q9C8N7', 'P93830', 'Q38832', 'Q9C5X0', 'Q38826']
10	['Q9ZTX8', 'P93024', 'Q9ZTX9', 'Q38827', 'Q9ZSY8', 'Q9C8N7', 'P93830', 'Q38832', 'Q9C5X0', 'Q9C5W9']
12	['Q9ZTX8', 'P93024', 'Q9ZTX9', 'Q38827', 'Q9ZSY8', 'Q9C8N7', 'P93830', 'Q38832', 'P49678', 'P33077', 'P49677', 'Q38826']
12	['Q9ZTX8', 'P93024', 'Q9ZTX9', 'Q38827', 'Q9ZSY8', 'Q9C8N7', 'P93830', 'Q38832', 'P49678', 'P33077', 'P49677', 'Q9C5W9']
10	['Q9ZTX8', 'P93024', 'Q9ZTX9', 'Q38827', 'Q9ZSY8', 'Q9C8N7', 'P93830', 'O24410', 'Q9C5X0', 'Q38826']
12	['Q9ZTX8', 'P93024', 'Q9ZTX9', 'Q38827', 'Q9ZSY8', 'Q9C8N7', 'O24407', 'Q38826', 'Q38832', 'P49678', 'P33077', 'P49677']
12	['Q9ZTX8', 'P93024', 'Q9ZTX9', 'Q38827', 'Q9ZSY8', 'Q9C8N7', 'O24407', 'Q38826', 'Q38825', 'P33077', 'P49678', 'P49677']
12	['Q9ZTX8', 'P93024', 'Q9ZTX9', 'Q38827', 'Q9ZSY8', 'Q9C8N7', 'O24407', 'Q9C5W9', 'Q38832', 'P33077', 'P49678', 'P49677']
10	['Q9ZTX8', 'P93024', 'Q9ZTX9', 'Q38827', 'Q9ZSY8', 'Q9C8N7', 'O24407', 'Q9C5W9', 'Q38832', 'Q9C5X0']
10	['Q9ZTX8', 'P93024', 'Q9ZTX9', 'Q38827', 'Q9ZSY8', 'Q9C8N7', 'O24407', 'Q9C5W9', 'Q8RYC6', 'Q9C5X0']
15	['Q9ZTX8', 'P93024', 'Q9ZTX9', 'Q38827', 'Q9ZSY8', 'Q9FGV1', 'Q8LAL2', 'Q38828', 'O24409', 'Q38826', 'P93830', 'O24408', 'P33077', 'P49678', 'P49677']
15	['Q9ZTX8', 'P93024', 'Q9ZTX9', 'Q38827', 'Q9ZSY8', 'Q9FGV1', 'Q8LAL2', 'Q38828', 'O24409', 'Q38826', 'P93830', 'Q38832', 'P33077', 'P49678', 'P49677']
17	['Q9ZTX8', 'P93024', 'Q9ZTX9', 'Q38827', 'Q9ZSY8', 'Q9FGV1', 'Q8LAL2', 'Q38828', 'O24409', 'Q38826', 'P93830', 'Q38832', 'Q9FKM7', 'Q8H174', 'Q38822', 'Q9C5X0', 'Q38831']
16	['Q9ZTX8', 'P93024', 'Q9ZTX9', 'Q38827', 'Q9ZSY8', 'Q9FGV1', 'Q8LAL2', 'Q38828', 'O24409', 'Q38826', 'O24407', 'O24408', 'Q38825', 'P33077', 'P49678', 'P49677']
15	['Q9ZTX8', 'P93024', 'Q9ZTX9', 'Q38827', 'Q9ZSY8', 'Q9FGV1', 'Q8LAL2', 'Q38828', 'O24409', 'Q38826', 'O24407', 'Q38832', 'P33077', 'P49678', 'P49677']
14	['Q9ZTX8', 'P93024', 'Q9ZTX9', 'Q38827', 'Q9ZSY8', 'Q9FGV1', 'Q8LAL2', 'Q38828', 'O24409', 'Q9C5W9', 'P93830', 'O24408', 'Q9C5X0', 'Q9FKM7']
15	['Q9ZTX8', 'P93024', 'Q9ZTX9', 'Q38827', 'Q9ZSY8', 'Q9FGV1', 'Q8LAL2', 'Q38828', 'O24409', 'Q9C5W9', 'P93830', 'O24408', 'P49678', 'P33077', 'P49677']
14	['Q9ZTX8', 'P93024', 'Q9ZTX9', 'Q38827', 'Q9ZSY8', 'Q9FGV1', 'Q8LAL2', 'Q38828', 'O24409', 'Q9C5W9', 'P93830', 'Q38832', 'Q9C5X0', 'Q9FKM7']
15	['Q9ZTX8', 'P93024', 'Q9ZTX9', 'Q38827', 'Q9ZSY8', 'Q9FGV1', 'Q8LAL2', 'Q38828', 'O24409', 'Q9C5W9', 'P93830', 'Q38832', 'P49678', 'P33077', 'P49677']
15	['Q9ZTX8', 'P93024', 'Q9ZTX9', 'Q38827', 'Q9ZSY8', 'Q9FGV1', 'Q8LAL2', 'Q38828', 'O24409', 'Q9C5W9', 'O24407', 'O24408', 'P33077', 'P49678', 'P49677']
15	['Q9ZTX8', 'P93024', 'Q9ZTX9', 'Q38827', 'Q9ZSY8', 'Q9FGV1', 'Q8LAL2', 'Q38828', 'O24409', 'Q9C5W9', 'O24407', 'Q38832', 'P33077', 'P49678', 'P49677']
8	['Q9ZTX8', 'P93024', 'Q9ZTX9', 'Q8H174', 'Q9XID4', 'Q38832', 'P93830', 'Q93YR9']
8	['Q9ZTX8', 'P93024', 'Q9ZTX9', 'Q8H174', 'Q9XID4', 'Q38832', 'P93830', 'Q9C7I9']
8	['Q9ZTX8', 'P93024', 'Q9ZTX9', 'Q8H174', 'Q9XID4', 'Q38832', 'P93830', 'Q9FGV1']
7	['Q9ZTX8', 'P93024', 'Q9ZTX9', 'Q8H174', 'Q9XID4', 'Q9M1R4', 'Q9FGV1']
9	['Q9ZTX8', 'P93024', 'Q9ZTX9', 'Q8H174', 'P93830', 'Q9FKM7', 'Q93YR9', 'Q38832', 'Q8LAL2']
9	['Q9ZTX8', 'P93024', 'Q9ZTX9', 'Q8H174', 'P93830', 'Q9FKM7', 'Q38832', 'Q38826', 'Q9C7I9']
3	['P93831', 'O22467', 'O49552']
3	['Q9FG24', 'C0LGR9', 'Q9LSP7']
5	['Q9M2B4', 'Q5XEM9', 'Q8S8M9', 'Q9SRM4', 'Q9FFF5']
5	['Q9M2B4', 'Q5XEM9', 'Q8S8M9', 'Q9SRM4', 'Q8LA16']
3	['Q8LFN2', 'C0LGT1', 'Q9LVP0']
18	['P33078', 'Q38826', 'P93024', 'P93022', 'Q8H174', 'Q9FKM7', 'Q38824', 'Q38828', 'Q38829', 'O24409', 'O24407', 'Q9ZSY8', 'Q8LAL2', 'Q38831', 'Q38822', 'Q9C5X0', 'Q38827', 'Q38832']
24	['P33078', 'Q38826', 'P93024', 'P93022', 'Q8H174', 'Q9FKM7', 'Q38824', 'Q38828', 'Q38829', 'O24409', 'O24407', 'Q9ZSY8', 'Q8LAL2', 'Q38831', 'Q38822', 'Q9C5X0', 'Q38827', 'Q93WC4', 'Q9C966', 'Q9M1R4', 'O24408', 'Q38825', 'Q8RYC6', 'O24410']
8	['P33078', 'Q38826', 'P93024', 'P93022', 'Q8H174', 'Q9FKM7', 'Q9C7I9', 'Q38832']
9	['P33078', 'Q38826', 'P93024', 'P93022', 'Q8H174', 'Q9FKM7', 'Q9C7I9', 'Q8RYC6', 'Q9C966']
7	['P33078', 'Q38826', 'Q9C7I9', 'Q9FKM7', 'Q8H174', 'Q8RYC8', 'Q38832']
8	['P33078', 'Q38826', 'Q9C7I9', 'Q9FKM7', 'Q8H174', 'Q8RYC8', 'Q8RYC6', 'Q9C966']
5	['Q9FFF5', 'Q5XEM9', 'Q9FKW0', 'Q8S8M9', 'Q9SRM4']
14	['Q9SW80', 'O65685', 'Q9SIW1', 'Q9LZM8', 'Q9FXG8', 'Q94KL5', 'Q8S897', 'P48731', 'Q9FWS9', 'Q9SJ56', 'Q9FPQ8', 'P48002', 'Q84JS6', 'Q1PFD1']
14	['Q9SW80', 'O65685', 'Q9SIW1', 'Q9LZM8', 'Q9FXG8', 'Q94KL5', 'Q8S897', 'P48731', 'Q9FWS9', 'Q9SJ56', 'Q9FPQ8', 'P48002', 'Q84JS6', 'Q9SJJ3']
12	['Q9SW80', 'O65685', 'Q9SIW1', 'Q9LZM8', 'Q9FXG8', 'Q94KL5', 'Q8S897', 'P48731', 'Q9FWS9', 'Q9SJ56', 'P46640', 'Q1PFD1']
12	['Q9SW80', 'O65685', 'Q9SIW1', 'Q9LZM8', 'Q9FXG8', 'Q94KL5', 'Q8S897', 'P48731', 'Q9FWS9', 'Q9SJ56', 'P46640', 'Q9SJJ3']
9	['Q38831', 'Q8LAL2', 'Q94JM3', 'Q9C5X0', 'Q84JM4', 'Q38828', 'Q8RYC6', 'Q93WC4', 'Q9XED8']
9	['Q38831', 'Q8LAL2', 'Q94JM3', 'Q9C5X0', 'Q84JM4', 'Q38828', 'Q8RYC6', 'Q93WC4', 'Q9C966']
15	['Q38831', 'Q8LAL2', 'O24409', 'Q9ZSY8', 'Q38826', 'P93024', 'P93022', 'P93830', 'Q38828', 'Q9FKM7', 'Q38822', 'Q8H174', 'Q9C5X0', 'Q38827', 'Q38832']
18	['Q38831', 'Q8LAL2', 'O24409', 'Q9ZSY8', 'Q38826', 'P93024', 'P93022', 'P93830', 'Q38828', 'Q9FKM7', 'Q38822', 'Q8H174', 'Q9C5X0', 'Q38827', 'Q9C966', 'O24408', 'Q93WC4', 'O24410']
10	['P93024', 'P93022', 'Q38826', 'Q9C7I9', 'P93830', 'Q38832', 'Q38830', 'P33077', 'P49678', 'P49677']
8	['P93024', 'P93022', 'Q38826', 'Q9C7I9', 'P93830', 'Q38832', 'Q8H174', 'Q9FKM7']
8	['P93024', 'P93022', 'Q38826', 'Q9C7I9', 'P93830', 'Q9C966', 'Q8H174', 'Q9FKM7']
11	['P93024', 'P93022', 'Q38826', 'Q38827', 'O24409', 'Q38830', 'P49678', 'P49677', 'P33077', 'P93830', 'O24408']
11	['P93024', 'P93022', 'Q38826', 'Q38827', 'O24409', 'Q38830', 'P49678', 'P49677', 'P33077', 'P93830', 'Q38832']
12	['P93024', 'P93022', 'Q38826', 'Q38827', 'O24409', 'Q38830', 'P49678', 'P49677', 'P33077', 'O24407', 'O24408', 'Q38825']
11	['P93024', 'P93022', 'Q38826', 'Q38827', 'O24409', 'Q38830', 'P49678', 'P49677', 'P33077', 'O24407', 'Q38832']
13	['P93024', 'P93022', 'Q38826', 'Q38827', 'O24409', 'Q9ZSY8', 'Q8LAL2', 'Q38828', 'P93830', 'O24408', 'P33077', 'P49678', 'P49677']
13	['P93024', 'P93022', 'Q38826', 'Q38827', 'O24409', 'Q9ZSY8', 'Q8LAL2', 'Q38828', 'P93830', 'Q38832', 'P33077', 'P49678', 'P49677']
14	['P93024', 'P93022', 'Q38826', 'Q38827', 'O24409', 'Q9ZSY8', 'Q8LAL2', 'Q38828', 'O24407', 'O24408', 'Q38825', 'P33077', 'P49678', 'P49677']
13	['P93024', 'P93022', 'Q38826', 'Q38827', 'O24409', 'Q9ZSY8', 'Q8LAL2', 'Q38828', 'O24407', 'Q38832', 'P33077', 'P49678', 'P49677']
3	['F4HYV5', 'Q9FWX2', 'Q9SL41']
3	['F4HYV5', 'Q9FWX2', 'O65508']
3	['F4HYV5', 'Q9FWX2', 'Q9FH59']
3	['F4HYV5', 'Q9FWX2', 'Q9C8W9']
3	['O81488', 'Q8S8M9', 'Q9SRM4']
9	['P93830', 'Q8RYC8', 'Q38826', 'Q9C7I9', 'Q38832', 'Q38830', 'P33077', 'P49678', 'P49677']
7	['P93830', 'Q8RYC8', 'Q38826', 'Q9C7I9', 'Q38832', 'Q8H174', 'Q9FKM7']
7	['P93830', 'Q8RYC8', 'Q38826', 'Q9C7I9', 'Q9C966', 'Q8H174', 'Q9FKM7']
9	['P93830', 'Q8RYC8', 'Q38826', 'O24409', 'Q38830', 'P49678', 'P33077', 'P49677', 'O24408']
9	['P93830', 'Q8RYC8', 'Q38826', 'O24409', 'Q38830', 'P49678', 'P33077', 'P49677', 'Q38832']
11	['P93830', 'Q8RYC8', 'Q38826', 'O24409', 'Q9ZSY8', 'Q38828', 'Q8LAL2', 'O24408', 'P33077', 'P49678', 'P49677']
11	['P93830', 'Q8RYC8', 'Q38826', 'O24409', 'Q9ZSY8', 'Q38828', 'Q8LAL2', 'Q38832', 'P33077', 'P49678', 'P49677']
7	['P93830', 'Q570C0', 'O24409', 'Q38832', 'Q38826', 'Q38830', 'P49677']
5	['Q9C5W9', 'Q27GK7', 'Q9XED8', 'P49678', 'Q94JM3']
5	['Q9C5W9', 'Q27GK7', 'Q9XED8', 'P49678', 'O24409']
5	['Q39128', 'Q38849', 'Q94A76', 'Q9M8S6', 'Q8GXE6']
5	['Q39128', 'Q38849', 'Q94A76', 'Q9M8S6', 'Q9SCX5']
3	['Q94BZ5', 'O81821', 'Q9S7U5']
3	['Q94BZ5', 'O81821', 'O49403']
3	['Q9SUQ3', 'Q9C7S5', 'Q9LSP7']
3	['Q9SUQ3', 'Q9LRT1', 'Q9LSP7']
3	['Q9LV52', 'Q9FK72', 'Q1PDN3']
3	['Q9LV52', 'Q9FK72', 'Q9SV12']
3	['P0DH87', 'Q9LVP0', 'C0LGT1']
3	['Q9LMN8', 'Q9SHI7', 'O04567']
3	['Q9LMN8', 'Q9SHI7', 'Q6R2J8']
6	['Q84JM4', 'Q8LAL2', 'P49678', 'Q38828', 'Q94JM3', 'Q9XED8']
10	['Q84JM4', 'Q8LAL2', 'P49678', 'Q38828', 'O24409', 'O24407', 'Q9ZSY8', 'Q38826', 'O24408', 'Q9XED8']
11	['Q84JM4', 'Q8LAL2', 'P49678', 'Q38828', 'O24409', 'O24407', 'Q9ZSY8', 'Q38826', 'O24408', 'Q38825', 'Q38827']
10	['Q8RYC8', 'Q38826', 'O24407', 'O24409', 'Q38830', 'P49678', 'P49677', 'P33077', 'O24408', 'Q38825']
9	['Q8RYC8', 'Q38826', 'O24407', 'O24409', 'Q38830', 'P49678', 'P49677', 'P33077', 'Q38832']
12	['Q8RYC8', 'Q38826', 'O24407', 'O24409', 'Q9ZSY8', 'Q8LAL2', 'Q38828', 'O24408', 'Q38825', 'P33077', 'P49678', 'P49677']
11	['Q8RYC8', 'Q38826', 'O24407', 'O24409', 'Q9ZSY8', 'Q8LAL2', 'Q38828', 'Q38832', 'P33077', 'P49678', 'P49677']
3	['Q9M092', 'A0MEB5', 'C0LGW2']
7	['Q9FPQ8', 'Q38897', 'Q94KL5', 'Q9FWS9', 'Q9SJ56', 'P48002', 'Q84JS6']
3	['Q9LNJ0', 'P42644', 'Q8RWS9']
5	['Q94KL5', 'Q38897', 'P46640', 'Q9FWS9', 'Q9SJ56']
4	['Q84MA9', 'C0LGW2', 'C0LGT1', 'Q9LVP0']
3	['Q9LQM7', 'Q9LVW2', 'O81821']
6	['P49678', 'P33077', 'Q94AI7', 'Q9XED8', 'Q94JM3', 'Q38830']
6	['P49678', 'P33077', 'Q94AI7', 'Q9XED8', 'Q94JM3', 'Q8LAL2']
8	['P49678', 'P33077', 'Q94AI7', 'Q9XED8', 'O24409', 'O24407', 'Q38826', 'Q38830']
9	['P49678', 'P33077', 'Q94AI7', 'Q9XED8', 'O24409', 'O24407', 'Q38826', 'Q9ZSY8', 'Q8LAL2']
8	['P49678', 'P33077', 'Q94AI7', 'Q38825', 'O24409', 'O24407', 'Q38826', 'Q38830']
9	['P49678', 'P33077', 'Q94AI7', 'Q38825', 'O24409', 'O24407', 'Q38826', 'Q9ZSY8', 'Q8LAL2']
4	['Q9ZV07', 'Q39196', 'Q9SV31', 'Q9ZVX8']
3	['Q1EC66', 'Q9LSP7', 'Q9SZL4']
3	['Q1EC66', 'Q9LSP7', 'P93823']
3	['Q1EC66', 'Q9FF53', 'Q9ZVX8']
3	['Q6EVK6', 'Q9ZWA2', 'Q9LVG2']
3	['Q6EVK6', 'Q9ZWA2', 'Q9LUM4']
3	['Q8VYA3', 'Q8W4S5', 'C0LGW2']
3	['Q9ZWA2', 'Q94AI7', 'Q9LVG2']
3	['Q9C9N5', 'C0LGT1', 'Q9LVP0']
3	['O82226', 'Q9STK6', 'O65717']
3	['Q9SV31', 'P61837', 'Q08733']
3	['Q9SV31', 'Q9ZVX8', 'Q9FF53']
5	['Q9SRM4', 'Q5XEM9', 'Q8LA16', 'Q9FKW0', 'Q8S8M9']
3	['Q9FE67', 'Q94AI7', 'Q9LVG2']
4	['Q9FL63', 'Q9LVP0', 'C0LGT1', 'Q8RWZ1']
3	['Q9FL63', 'Q9LVP0', 'Q9S7I6']
3	['Q9SIZ4', 'C0LGT1', 'Q9LVP0']
