# Supplementary material for: Relational subgraphs fused with complete subgraphs based on the knowledge graph for mining protein complexes
Source: Sci Rep. 2025 Oct 29;15:37767. doi: 10.1038/s41598-025-18281-7 (PMC12572110; doi:10.1038/s41598-025-18281-7)
Supplement: Supplementary file 4 — Supplementary Material 4 [file 41598_2025_18281_MOESM4_ESM.xlsx]

## Sheet: Sheet1
Supplementary Table S4. Accession number of Protein ID during current study.
ProteinID	Species	Function_Description	Tissue_Specificity	Date_of_creation	PubMedID
A0A0A7EPL0	Arabidopsis thaliana (Mouse-ear cress)	FUNCTION: Together with MOM1 and PIAL2, regulates transcriptional gene silencing (TGS) independently of changes in DNA methylation (PubMed:27113777). E4-type SUMO ligase that promotes SUMO chain formation in a SCE1-dependent manner and thus contributes to a pathway for proteolytic removal of sumoylation substrates (PubMed:25415977). Involved in stress responses (e.g. osmotic, salt and abscisic ac…	TISSUE SPECIFICITY: Expressed in leaves, stems and flowers, and, at low levels, in siliques and old leaves. {ECO:0000269|PubMed:25415977}.	2015-12-09	25415977; 11130712; 27862469; 27113777
A0A178VE74	Arabidopsis thaliana (Mouse-ear cress)			2020-04-22	11130713; 27862469; 26355215
A0A178VEK7	Arabidopsis thaliana (Mouse-ear cress)	FUNCTION: Transcription activator that acts as a positive regulator of male germline development by promoting both gametic cell specification and cell cycle progression (PubMed:15618418, PubMed:15694308, PubMed:19300502, PubMed:21285328). Binds to canonical MYB sites 5'-AACCGTC-3', 5'-AAACCGC-3' and 5'-AACCGT-3' in promoters to trigger the expression of male germline-specific or enriched genes (e…	TISSUE SPECIFICITY: Confined to inflorescences, especially in stamens and pollen. {ECO:0000269|PubMed:15694308}.	2017-06-07	21285328; 11130713; 27862469; 15239831; 15694308; 15618418; 19300502; 21441434; 22608506; 24876252; 25057814; 27624837
A0A178WF56	Arabidopsis thaliana (Mouse-ear cress)	FUNCTION: Negatively regulates salt stress responses and Na(+) homeostasis (PubMed:29272523, PubMed:30701352). Prevents Na(+) efflux, disturbs reactive oxygen species (ROS) homeostasis, and represses the expression of nuclear salt stress-responsive genes (PubMed:30701352). Involved in resistance to abiotic stress (PubMed:29272523). {ECO:0000269|PubMed:29272523, ECO:0000269|PubMed:30701352, ECO:00…	TISSUE SPECIFICITY: Mostly expressed in leaves and flowers and, to a lower extent, in stems, siliques, shoots and roots. {ECO:0000269|PubMed:29272523, ECO:0000269|PubMed:30701352}.	2022-02-23	11130712; 27862469; 29272523; 30701352
A0A1I9LMX5	Arabidopsis thaliana (Mouse-ear cress)	FUNCTION: Extracellular signaling peptide that represses primary root growth rate and significantly inhibits lateral root formation. Modulates leaf morphology (PubMed:24179096). Regulates systemic nitrogen (N)-demand signaling. Mediates up-regulation of genes involved in N uptake and assimilation pathways (PubMed:25324386). {ECO:0000269|PubMed:24179096, ECO:0000269|PubMed:25324386}.	TISSUE SPECIFICITY: Expressed in lateral root primordia and in lateral roots excluding the meristem region. Also present in the aerial tissues, such as leaf petioles and the shoot apex region. {ECO:0000269|PubMed:25324386}.	2017-05-10	11130713; 27862469; 17147637; 24179095; 24179096; 25324386
A0A1I9LN01	Arabidopsis thaliana (Mouse-ear cress)	FUNCTION: Required for phyA-controlled responses to continuous far-red light (FRc) conditions, including the inhibition of hypocotyl elongation and the regulation of XTH15/XTR7 expression. {ECO:0000269|PubMed:14645728}.	TISSUE SPECIFICITY: Expressed at low level in seedlings, roots, leaves, stems, flowers, and siliques. {ECO:0000269|PubMed:14645728}.	2018-09-12	14645728; 11130713; 27862469; 14593172
A0A1P8AQ95	Arabidopsis thaliana (Mouse-ear cress)	FUNCTION: Brassicaceae-specific phytocytokine (plant endogenous peptide released into the apoplast) perceived by MIK2 in a BAK1/SERK3 and SERK4 coreceptors-dependent manner, that modulates various physiological and antimicrobial processes including growth prevention and reactive oxygen species (ROS) response regulation (By similarity). Prevents general growth and development (PubMed:31001913). {E…	TISSUE SPECIFICITY: Mostly expressed in leaves and stems, and, to a lower extent, in roots, siliques, seeds and flowers. {ECO:0000269|PubMed:31001913}.	2023-02-22	11130712; 27862469; 31001913; 34535661
A0A1P8ASY1	Arabidopsis thaliana (Mouse-ear cress)	FUNCTION: Essential protein required during embryogenesis (PubMed:15266054). Key enzyme involved in DNA replication and damage repair, shoot apical meristem (SAM) maintenance, and development (PubMed:26951435). Involved in Okazaki fragments processing. Possesses different enzymatic activities, such as single-stranded DNA (ssDNA)-dependent ATPase, 5'-3' helicase and endonuclease activities. While …	TISSUE SPECIFICITY: Strongly expressed in meristems, including both root and shoot apical meristems (RAM and SAM) (PubMed:26951435). Also present in the vasculature and in young floral tissues (PubMed:26951435). {ECO:0000269|PubMed:26951435}.	2019-05-08	11130712; 27862469; 15266054; 26951435
A0A1P8AUY4	Arabidopsis thaliana (Mouse-ear cress)	FUNCTION: Nuclear chaperone required for maturation and nuclear export of pre-60S ribosome subunits. Functions at successive maturation steps to remove ribosomal factors at critical transition points, first driving the exit of early pre-60S particles from the nucleolus and then driving late pre-60S particles from the nucleus (By similarity). Required for female gametophyte development (PubMed:235…	TISSUE SPECIFICITY: Constitutively and ubiquitously expressed (PubMed:23572950). Mostly observed in the shoot apex and root tip, and, to a lower extent, in mature seeds, seedling (excluding the hypocotyl), roots, stems, leaves and flowers (PubMed:27824150). {ECO:0000269|PubMed:23572950, ECO:0000269|PubMed:27824150}.	2017-10-25	11130712; 27862469; 18273534; 23572950; 27824150
A0A1P8AW69	Arabidopsis thaliana (Mouse-ear cress)	FUNCTION: May participate in a complex which severs microtubules in an ATP-dependent manner (By similarity). Microtubule severing may promote rapid reorganization of cellular microtubule arrays (By similarity). Confers precision to microtubule (MT) severing by specific targeting of KTN1 to MT cleavage sites such as crossover or branching nucleation sites (PubMed:28978669). Together with other KTN…	TISSUE SPECIFICITY: Expressed at low levels in siliques, flowers, leaves, stems and roots. {ECO:0000269|PubMed:28978669}.	2020-08-12	11130712; 27862469; 18223036; 18552200; 28978669
A0JQ18	Arabidopsis thaliana (Mouse-ear cress)	FUNCTION: Brassicaceae-specific phytocytokine (plant endogenous peptide released into the apoplast) perceived by MIK2 in a BAK1/SERK3 and SERK4 coreceptors-dependent manner, that modulates various physiological and antimicrobial processes including growth prevention and reactive oxygen species (ROS) response regulation (PubMed:31001913, PubMed:33514716, PubMed:34535661). Inhibits root growth and …	TISSUE SPECIFICITY: Mostly expressed in seedlings shoots and leaves, and, to a lower extent, in roots, stems, siliques, seeds and flowers. {ECO:0000269|PubMed:31001913, ECO:0000269|PubMed:34535661}.	2023-02-22	11130712; 27862469; 19423640; 30715439; 31001913; 33514716; 34535661
A0MES8	Arabidopsis thaliana (Mouse-ear cress)	FUNCTION: Transcription regulator that probably binds to the GCC-box pathogenesis-related promoter element. Binds also to the S-box (5'-CACTTCCA-3') photosynthesis-associated nuclear genes-related (PhANGs-related) promoter element, and thus acts as a transcription inhibitor. Involved in the regulation of gene expression by stress factors and by components of stress signal transduction pathways. M…	TISSUE SPECIFICITY: In seeds, mostly in embryo, and seedlings, especially in vascular tissues. Confined to the hypocotyl, cotyledons, the root cap, and the root quiescent center. {ECO:0000269|PubMed:11115891, ECO:0000269|PubMed:12970489, ECO:0000269|PubMed:16844907, ECO:0000269|PubMed:9634591}.	2007-08-21	9634591; 10207155; 10617197; 27862469; 17147637; 9144963; 9418043; 10629000; 10950871; 11115891; 10972884; 10972885; 11439129; 11851911; 11172073; 11996676; 12136027; 12529517; 12857824; 12970489; 15118859; 15053765; 15502012; 16098105; 16113213; 16339784; 16844907; 16407444; 17267444; 17031512; 24451981
A0SVK0	Arabidopsis thaliana (Mouse-ear cress)	FUNCTION: Required for the induction of seed dormancy (PubMed:17065317, PubMed:22829147, PubMed:26620523). The level of DOG1 protein in freshly harvested seeds determines the level of seed dormancy (PubMed:22829147). Determines the temperature window for germination by regulating the expression of micropylar endosperm-weakening genes through temperature control of the gibberellins metabolism (Pub…	TISSUE SPECIFICITY: Detected only in seeds (PubMed:17065317). Expressed mainly in vascular tissues of the cotyledon, hypocotyl and radicle of the embryo. {ECO:0000269|PubMed:17065317, ECO:0000269|PubMed:22829147}.	2016-11-02	17065317; 26620523; 10048488; 27862469; 17329563; 18410483; 21569772; 21803937; 22829147; 25114251; 25568310; 25852712; 26684465; 26729600; 27035986
A1A6H3	Arabidopsis thaliana (Mouse-ear cress)	FUNCTION: Catalyzes the phosphorylation of ribose at O-5 in a reaction requiring ATP and magnesium. The resulting D-ribose-5-phosphate can then be used either for sythesis of nucleotides, histidine, and tryptophan, or as a component of the pentose phosphate pathway (By similarity) (PubMed:27601466). Can also use xylose and fructose as carbohydrate substrates with a low efficiency (PubMed:27601466…		2019-05-08	11130712; 27862469; 27601466
A1A6M1	Arabidopsis thaliana (Mouse-ear cress)	FUNCTION: Exhibits zinc-dependent disulfide isomerase activity. Required for seedling and chloroplast development under heat stress, probably by maintaining plastid-encoded RNA polymerase (PEP)-dependent transcription. {ECO:0000269|PubMed:23922206}.		2017-09-27	10617198; 27862469; 16326926; 23922206; 24019900
A1YKT1	Arabidopsis thaliana (Mouse-ear cress)	FUNCTION: Transcription factor that prevents axillary bud outgrowth and delays early axillary bud development. Indirectly required for the auxin-induced control of apical dominance. {ECO:0000269|PubMed:17307924, ECO:0000269|PubMed:17452340}.	TISSUE SPECIFICITY: Expressed in unelongated axillary buds, and, to a lower extent, in axillary structures such as flowers and siliques. {ECO:0000269|PubMed:17307924, ECO:0000269|PubMed:17452340}.	2008-04-29	17307924; 17452340; 10907853; 27862469
A2RVJ8	Arabidopsis thaliana (Mouse-ear cress)	FUNCTION: Essential protein required for basal thermotolerance, especially during heat-induced chromocentre decondensation, thus regulating transcriptional gene silencing (TGS). {ECO:0000269|PubMed:23408827, ECO:0000269|PubMed:25329561}.		2017-09-27	10048488; 27862469; 17272265; 23408827; 25329561
A2RVK7	Arabidopsis thaliana (Mouse-ear cress)	FUNCTION: Non-catalytic component of the RNA exosome complex which has 3'->5' exoribonuclease activity and participates in a multitude of cellular RNA processing, maturation and degradation events. In vitro, is a processive phosphorolytic exonuclease and requires a single-stranded poly(A) tail on the substrate RNA for its activity (By similarity). Plays an important role in seed germination and e…	TISSUE SPECIFICITY: Highly expressed in imbibed seeds and young seedlings. {ECO:0000269|PubMed:23132787}.	2016-01-20	10617198; 27862469; 11910074; 23132787
A2RVM0	Arabidopsis thaliana (Mouse-ear cress)	FUNCTION: Involved in protein precursor import into chloroplasts. Part of the redox regulon consisting of TIC32, TIC 55 and TIC62. {ECO:0000269|PubMed:15180984}.	TISSUE SPECIFICITY: Expressed in leaves and roots. {ECO:0000269|PubMed:15033972}.	2011-10-19	10617198; 27862469; 15033972; 15180984; 20100520
A2RVU1	Arabidopsis thaliana (Mouse-ear cress)	FUNCTION: Together with MWL2, contributes to secondary cell wall biology, specifically lignin biosynthesis. {ECO:0000269|PubMed:26930070}.		2019-05-08	11130712; 27862469; 26930070
A3EWL3	Arabidopsis thaliana (Mouse-ear cress)	FUNCTION: Deoxycytidyl transferase involved in DNA repair and translesion synthesis (TLS). Transfers a dCMP residue from dCTP to the 3'-end of a DNA primer in a template-dependent reaction. Mediates also the insertion of dTMP or dGMP when the opposite base is G, and, with a low efficiency, dGMP insertions opposite G, T, and C, dAMP insertions opposite G, A, and T, and dTMP insertion opposite A. M…		2012-04-18	15908599; 10048488; 11130714; 27862469; 14593172; 17827267; 18339443; 21030509; 21455019
A3KPF2	Arabidopsis thaliana (Mouse-ear cress)	FUNCTION: Methylates (mono- and asymmetric dimethylation) the guanidino nitrogens of arginyl residues in several proteins involved in DNA packaging, transcription regulation, and mRNA stability. Recruited to promoters upon gene activation, methylates histone H3 and activates transcription via chromatin remodeling. {ECO:0000250}.		2007-07-10	10470850; 27862469; 14593172; 22223895
A4FVP2	Arabidopsis thaliana (Mouse-ear cress)	FUNCTION: Predominantly involved in sesquiterpenes (C15) biosynthesis. Using FPP as substrate, the major product is (E,E)-alpha-farnesene with minor amounts of (Z,E)-alpha-farnesene and (E,E)-beta-farnesene. Using GPP as substrate, could also be able in vitro to synthesize monoterpene (C10) with (E)-beta-ocimene as the major product and with (Z)-beta-ocimene and myrcene as minor products. {ECO:00…	TISSUE SPECIFICITY: Predominantly expressed in flowers but also in leaves, roots, stems and siliques. {ECO:0000269|PubMed:12566586, ECO:0000269|PubMed:16297850}.	2008-09-02	9461215; 10617198; 27862469; 11910074; 12624761; 11710601; 12207221; 12566586; 12777052; 16297850; 17905899; 20463089
A4FVP6	Arabidopsis thaliana (Mouse-ear cress)	FUNCTION: Transcriptional activator activated by proteolytic cleavage through regulated intramembrane proteolysis (RIP) (By similarity). Transcriptional activator that promotes leaf senescence by up-regulating senescence-associated genes in response to developmental and stress-induced senescence signals. Functions in salt and oxidative stress-responsive signaling pathways. Binds to the promoter o…	TISSUE SPECIFICITY: Expressed in roots, rosette leaves, shoot apex, stems and flowers. {ECO:0000269|PubMed:17158162}.	2015-04-01	11130712; 27862469; 15029955; 17158162; 23926065
A4GNA8	Arabidopsis thaliana (Mouse-ear cress)	FUNCTION: Catalyzes the formation of phosphatidylethanolamine (PtdEtn) from phosphatidylserine (PtdSer). Plays a central role in phospholipid metabolism and in the interorganelle trafficking of phosphatidylserine. Contributes only to a minor proportion of PtdEtn production. {ECO:0000255|HAMAP-Rule:MF_03209, ECO:0000269|PubMed:17449644}.	TISSUE SPECIFICITY: Expressed in roots, leaves, stems and flowers. {ECO:0000269|PubMed:17449644}.	2014-07-09	17449644; 10617198; 27862469; 22223895
A4GSN8	Arabidopsis thaliana (Mouse-ear cress)	FUNCTION: Component of the nuclear pore complex. Acts as a docking site for activities required for desumoylation and mRNA export. Required for the proper expression or localization of a subset of miRNAs. Plays a role in meristematic cell division by interacting with spindle assembly checkpoint proteins. {ECO:0000269|PubMed:17513499, ECO:0000269|PubMed:17535820, ECO:0000269|PubMed:19704557, ECO:0…	TISSUE SPECIFICITY: Ubiquitous. Highest expression in the shoot apical region. {ECO:0000269|PubMed:17513499, ECO:0000269|PubMed:17535820}.	2010-08-10	17513499; 11130712; 27862469; 17535820; 19704557; 18433157; 19704774; 19376835; 21189294; 20872268; 22457071
A5HEI1	Arabidopsis thaliana (Mouse-ear cress)	FUNCTION: Essential protein required for cell fate determination during embryogenesis (PubMed:15266054, PubMed:19228337, PubMed:28137757). Involved in sister chromatid cohesion during meiosis and mitosis (PubMed:19228337, PubMed:19533160). Forms a complex with SCC4, which is required for the association of the cohesin complex with chromosomes (PubMed:28137757). Plays a structural role in chromati…	TISSUE SPECIFICITY: Expressed in leaves, inflorescence and siliques. {ECO:0000269|PubMed:19228337}.	2017-07-05	19228337; 11130714; 27862469; 15266054; 19533160; 28137757
A7UL74	Arabidopsis thaliana (Mouse-ear cress)	FUNCTION: Acetyltransferase required for the establishment of sister chromatid cohesion (PubMed:20671110). Involved in preservation of genome integrity and meiosis (PubMed:20671110, PubMed:23750584). Required for DNA repair and for the regulation of chromosome segregation during mitotic cell division (PubMed:20671110, PubMed:23750584). Knock-down mutants are extremely dwarf (PubMed:20671110). Reg…	TISSUE SPECIFICITY: Expressed in roots, stems, leaves, young seedlings and flower buds. Detected in the embryo, but not in the endosperm. {ECO:0000269|PubMed:20671110}.	2013-10-16	20671110; 10617198; 27862469; 23750584; 26813623
A7WM73	Arabidopsis thaliana (Mouse-ear cress)	FUNCTION: Has a broad substrate specificity. Can use synthetic substrates such as pyridylaminated chitotriose, pyridylaminated chitobiose, p-nitrophenyl-beta-N-acetylglucosaminide, p-nitrophenyl-2-acetamido-2-deoxy-beta-D-glucopyranoside (pNP-GlcNAc), p-nitrophenyl-2-acetamido-2-deoxy-beta-D-galactopyranoside (pNP-GalNAc), 4-methylumbelliferyl-2-acetamido-2-deoxy-beta-D-glucopyranoside (MU-GlcNAc…	TISSUE SPECIFICITY: Expressed in roots, leaves, stems, flowers and siliques. {ECO:0000269|PubMed:17644627}.	2012-11-28	17644627; 11130713; 27862469; 14593172; 17636254; 21252225
A7XDQ9	Arabidopsis thaliana (Mouse-ear cress)	FUNCTION: Possesses hydroxyproline O-galactosyltransferase activity. Transfers galactose from UDP-galactose to hydroxyproline residues in the arabinogalactan proteins (AGPs). Is specific for AGPs containing non-contiguous peptidyl hydroxyproline residues. Utilizes UDP-galactose solely as sugar donor. The addition of galactose onto the peptidyl hydroxyproline residues in AGP core proteins represen…	TISSUE SPECIFICITY: Expressed in stems and at lower levels in cauline leaves and siliques. {ECO:0000269|PubMed:17630273}.	2009-01-20	17630273; 10617198; 27862469; 18548197; 23430255; 26690932; 25974423; 26731606
A7XGN8	Arabidopsis thaliana (Mouse-ear cress)	FUNCTION: Confers susceptibility to the fungus Cochliobolus victoriae by conditioning victorin-dependent (victorin is a toxin synthesized by C.victoriae) induction of defense-associated proteins. {ECO:0000269|PubMed:17804803, ECO:0000269|PubMed:18052878}.		2011-03-08	17804803; 18052878; 19783648
A8MPR5	Arabidopsis thaliana (Mouse-ear cress)	FUNCTION: Required for plastid development during embryogenesis (PubMed:24964212). Might be involved in chaperone functions or play a structural role in the thylakoid FtsH complex (PubMed:12185496). {ECO:0000269|PubMed:24964212, ECO:0000303|PubMed:12185496}.		2015-11-11	10819329; 11130713; 27862469; 14993207; 12185496; 14996218; 21286311; 22121866; 24964212
A8MQA5	Arabidopsis thaliana (Mouse-ear cress)	FUNCTION: Maternally-contributed central cell peptide regulating suspensor development and correct auxin distribution in early developing embryos. {ECO:0000269|PubMed:24723605}.	TISSUE SPECIFICITY: Expressed exclusively in ovule embryo sacs and in early developing endosperms. {ECO:0000269|PubMed:24723605}.	2014-09-03	11130712; 27862469; 24723605
A8MQL1	Arabidopsis thaliana (Mouse-ear cress)	FUNCTION: Functions redundantly with TRAF1A in the regulation of plant immune response. Contributes to the turnover of the nucleotide-binding domain and leucine-rich repeat-containing (NB-LRR) immune receptors SNC1 and RPS2. May associate with an E3 ubiquitin-protein ligase complex, which modulates ubiquitination and subsequent degradation of NB-LRR immune sensors to maintain their homeostasis (P…		2017-11-22	11130712; 27862469; 22223895; 26867179; 28351989
A8MQN2	Arabidopsis thaliana (Mouse-ear cress)	FUNCTION: Transcriptional coactivator necessary for expression of the clock genes PRR5 and TOC1 (PubMed:25012192, PubMed:25848708). Antagonizes REV8 function in the regulation of anthocyanin accumulation (PubMed:25848001). Involved in red light input to the clock (PubMed:25012192). Activates clock-controlled genes with afternoon peak (PubMed:23818596). Mediates light inhibition of hypocotyl elong…	TISSUE SPECIFICITY: Expressed in roots, stems, leaves, seedlings, cotyledons, inflorescences and siliques. Highest expression in root tips, young leaves and vasculatur tissues. {ECO:0000269|PubMed:25012192}.	2016-04-13	9501997; 27862469; 19423640; 23818596; 25332490; 24690904; 25012192; 25848708; 25848001
A8MQY1	Arabidopsis thaliana (Mouse-ear cress)	FUNCTION: Transcription activator activated by proteolytic cleavage through regulated intramembrane proteolysis (RIP) mediated by calpain or its functional homolog. Regulates cytokinin signaling during cell division. {ECO:0000269|PubMed:17098812}.		2008-03-18	10617198; 27862469; 15029955; 17098812; 17158162
A8MR65	Arabidopsis thaliana (Mouse-ear cress)	FUNCTION: Can activate transcription (By similarity). Essential for light-regulated PHYA nuclear accumulation and subsequent PHYA phototropic signaling processes (PubMed:17566111, PubMed:21969386, PubMed:22374392). PHYA-specific signal transducer in response to continuous FR lights. Mediates the association of PHYA with HFR1 and LAF1 in the nucleus in response to FR conditions (PubMed:16045472, P…		2016-07-06	21097709; 11130714; 27862469; 16045472; 17566111; 18033885; 19208901; 19482971; 22303272; 21884939; 22374392; 21969386
A8MR93	Arabidopsis thaliana (Mouse-ear cress)	FUNCTION: Mannosyltransferase that operates in the biosynthetic pathway of dolichol-linked oligosaccharides, the glycan precursors employed in protein asparagine (N)-glycosylation. The assembly of dolichol-linked oligosaccharides begins on the cytosolic side of the endoplasmic reticulum membrane and finishes in its lumen. The sequential addition of sugars to dolichol pyrophosphate produces dolich…		2011-09-21	11130712; 27862469; 17147637; 20023196
A8MRD9	Arabidopsis thaliana (Mouse-ear cress)	FUNCTION: Cohesin cofactor dispensable during the meiotic division but playing an important role in DNA repair by homologous recombination (HR) probably by helping SMC5/SMC6 complex (PubMed:26648949). Regulator of sister chromatid cohesion in mitosis which may stabilize cohesin complex association with chromatin (PubMed:26648949). May couple sister chromatid cohesion during mitosis to DNA replica…		2021-09-29	11130712; 27862469; 14593172; 26648949; 26826387
A8MRX0	Arabidopsis thaliana (Mouse-ear cress)	FUNCTION: Catalyzes the conversion of methylthioalkyl glucosinolates into methylsulfinylalkyl glucosinolates. Specific for 8-methylthiooctyl (8-MTO) glucosinolates. {ECO:0000269|PubMed:18799661}.		2009-01-20	11130712; 27862469; 17461789; 18799661
A8MS41	Arabidopsis thaliana (Mouse-ear cress)	FUNCTION: Acts as a catalytic component of the CCR4-NOT core complex, which in the nucleus seems to be a general transcription factor, and in the cytoplasm the major mRNA deadenylase involved in mRNA turnover (By similarity). Transcriptional regulator of circadian rhythms with poly(A)-degrading activity that affects the expression and rhythmicity of the clock core oscillator genes TOC1 and CCA1 (…		2008-11-25	11130712; 27862469; 14593172; 14993207; 22223895; 26619288; 31093672
A8MS68	Arabidopsis thaliana (Mouse-ear cress)	FUNCTION: Lipoamide dehydrogenase is a component of the plastidial pyruvate dehydrogenase complex (PDC). {ECO:0000269|PubMed:11056213}.	TISSUE SPECIFICITY: Expressed mainly in flower buds and immature siliques, and to a lesser extent in flowers. {ECO:0000269|PubMed:11056213}.	2013-09-18	11056213; 10819329; 27862469; 14593172; 19423640; 20488895
A8MS85	Arabidopsis thaliana (Mouse-ear cress)	FUNCTION: Transcription elongation factor that enhances the transcription elongation by RNA polymerase II (RNAPII) (By similarity). Plays an important role in regulating embryo apical and basal patterning during early embryogenesis, partly through negative regulation of the transcription factors PHABULOSA and PHAVOLUTA. {ECO:0000250|UniProtKB:Q7KZ85}.	TISSUE SPECIFICITY: Expressed in shoot apical meristem, leaf primordia, vasculature of young leaves, inflorescence meristem, floral meristem, young floral organs, developing ovules and anthers. {ECO:0000269|PubMed:21948524}.	2016-10-05	11130712; 27862469; 20139304; 21948524
A8R7E6	Arabidopsis thaliana (Mouse-ear cress)	FUNCTION: Lysin motif (LysM) receptor kinase that functions as a cell surface receptor in chitin elicitor (chitooligosaccharides) signaling leading to innate immunity toward both biotic and abiotic stresses (e.g. tolerance to salinity, heavy-metal stresses, and Botrytis cinerea infection). Recognizes microbe-derived N-acetylglucosamine (NAG)-containing ligands. Involved in the resistance to patho…	TISSUE SPECIFICITY: Expressed ubiquitously, with lowest expression in pollen. {ECO:0000269|PubMed:18263776}.	2013-01-09	18042724; 10819329; 27862469; 18263776; 19249211; 19816132; 19951949; 20610395; 22106285; 22461667; 22891159; 22744984; 22740685; 24750441; 27679653; 27317676; 22654057
A8R7K9	Arabidopsis thaliana (Mouse-ear cress)	FUNCTION: Plays a role in vesicular protein sorting. Component of the membrane-associated retromer complex which is essential in endosome-to-Golgi retrograde transport. Also involved in the efficient sorting of seed storage proteins (By similarity). The VPS29-VPS26-VPS35 subcomplex may be involved in recycling of specific cargos from endosome to the plasma membrane. {ECO:0000250}.		2011-12-14	18222962; 11130713; 27862469; 16582012
A9LLI7	Arabidopsis thaliana (Mouse-ear cress)	FUNCTION: Acts as an important epigenetic regulator through multiple silencing mechanisms (PubMed:23555312, PubMed:25211139). Involved in association with RRP6L1 in the silencing of the solo LTR locus. Controls levels of non-coding RNAs (ncRNAs) from the solo LTR locus. Seems to function independently of the RNA-mediated gene silencing (RdDM) pathway (PubMed:23555312). Functions redundantly with …		2015-09-16	18285452; 9330910; 27862469; 23555312; 25211139
A9LNK9	Arabidopsis thaliana (Mouse-ear cress)	FUNCTION: Component of the cleavage and polyadenylation specificity factor (CPSF) complex that play a key role in pre-mRNA 3'-end formation. May interact with poly(A) polymerase and other factors to bring about cleavage and poly(A) addition (By similarity). Mediates poly(A) site selection (PubMed:23136375). Binds RNA in a calcium-dependent manner (PubMed:16500995, PubMed:17576667, PubMed:20214900…	TISSUE SPECIFICITY: Expressed in seedlings, roots, leaves, siliques, stems and flowers. {ECO:0000269|PubMed:16897494, ECO:0000269|PubMed:18545667}.	2009-05-05	16500995; 16897494; 11130712; 27862469; 16282318; 17576667; 18331819; 18545667; 18221561; 18479511; 19573236; 19376835; 20214900; 20888817; 23136375; 24706550
A9QM73	Arabidopsis thaliana (Mouse-ear cress)	FUNCTION: Plays multiple roles in growth and development. Involved in nonsense-mediated mRNA decay (NMD). May provide a link to the mRNA degradation machinery to initiate NMD and serve as an adapter for UPF proteins function. Required for meiotic progression through anaphase II of pollen mother cells. May counteract cyclin-dependent kinase (CDK) activity at the end of meiosis. May play a role in …	TISSUE SPECIFICITY: Expressed in flowers and at lower levels in stems and leaves. {ECO:0000269|PubMed:18544632}.	2013-05-29	18544632; 11130714; 27862469; 21119056; 22379136; 22974464; 29073135
B0F481	Arabidopsis thaliana (Mouse-ear cress)	FUNCTION: Bifunctional enzyme that catalyzes two different reactions involved in the biotin biosynthesis. {ECO:0000269|PubMed:12644697, ECO:0000269|PubMed:17993549, ECO:0000269|PubMed:22547782, ECO:0000269|PubMed:23031218}.; FUNCTION: Catalyzes a mechanistically unusual reaction, the ATP-dependent insertion of CO2 between the N7 and N8 nitrogen atoms of 7,8-diaminopelargonic acid (DAPA) to form a…		2012-06-13	17993549; 9679202; 27862469; 14593172; 2909401; 16667573; 8676868; 11779812; 12644697; 23031218; 22547782
B3GS44	Arabidopsis thaliana (Mouse-ear cress)	FUNCTION: Female gametophyte-specific component of the signaling pathway required for fertilization. Required for reception of the pollen tube by the female gametophyte (PubMed:19028964, PubMed:26052747, PubMed:27081182). Acts specifically at the synergid cell surface for pollen tube reception (PubMed:26052747, PubMed:27081182). Plays a role in double fertilization and early seed development (Pub…	TISSUE SPECIFICITY: Expressed in leaves, buds, flowers and stems (PubMed:19028964). Highest expression in the synergid cells of the female gametophyte (PubMed:19028964, PubMed:26052747). {ECO:0000269|PubMed:19028964, ECO:0000269|PubMed:26052747}.	2009-09-22	19028964; 10617198; 27862469; 20163554; 26052747; 27081182
B3H4Y2	Arabidopsis thaliana (Mouse-ear cress)	FUNCTION: Brassicaceae-specific phytocytokine (plant endogenous peptide released into the apoplast) perceived by MIK2 in a BAK1/SERK3 and SERK4 coreceptors-dependent manner, that modulates various physiological and antimicrobial processes including growth prevention and reactive oxygen species (ROS) response regulation. {ECO:0000250|UniProtKB:B3H7I1}.	TISSUE SPECIFICITY: Mostly expressed in leaves, and, to a lower extent, in roots, stems, siliques, seeds and flowers. {ECO:0000269|PubMed:31001913}.	2023-02-22	11130712; 27862469; 31001913
B3H5A9	Arabidopsis thaliana (Mouse-ear cress)	FUNCTION: Extracellular signaling peptide that represses primary root growth rate. Modulates leaf morphology (PubMed:24179096). Regulates systemic nitrogen (N)-demand signaling. Mediates up-regulation of genes involved in N uptake and assimilation pathways (PubMed:25324386). {ECO:0000269|PubMed:24179096, ECO:0000269|PubMed:25324386}.	TISSUE SPECIFICITY: Expressed in lateral root primordia and in lateral roots excluding the meristem region. Also present in the aerial tissues, such as leaf petioles and the shoot apex region. {ECO:0000269|PubMed:25324386}.	2017-05-10	9679202; 27862469; 24179095; 24179096; 25324386
B3H5J1	Arabidopsis thaliana (Mouse-ear cress)	FUNCTION: [GLV10p]: Signaling peptide (root growth factor) that maintains the postembryonic root stem cell niche (PubMed:20798316). Regulates the pattern of root growth and lateral root development by modulating the length and the number of cortical cells in the root apical meristem (RAM), and the anticlinal asymmetric cell divisions in lateral root initiation cells (PubMed:22307643, PubMed:23370…	TISSUE SPECIFICITY: Expressed in roots, shoots, leaves and flowers. {ECO:0000269|PubMed:23370719}.	2010-11-30	27862469; 20798316; 22307643; 23370719; 27001831
B3H5K9	Arabidopsis thaliana (Mouse-ear cress)	FUNCTION: Regulates microtubules organization in a centrosome-independent manner. Required for the spindle to be positioned correctly and for the function of gamma-tubulin in organizing phragmoplast microtubules (PubMed:19383896). Component of active gamma-tubulin ring complexes (gamma-TuRCs) associated with cortical microtubules in interphase cells (PubMed:25438942). Mediates gamma-TuRC recruitm…	TISSUE SPECIFICITY: Expressed in root meristematic cells. {ECO:0000269|PubMed:19383896}.	2015-06-24	10470850; 27862469; 14593172; 19383896; 25438942
B3H754	Arabidopsis thaliana (Mouse-ear cress)	FUNCTION: Involved in pollen mitosis II (PMII) regulation during male gametogenesis. {ECO:0000269|PubMed:22897245}.	TISSUE SPECIFICITY: Expressed in the shoot apical meristems (SAM), root tips, pollen and inflorescences. {ECO:0000269|PubMed:22897245}.	2019-05-08	10617197; 27862469; 22897245
B3H7I1	Arabidopsis thaliana (Mouse-ear cress)	FUNCTION: Brassicaceae-specific phytocytokine (plant endogenous peptide released into the apoplast) perceived by MIK2 in a BAK1/SERK3 and SERK4 coreceptors-dependent manner, that modulates various physiological and antimicrobial processes including root growth prevention, phospholipid signaling pathway activation (e.g. accumulation of phosphatidic acid (PA), but transient reduction of phosphatidy…	TISSUE SPECIFICITY: Mostly expressed in the whole root system, and, to a lower extent, in seedlings shoots. {ECO:0000269|PubMed:30715439, ECO:0000269|PubMed:34535661}.	2023-02-22	27862469; 30715439; 33514716; 34535661; 35401621; 35639812
B3LF48	Arabidopsis thaliana (Mouse-ear cress)	FUNCTION: Involved in endocytosis negative regulation, probably by influencing actin organization. Acts in early endocytic membrane fusion and membrane trafficking of recycling endosomes. Exhibits an inhibitory effect on endocytosis when over-expressed. {ECO:0000269|PubMed:18547399, ECO:0000269|PubMed:19936242}.		2015-02-04	10617198; 27862469; 18547399; 19704436; 19936242
B5BT18	Arabidopsis thaliana (Mouse-ear cress)	FUNCTION: Involved in meristem development. Acts as a positive regulator of the CUC-STM pathway in shoot apical meristem (SAM) neo-formation. {ECO:0000269|PubMed:19054368}.		2013-07-24	19054368; 11130713; 27862469; 14522871; 24265739
B5X0I6	Arabidopsis thaliana (Mouse-ear cress)	FUNCTION: Component of the PAF1 complex (PAF1C) which is involved in histone modifications such as methylation on histone H3 'Lys-4' (H3K4me3) (PubMed:20363855). Involved in regulation of flowering time. Required for the expression of the MADS box genes and flowering repressors FLC, AGL27/FLM and AGL31/MAF2 (PubMed:15472079, PubMed:15520273). Required for histone H3 trimethylation on 'Lys-4' H3K4…	TISSUE SPECIFICITY: Expressed in roots, leaves and shoot apex. {ECO:0000269|PubMed:15520273}.	2015-04-29	10617197; 27862469; 14593172; 12750345; 15520273; 15472079; 20363855; 21799800; 22223895
B5X4Z9	Arabidopsis thaliana (Mouse-ear cress)	FUNCTION: Promotes cell proliferation in the gibberellic acid (GA) signaling pathway, acting downstream of RGA, and possibly through a negative regulation of two cyclin-dependent kinase inhibitors SIM and SMR1. {ECO:0000269|PubMed:22492352}.	TISSUE SPECIFICITY: Expressed ubiquitously, mostly in roots, to a lower extent in leaves, floral buds and stems, and, at low levels, in flowers and siliques. {ECO:0000269|PubMed:22492352}.	2022-02-23	10617197; 27862469; 22492352
B5X582	Arabidopsis thaliana (Mouse-ear cress)	FUNCTION: Has both DNA primase and DNA helicase activities and may be involved in organelle DNA replication. Capable of producing RNA primers of 9 to 18 bases from a single-stranded DNA template. {ECO:0000269|PubMed:23452619}.	TISSUE SPECIFICITY: Expressed in young leaves and shoot apex tissues. Detected in developing tissues such as cotyledons, sepals, pistils and inflorescences. Nearly undetectable in mature leaves. {ECO:0000269|PubMed:23452619}.	2013-05-01	11130712; 27862469; 14593172; 19036033; 23452619
B6EUA9	Arabidopsis thaliana (Mouse-ear cress)	FUNCTION: Binds the phosphorylated C-terminal domain (CTD) of the largest subunit of RNA polymerase II and functions as a scaffold for RNA processing machineries (Probable). May be involved in pre-mRNA splicing (Probable). {ECO:0000305|PubMed:19467629}.	TISSUE SPECIFICITY: Highly expressed in roots (PubMed:19467629). Expressed in shoots, rosette leaves, cauline leaves, stems and flowers (PubMed:19467629). {ECO:0000269|PubMed:19467629}.	2012-07-11	11130712; 27862469; 19423640; 17560376; 19467629; 19376835; 22021418
B6EUB3	Arabidopsis thaliana (Mouse-ear cress)	FUNCTION: Cohesin cofactor dispensable during the meiotic division but playing an important role in DNA repair by homologous recombination (HR) probably by helping SMC5/SMC6 complex (PubMed:26648949). Regulator of sister chromatid cohesion in mitosis which may stabilize cohesin complex association with chromatin (PubMed:26648949). May couple sister chromatid cohesion during mitosis to DNA replica…		2021-09-29	10048488; 27862469; 17272265; 18433157; 19245862; 19376835; 25387881; 26648949
B7U179	Arabidopsis thaliana (Mouse-ear cress)	FUNCTION: May act as a substrate-specific adapter of an E3 ubiquitin-protein ligase complex (CUL3-RBX1-BTB) which mediates the ubiquitination and subsequent proteasomal degradation of target proteins (By similarity). In association with TCP24, exerts a negative role in cell proliferation in leaves, possibly by inhibiting mitotic DNA replication. {ECO:0000250, ECO:0000269|PubMed:18818695}.	TISSUE SPECIFICITY: Weakly expressed in the emerging lateral roots and mainly expressed in the shoot apex, young leaves and flower buds. {ECO:0000269|PubMed:18818695}.	2011-03-08	18818695; 11130714; 27862469; 14593172; 15749712; 26538092
B7ZWR6	Arabidopsis thaliana (Mouse-ear cress)	FUNCTION: Plays a role in protein import into the endoplasmic reticulum (ER). May function as chaperone docking protein during post-translational protein translocation into the ER. Chaperone receptor mediating Hsp70-dependent protein targeting to chloroplasts. Interacts specifically with some chloroplast precursors, but not with mitochondrial precursors. Able to select precursors for delivery to …	TISSUE SPECIFICITY: Ubiquitous. Highest expression in leaves and lowest in roots. {ECO:0000269|PubMed:21612577}.	2011-11-16	11130714; 27862469; 11910074; 20856808; 21612577; 22899711
B8XCH5	Arabidopsis thaliana (Mouse-ear cress)	FUNCTION: May be involved in Ca 2(+)-dependent signaling and membrane trafficking. Plays a role in fruit dehiscence (Probable). Components of the machinery involved in organ development mediated by the receptor-like kinase STRUBBELIG (SUB) (PubMed:19180193, PubMed:20298225). Collaboratively with SUB and POQ, regulates cell growth anisotropy during gynoecium development, thus linking together cell…	TISSUE SPECIFICITY: Observed mainly in flowers, and, to a lower extent, in seedlings, roots, shoots, leaves, stems and inflorescences (PubMed:24173806, PubMed:29259105). Expressed in the vascular tissues of roots, cotyledons and rosette leaves (PubMed:29259105). Accumulates in roots meristems (PubMed:29259105). {ECO:0000269|PubMed:24173806, ECO:0000269|PubMed:29259105}.	2015-04-01	19180193; 11130712; 27862469; 20298225; 24173806; 25256344; 29259105
B9DFA8	Arabidopsis thaliana (Mouse-ear cress)	FUNCTION: Mitochondrial invertase that cleaves sucrose into glucose and fructose and is involved in the regulation of aerial tissue development and floral transition. May be modulating hormone balance in relation to the radicle emergence. {ECO:0000269|PubMed:23135328}.	TISSUE SPECIFICITY: Expressed in seedlings, roots and flowers. {ECO:0000269|PubMed:23135328}.	2015-01-07	11130713; 27862469; 14593172; 19423640; 21441406; 23135328
B9DFG3	Arabidopsis thaliana (Mouse-ear cress)	FUNCTION: RNA helicase involved in group II intron splicing (PubMed:26147377). Essential protein required during embryogenesis. Involved in post-transcriptional gene silencing. Modulates the determination of cell fate. Necessary for normal plasmodesmata (PD) development and aperture regulation. {ECO:0000269|PubMed:11779812, ECO:0000269|PubMed:11874921, ECO:0000269|PubMed:17601829, ECO:0000269|Pub…		2010-06-15	11130712; 27862469; 19423640; 14593172; 11779812; 11874921; 17601829; 18431481; 20541498; 20434343; 22106293; 24265739; 26147377
B9DFG5	Arabidopsis thaliana (Mouse-ear cress)			2011-01-11	11130713; 27862469; 14593172; 19423640; 17040918; 17644812
B9DFK5	Arabidopsis thaliana (Mouse-ear cress)	FUNCTION: May play a role in leaf development. Required for leaf mesophyll cell division in the early stages of leaf organogenesis (PubMed:12848826, PubMed:16873448). Acts in a developmental pathway that involves PPT1/CUE1 but does not include ASE2/DOV1 (PubMed:16873448). {ECO:0000269|PubMed:12848826, ECO:0000269|PubMed:16873448}.	TISSUE SPECIFICITY: Highly expressed in the vasculature of developing leaf primordia, margins of fully expanded leaves, hydathodes of rosette of cauline leaves, basal region of the lamina, stipules, root tips, stamens and in the abscission zone of the funiculus. {ECO:0000269|PubMed:16873448}.	2015-06-24	10617197; 27862469; 14593172; 19423640; 12848826; 16873448; 23596191
B9DFS6	Arabidopsis thaliana (Mouse-ear cress)	FUNCTION: Plays a role in vesicular protein sorting. Acts at the crossroads between the secretory and endocytic pathways. Is involved in the endosome to vacuole protein transport and, as component of the membrane-associated retromer complex, is also involved in endosome-to-Golgi retrograde transport. {ECO:0000269|PubMed:19825596}.	TISSUE SPECIFICITY: Ubiquitously expressed. {ECO:0000269|PubMed:19825596, ECO:0000269|PubMed:21156856}.	2011-12-14	11130714; 27862469; 19423640; 14555783; 16582012; 19825596; 21156856
B9DFU2	Arabidopsis thaliana (Mouse-ear cress)	FUNCTION: Involved in the biosynthesis of strigolactone natural products, bioactive compounds promoting plant fitness and soil microbe interactions, but preventing shoot branching (PubMed:25425668, PubMed:32399509). Converts carlactone to carlactonoic acid by catalyzing consecutive oxidations at C-19 to convert the C-19 methyl group into carboxylic acid (PubMed:25425668). Prefers 11R-carlactone t…	TISSUE SPECIFICITY: Expressed in the vascular cylinder (including the pericycle) in roots, the cambial region of vascular bundles in inflorescence stems and the vascular junctions of axillary regions in leaves and flowers. {ECO:0000269|PubMed:15737939}.	2013-04-03	10617197; 27862469; 14593172; 19423640; 15737939; 16387852; 20667910; 21119045; 23204501; 25425668; 27194725; 32399509
B9DFX7	Arabidopsis thaliana (Mouse-ear cress)	FUNCTION: Mediates copper transfer across the chloroplast thylakoid membrane. Required for copper delivery into the thylakoids lumen, which is essential for the function of copper proteins. {ECO:0000269|PubMed:15772282}.	TISSUE SPECIFICITY: Expressed in the shoots only and not in the roots. {ECO:0000269|PubMed:15772282}.	2012-04-18	15772282; 11130714; 27862469; 19423640
B9DFZ0	Arabidopsis thaliana (Mouse-ear cress)	FUNCTION: Bifunctional DNA N-glycosylase with associated apurinic/apyrimidinic (AP) lyase function that catalyzes the first step in base excision repair (BER), the primary repair pathway for the repair of oxidative DNA damage. The DNA N-glycosylase activity releases the damaged DNA base from DNA by cleaving the N-glycosidic bond, leaving an AP site. The AP lyase activity cleaves the phosphodieste…		2014-04-16	11130712; 27862469; 14593172; 19423640; 19372224
B9DGD6	Arabidopsis thaliana (Mouse-ear cress)	FUNCTION: Catalyzes the production of acetyl-CoA, an activated form of acetate that can be used for lipid synthesis or for energy generation. May play a limited role in the biosynthesis of lipids. {ECO:0000269|PubMed:10859180, ECO:0000269|PubMed:12051672}.	TISSUE SPECIFICITY: Expressed in leaves, flower buds and young flowers. {ECO:0000269|PubMed:10859180}.	2012-02-22	10859180; 27862469; 14593172; 19423640; 12051672; 14581625; 12805634; 18433157; 19245862; 19376835
B9DGI8	Arabidopsis thaliana (Mouse-ear cress)	FUNCTION: Transcription factor involved in controlling responses to starvation (PubMed:26263501). BZIP2-BZIP63-KIN10 complex binds to the ETFQO promoter to up-regulate its transcription (PubMed:29348240). {ECO:0000269|PubMed:26263501, ECO:0000269|PubMed:29348240}.	TISSUE SPECIFICITY: Expressed in roots, shoots, young leaves, pollen, and flowers. {ECO:0000269|PubMed:12657652, ECO:0000269|PubMed:18841482}.	2012-04-18	11130714; 27862469; 14593172; 19423640; 12569427; 12657652; 11906833; 15469500; 16810321; 16957775; 16731568; 16709202; 18841482; 20047775; 20080816; 26263501; 29348240
B9DGT7	Arabidopsis thaliana (Mouse-ear cress)	FUNCTION: Tubulin is the major constituent of microtubules, a cylinder consisting of laterally associated linear protofilaments composed of alpha- and beta-tubulin heterodimers. Microtubules grow by the addition of GTP-tubulin dimers to the microtubule end, where a stabilizing cap forms. Below the cap, tubulin dimers are in GDP-bound state, owing to GTPase activity of alpha-tubulin.		2012-10-03	1498608; 11130712; 27862469; 14593172; 19423640
B9DGU7	Arabidopsis thaliana (Mouse-ear cress)	FUNCTION: Catalyzes the phosphorylation of thiamine to thiamine pyrophosphate (TPP) (PubMed:17611796). TPP is an active cofactor for enzymes involved in glycolysis and energy production (PubMed:17611796). Plant leaves require high levels of TPP for photosynthesis and carbohydrate metabolism (PubMed:17611796). {ECO:0000269|PubMed:17611796}.	TISSUE SPECIFICITY: Expressed in roots, leaves and flowers. {ECO:0000269|PubMed:17611796}.	2013-10-16	11130712; 27862469; 14593172; 19423640; 17611796
B9DGY1	Arabidopsis thaliana (Mouse-ear cress)	FUNCTION: Involved in resistance to oxidative stress. Influences responses to reactive oxygen species (ROS) production. Regulates plastoglobules formation in thylakoids. Together with OSA1, regulates iron distribution within the chloroplast and mediates the oxidative stress response (PubMed:24117441). Together with ABC1K8, influences chloroplast lipid synthesis/accumulation and modulates chloropl…	TISSUE SPECIFICITY: Mostly expressed in leaves and flowers, and, to a lower extent, in roots. {ECO:0000269|PubMed:24117441}.	2017-08-30	11130713; 27862469; 14593172; 19423640; 22274653; 22694836; 24117441; 25809944
B9DHQ0	Arabidopsis thaliana (Mouse-ear cress)	FUNCTION: Tubulin is the major constituent of microtubules, a cylinder consisting of laterally associated linear protofilaments composed of alpha- and beta-tubulin heterodimers. Microtubules grow by the addition of GTP-tubulin dimers to the microtubule end, where a stabilizing cap forms. Below the cap, tubulin dimers are in GDP-bound state, owing to GTPase activity of alpha-tubulin.		2012-10-03	1498608; 11130714; 27862469; 14593172; 19423640; 18433157; 19245862; 19376835
B9DHT4	Arabidopsis thaliana (Mouse-ear cress)	FUNCTION: May act as a substrate-specific adapter of an E3 ubiquitin-protein ligase complex (CUL3-RBX1-BTB) which mediates the ubiquitination and subsequent proteasomal degradation of target proteins (By similarity). Acts as a positive regulator of ABA response via the modulation of the transcriptional activity of ABF2, a transcription factor which controls ABA-dependent gene expression via the G…	TISSUE SPECIFICITY: Detected in embryos and most of the vegetative and reproductive organs. {ECO:0000269|PubMed:15516505}.	2011-03-08	11130714; 27862469; 14593172; 19423640; 15516505; 15749712; 26538092
B9TSP7	Arabidopsis thaliana (Mouse-ear cress)	FUNCTION: Catalyzes the reduction of fatty acyl-CoA and -ACP (acyl carrier protein) substrates to fatty alcohols (PubMed:19062129, PubMed:22166367). Triggers the accumulation of C16 and, to a lower extent, of C18 fatty alcohols; converts palmitoyl-acyl carrier protein to the corresponding C16:0 alcohol with NAD(P)H as electron donor (PubMed:22166367). Triggers also the formation of some C16:0 and…	TISSUE SPECIFICITY: Highly expressed in stems (PubMed:16980563, PubMed:22166367, PubMed:22189440). Also present in flowers, leaves, siliques, pollen and roots (PubMed:22166367, PubMed:22189440). {ECO:0000269|PubMed:16980563, ECO:0000269|PubMed:22166367, ECO:0000269|PubMed:22189440}.	2009-07-07	19062129; 11130713; 27862469; 16980563; 22166367; 22189440; 23505340
C0LGD6	Arabidopsis thaliana (Mouse-ear cress)			2009-11-03	11130712; 27862469; 20064227
C0LGD7	Arabidopsis thaliana (Mouse-ear cress)			2009-11-03	11130712; 27862469; 20064227
C0LGD8	Arabidopsis thaliana (Mouse-ear cress)			2009-11-03	11130712; 27862469; 20064227
C0LGD9	Arabidopsis thaliana (Mouse-ear cress)			2009-11-03	11130712; 27862469; 20064227
C0LGE0	Arabidopsis thaliana (Mouse-ear cress)			2009-11-03	11130712; 27862469; 14593172; 20064227; 19376835
C0LGE4	Arabidopsis thaliana (Mouse-ear cress)			2009-11-03	11130712; 27862469; 14593172; 20064227; 19423640
C0LGF4	Arabidopsis thaliana (Mouse-ear cress)	FUNCTION: Involved in the signaling pathway that regulates cell wall function, including cellulose biosynthesis, likely via an 1-aminocyclopropane-1-carboxylic acid (ACC)-mediated signal (a precursor of ethylene). {ECO:0000269|PubMed:19017745}.	TISSUE SPECIFICITY: Expressed in the root meristem and elongation zone, and in hypocotyls of etiolated seedlings. {ECO:0000269|PubMed:19017745}.	2009-11-03	11130712; 27862469; 20064227; 19017745
C0LGF5	Arabidopsis thaliana (Mouse-ear cress)	FUNCTION: Together with RGI1, RGI2, RGI3 and RGI4, acts as a receptor of RGF1, a peptide hormone that maintains the postembryonic root stem cell niche by regulating the expression levels and patterns of the transcription factor PLETHORA (PLT) (PubMed:27229311, PubMed:27229312). Links RGF1 signal with its downstream components (PubMed:27229311). {ECO:0000269|PubMed:27229311, ECO:0000269|PubMed:272…	TISSUE SPECIFICITY: Expressed in roots and hypocotyls. {ECO:0000269|PubMed:27229311}.	2009-11-03	11130712; 27862469; 20064227; 27229311; 27229312
C0LGG3	Arabidopsis thaliana (Mouse-ear cress)			2009-11-03	11130712; 27862469; 20064227
C0LGG4	Arabidopsis thaliana (Mouse-ear cress)			2009-11-03	11130712; 27862469; 20064227
C0LGG6	Arabidopsis thaliana (Mouse-ear cress)			2009-11-03	11130712; 27862469; 20064227; 16678099
C0LGG7	Arabidopsis thaliana (Mouse-ear cress)			2009-11-03	11130712; 27862469; 20064227
C0LGG8	Arabidopsis thaliana (Mouse-ear cress)			2009-11-03	11130712; 27862469; 20064227; 19376835
C0LGG9	Arabidopsis thaliana (Mouse-ear cress)			2009-11-03	11130712; 27862469; 20064227
C0LGH2	Arabidopsis thaliana (Mouse-ear cress)			2009-11-03	11130712; 27862469; 20064227
C0LGH3	Arabidopsis thaliana (Mouse-ear cress)			2009-11-03	11130712; 27862469; 20064227
C0LGH8	Arabidopsis thaliana (Mouse-ear cress)			2009-11-03	11130712; 27862469; 11910074; 20064227
C0LGI2	Arabidopsis thaliana (Mouse-ear cress)			2009-11-03	11130712; 27862469; 20064227
C0LGI5	Arabidopsis thaliana (Mouse-ear cress)			2009-11-03	11130712; 27862469; 20064227
C0LGJ1	Arabidopsis thaliana (Mouse-ear cress)			2009-11-03	11130712; 27862469; 20064227; 14671022
C0LGJ9	Arabidopsis thaliana (Mouse-ear cress)			2009-11-03	10617197; 27862469; 20064227; 14593172
C0LGK4	Arabidopsis thaliana (Mouse-ear cress)			2009-11-03	10617197; 27862469; 20064227
C0LGK9	Arabidopsis thaliana (Mouse-ear cress)			2009-11-03	10617197; 27862469; 14593172; 20064227
C0LGL4	Arabidopsis thaliana (Mouse-ear cress)			2009-11-03	10617197; 27862469; 20064227
C0LGL9	Arabidopsis thaliana (Mouse-ear cress)	FUNCTION: Involved in the signaling pathway that regulates cell wall function, including cellulose biosynthesis, likely via an 1-aminocyclopropane-1-carboxylic acid (ACC)-mediated signal (a precursor of ethylene). {ECO:0000269|PubMed:19017745}.	TISSUE SPECIFICITY: Expressed in the root meristem and elongation zone, and in hypocotyls of etiolated seedlings. {ECO:0000269|PubMed:19017745}.	2009-11-03	10617197; 27862469; 20064227; 19017745
C0LGN2	Arabidopsis thaliana (Mouse-ear cress)			2010-11-30	10907853; 27862469; 14593172; 20064227; 17644812
C0LGP2	Arabidopsis thaliana (Mouse-ear cress)	FUNCTION: Receptor-like serine/threonine-kinase required during the endosperm development in seeds. {ECO:0000269|PubMed:15634699}.		2009-11-03	11130713; 27862469; 20064227; 15634699
C0LGP4	Arabidopsis thaliana (Mouse-ear cress)			2009-11-03	11130713; 27862469; 14593172; 20064227
C0LGP9	Arabidopsis thaliana (Mouse-ear cress)	FUNCTION: Can phosphorylate AGL24. {ECO:0000269|Ref.9}.	TISSUE SPECIFICITY: Expressed in meristems, including roots, vegetative, inflorescence and floral meristems, and in embryos. {ECO:0000269|Ref.7, ECO:0000269|Ref.8}.	2009-11-24	11130713; 27862469; 20064227; 11910074; 14593172
C0LGQ4	Arabidopsis thaliana (Mouse-ear cress)	FUNCTION: Involved in the pollen tube perception of the female signal by binding an unidentified female attractant (PubMed:26863186). May be involved in the regulation of root hairs development (PubMed:16367956). {ECO:0000269|PubMed:16367956, ECO:0000269|PubMed:26863186}.	TISSUE SPECIFICITY: Expressed in pollen tubes and seedlings. {ECO:0000269|PubMed:26863186}.	2009-11-03	10617198; 27862469; 20064227; 16367956; 26863186
C0LGQ5	Arabidopsis thaliana (Mouse-ear cress)	FUNCTION: Together with GSO2, receptor-like serine/threonine-kinase required during the development of the epidermal surface in embryos and cotyledons (PubMed:18088309). In coordination with GSO2, regulates root growth through control of cell division and cell fate specification. Controls seedling root growth by modulating sucrose response after germination (PubMed:24123341). Receptor of the pept…	TISSUE SPECIFICITY: Mostly expressed in siliques, seeds, developing embryos and seedlings, detected in flower buds and roots, but not in leaves or stems. {ECO:0000269|PubMed:18088309}.	2009-11-03	10617198; 27862469; 20064227; 18088309; 24123341; 25233277; 28104889
C0LGQ7	Arabidopsis thaliana (Mouse-ear cress)			2009-11-03	10617198; 27862469; 20064227
C0LGQ9	Arabidopsis thaliana (Mouse-ear cress)	FUNCTION: Receptor kinase acting as an early component in abscisic acid (ABA) signaling (PubMed:22730405). Required for darkness, ABA, high CO(2) and hydrogen peroxide (H(2)O(2)) induction of S-type anion currents in guard cells leading to stomatal closure, possibly via the phosphorylation and activation of the anion channel SLAC1 and as a scaffolding component (PubMed:22730405, PubMed:27694184, …	TISSUE SPECIFICITY: Expressed in guard cells and in the vasculature of roots and leaves. {ECO:0000269|PubMed:22730405, ECO:0000269|PubMed:30361234}.	2009-11-03	22730405; 10617198; 27862469; 20064227; 19376835; 27694184; 30361234; 29463779
C0LGR3	Arabidopsis thaliana (Mouse-ear cress)	FUNCTION: Together with RGI1, RGI2, RGI4 and RGI5, acts as a receptor of RGF peptides (e.g. RGF1, GLV5/CLEL1/RGF2, GLV7/CLEL3/RGF3, GLV3/RGF4, GLV10/CLEL7/RGF5 and RGF10/CLELN), peptide hormones which maintain the postembryonic root stem cell niche by regulating the expression levels and patterns of the transcription factor PLETHORA (PLT, e.g. PLT1 and PLT2) (PubMed:27001831, PubMed:27229311, Pub…	TISSUE SPECIFICITY: Expressed in roots. {ECO:0000269|PubMed:27001831, ECO:0000269|PubMed:27229311}.	2009-11-03	10617198; 27862469; 14593172; 20064227; 27229312; 27001831; 27229311
C0LGR6	Arabidopsis thaliana (Mouse-ear cress)			2009-11-03	10617198; 27862469; 20064227
C0LGR9	Arabidopsis thaliana (Mouse-ear cress)			2009-11-03	10617198; 27862469; 20064227
C0LGS2	Arabidopsis thaliana (Mouse-ear cress)			2009-11-03	10617198; 27862469; 20064227; 14593172; 17644812
C0LGS3	Arabidopsis thaliana (Mouse-ear cress)			2009-11-03	9461215; 10617198; 27862469; 14593172; 20064227; 19423640
C0LGT1	Arabidopsis thaliana (Mouse-ear cress)			2009-11-03	11130714; 27862469; 14593172; 20064227
C0LGT5	Arabidopsis thaliana (Mouse-ear cress)			2009-11-03	11130714; 27862469; 20064227
C0LGT6	Arabidopsis thaliana (Mouse-ear cress)	FUNCTION: Constitutes the pattern-recognition receptor (PPR) that determines the specific perception of elongation factor Tu (EF-Tu), a potent elicitor of the defense response to pathogen-associated molecular patterns (PAMPs); phosphorylates BIK1 upon elicitation to regulate immune responses such as defense hormone expression (e.g. jasmonic acid (JA) and salicylic acid (SA)) (PubMed:29649442). Re…		2009-11-03	11130714; 27862469; 14593172; 20064227; 16713565; 18158241; 19062288; 19763087; 19717464; 20410299; 21789174; 21693696; 24625928; 27317676; 29649442
C0LGU0	Arabidopsis thaliana (Mouse-ear cress)	FUNCTION: Receptor-like kinase involved in the control of pollen germination and pollen tube polar growth (PubMed:23024212). {ECO:0000269|PubMed:23024212}.	TISSUE SPECIFICITY: Expressed in pollen and/or in flowers, but not in leaves. {ECO:0000269|PubMed:12139002}.	2009-11-03	11130714; 27862469; 20064227; 12139002; 18591430; 23024212
C0LGU1	Arabidopsis thaliana (Mouse-ear cress)			2009-11-03	27862469; 20064227
C0LGU5	Arabidopsis thaliana (Mouse-ear cress)			2009-11-03	9734815; 27862469; 20064227
C0LGU7	Arabidopsis thaliana (Mouse-ear cress)	FUNCTION: Involved in the pollen tube perception of the female signal. {ECO:0000269|PubMed:26863186}.	TISSUE SPECIFICITY: Expressed in pollen tubes and seedlings. {ECO:0000269|PubMed:26863186}.	2009-11-03	10048488; 27862469; 20064227; 26863186
C0LGV0	Arabidopsis thaliana (Mouse-ear cress)			2009-11-03	9734815; 27862469; 20064227
C0LGV1	Arabidopsis thaliana (Mouse-ear cress)	FUNCTION: Together with RGI1, RGI3, RGI4 and RGI5, acts as a receptor of RGF peptides (e.g. RGF1, GLV5/CLEL1/RGF2, GLV7/CLEL3/RGF3, GLV3/RGF4, GLV10/CLEL7/RGF5 and RGF10/CLELN), peptide hormones which maintain the postembryonic root stem cell niche by regulating the expression levels and patterns of the transcription factor PLETHORA (PLT, e.g. PLT1 and PLT2) (PubMed:27001831, PubMed:27229311, Pub…	TISSUE SPECIFICITY: Specific to root meristems, especially in lateral root meristems (LRM). {ECO:0000269|PubMed:17363254, ECO:0000269|PubMed:18980654, ECO:0000269|PubMed:27001831, ECO:0000269|PubMed:27229311}.	2009-11-03	12932329; 10470850; 27862469; 20064227; 17363254; 18980654; 27229311; 27229312; 27001831; 29339500
C0LGW2	Arabidopsis thaliana (Mouse-ear cress)	FUNCTION: Required for accurate photosynthesis. {ECO:0000269|Ref.4}.		2009-11-03	9405937; 27862469; 20064227; 21423366
C0LGW6	Arabidopsis thaliana (Mouse-ear cress)	FUNCTION: Receptor kinase that regulates inflorescence architecture and organ shape as well as stomatal patterning, including density and clustering, together with ER and ERL2. Redundantly involved with ER in procambial development regulation. Forms a functional ligand-receptor pair with EPF1 (AC Q8S8I4) (PubMed:22241782). Forms a constitutive complex with TMM involved in the recognition of the s…	TISSUE SPECIFICITY: Mostly expressed in developing organs, including bud clusters, flowers, siliques and young rosettes. Also detected in mature aboveground organs, such as leaves, stems and pedicels, but barely in roots. {ECO:0000269|PubMed:14985254}.	2009-11-03	14985254; 10718197; 27862469; 20064227; 11910074; 16002616; 17652352; 22241782; 23881395; 26320950; 28536146
C0LGX1	Arabidopsis thaliana (Mouse-ear cress)			2011-06-28	9734815; 27862469; 14593172; 20064227
C0LGX3	Arabidopsis thaliana (Mouse-ear cress)	FUNCTION: Receptor-like serine/threonine-kinase acting on substrates that controls floral organ abscission. Regulated by the 'INFLORESCENCE DEFICIENT IN ABSCISSION' (IDA) family of ligands. {ECO:0000269|PubMed:18809915}.	TISSUE SPECIFICITY: Expression is restricted to the abscission zone. {ECO:0000269|PubMed:18809915}.	2009-09-22	9628582; 11130714; 27862469; 20064227; 18660431; 18809915
C0SUT9	Arabidopsis thaliana (Mouse-ear cress)	FUNCTION: Functions as a histone H3 'Lys-4' (H3K4me) demethylase involved in the negative regulation of gene expression (PubMed:30712008, PubMed:32572214). Active on H3K4me1, H3K4me2 and H3K4me3 (PubMed:30712008, PubMed:32572214). Not active on mono-, di- and trimethylated H3K9, H3K27 and H3K36 in somatic cells (PubMed:30712008, PubMed:32572214). However, also active on H3K9 when in complex with …	TISSUE SPECIFICITY: Confined to inflorescences. {ECO:0000269|PubMed:18713399}.	2014-09-03	11130712; 27862469; 18713399; 20202164; 31038749; 30712008; 32572214
C0Z2L5	Arabidopsis thaliana (Mouse-ear cress)	FUNCTION: Transcription factor that binds to the DNA G-box motif 5'-CACGTG-3' of MAN7 promoter. Involved in the positive regulation of seed germination through MAN7 gene activation. MAN7 is required for both, loosening of the micropylar endosperm, and rupture of the seed coat in germinating seeds. {ECO:0000269|PubMed:23461773}.	TISSUE SPECIFICITY: Expressed in the micropylar endosperm and radicle tip in early germinating seeds. {ECO:0000269|PubMed:23461773}.	2016-07-06	11130712; 27862469; 19423640; 14593172; 11906833; 16709202; 23461773
C5H8J1	Arabidopsis thaliana (Mouse-ear cress)	FUNCTION: Interacts with MUS81 to form a DNA structure-specific endonuclease with substrate preference for branched DNA structures with a 5'-end at the branch nick. Typical substrates include 3'-flap structures, D-loops, replication forks, nicked Holliday junctions and also intact Holliday junctions with a reduced efficiency. May be required in mitosis for the processing of stalled or collapsed r…		2012-09-05	19339504; 10617197; 27862469
C5I9W9	Arabidopsis thaliana (Mouse-ear cress)	FUNCTION: Calcium-permeable cation-selective channel conferring a broad-spectrum clubroot resistance by supporting cytosolic Ca(2+) increase in root pericycle cells (PubMed:37295403). Triggers immunity toward fungal pathogens such as Plasmodiophora brassicae (Pb) and induces defenses (PubMed:37295403). Also permeable to sodium ion Na(+) and possibly other cations (PubMed:37295403). {ECO:0000269|P…		2024-01-24	27354520; 37295403
C6KIE6	Arabidopsis thaliana (Mouse-ear cress)	FUNCTION: Guanine nucleotide-binding proteins (G proteins) are involved as modulators or transducers in various transmembrane signaling systems (By similarity). Binds GTP with specificity. Plays a role in the root morphogenesis by regulation of the cell proliferation. Acts as a positive regulator in resistance to pathogen that triggers the salicylic acid (SA) pathway. Promotes the DNA binding act…	TISSUE SPECIFICITY: Ubiquitous. Strongly expressed in vascular tissues, root and shoot meristems and lateral root primordia. {ECO:0000269|PubMed:17999646}.	2013-09-18	17999646; 10617198; 27862469; 19825634; 22232549
C8KI33	Arabidopsis thaliana (Mouse-ear cress)	FUNCTION: Required for tolerance to DNA-damaging and cross-linking agents such as UVB irradiation, gamma-radiation, aphidicolin, ionizing radiation and hydroxyurea (HU), cisplatin (CDDP) and mitomycin C (MMC) (PubMed:19619158, PubMed:19619159, PubMed:28556304). Involved in cell-cycle G2/M arrest in response to DNA damage (PubMed:19619158, PubMed:19619159). Required for aluminum-dependent gene reg…	TISSUE SPECIFICITY: Accumulates throughout the root tip. {ECO:0000269|PubMed:28556304}.	2019-07-31	19619159; 9734815; 27862469; 19619158; 28556304
D1KF50	Arabidopsis thaliana (Mouse-ear cress)	FUNCTION: ATP-dependent 3'- to 5'-DNA helicase that could disrupt recombinogenic DNA intermediates and facilitate single strand annealing. Unwinds nicked and partial Holliday junctions in vitro. Anneals two single strands into a dsDNA molecule in vitro. {ECO:0000269|PubMed:19767619}.		2014-09-03	19767619; 10617198; 27862469; 21081662
D2WL32	Arabidopsis thaliana (Mouse-ear cress)	FUNCTION: Catalyzes the formation of the alpha-1,6-glucosidic linkages in starch by scission of a 1,4-alpha-linked oligosaccharide from growing alpha-1,4-glucan chains and the subsequent attachment of the oligosaccharide to the alpha-1,6 position. Essential during embryogenesis. {ECO:0000269|PubMed:17028209, ECO:0000269|PubMed:20377688}.	TISSUE SPECIFICITY: Mostly expressed in flowers and inflorescence, and, to a lower extent, in seedlings, roots, stems, leaves, siliques and seeds. {ECO:0000269|PubMed:17698298, ECO:0000269|PubMed:20377688}.	2012-01-25	20377688; 10819329; 27862469; 11910074; 17028209; 17698298; 18431481
D7SFH9	Arabidopsis thaliana (Mouse-ear cress)	FUNCTION: Atypical receptor-like kinase involved in disease resistance. {ECO:0000269|PubMed:20508139}.	TISSUE SPECIFICITY: Expressed in shoots, rosette and cauline leaves, stems, flowers and siliques. {ECO:0000269|PubMed:21323773}.	2014-10-29	20508139; 11130712; 27862469; 11526204; 12805585; 18718934; 21323773; 25267732
E1B328	Arabidopsis thaliana (Mouse-ear cress)	FUNCTION: Transcription factor. Interacts specifically with the W box (5'-(T)TGAC[CT]-3'), a frequently occurring elicitor-responsive cis-acting element. Acts also as a disease resistance protein involved in resistance to fungal and bacterial pathogens, including R.solanacearum, P.syringae pv. tomato and C.higginsianum. RRS1 mediated resistance depends on salicylic acid and NDR1 (AC O48915). {ECO…		2014-11-26	11842188; 16146526; 12788974
E3VNM4	Arabidopsis thaliana (Mouse-ear cress)	FUNCTION: Together with TGA9, basic leucine-zipper transcription factor required for anther development, probably via the activation of SPL expression in anthers and via the regulation of genes with functions in early and middle tapetal development (PubMed:20805327). Required for signaling responses to pathogen-associated molecular patterns (PAMPs) such as flg22 that involves chloroplastic reacti…	TISSUE SPECIFICITY: Expressed at low levels in inflorescence apex and flowers. {ECO:0000269|PubMed:20805327}.	2017-02-15	11906833; 20805327; 9679202; 27862469; 16731568; 27717447
E5KGE0	Arabidopsis thaliana (Mouse-ear cress)	FUNCTION: RING-type ubiquitin E3 ligase required for seed germination and post-germination growth. {ECO:0000269|PubMed:20810661}.		2019-05-08	20810661; 10617197; 27862469; 11910074; 14593172; 15644464
F2Y4A3	Arabidopsis thaliana (Mouse-ear cress)	FUNCTION: Involved in the production of sphingolipid metabolites. Phosphorylates sphingosine and various l sphingoid long-chain base (LCB) products, such as phytosphingosine (PHS, 4-hydroxysphinganine), 4-hydroxy-8-sphingenine, 4,8-sphingadienine and D-erythro-dihydrosphingosine, but has a very few activity toward D,L-threo- dihydrosphingosine. Is required for abscisic acid (ABA) signaling that m…	TISSUE SPECIFICITY: Highly expressed in flowers and siliques and at lower levels in roots, leaves and stems. {ECO:0000269|PubMed:21330371}.	2013-05-01	21330371; 10617198; 27862469; 22275366
F4HPN2	Arabidopsis thaliana (Mouse-ear cress)			2014-11-26	11130712; 27862469; 17237187
F4HPR5	Arabidopsis thaliana (Mouse-ear cress)	FUNCTION: Probable microtubule-associated force-producing protein that is targeted to the forming cell plate during cytokinesis. May play a role in cell division. {ECO:0000269|PubMed:18809930}.	TISSUE SPECIFICITY: Expressed in root and leaf meristems. {ECO:0000269|PubMed:18809930}.	2012-03-21	11130712; 27862469; 14993207; 14750516; 18809930
F4HPZ9	Arabidopsis thaliana (Mouse-ear cress)	FUNCTION: DNA ligase that seals nicks in double-stranded DNA during DNA replication, DNA recombination and DNA repair (Probable). Required to maintain seed viability (e.g. longevity and storability) and during seed germination, probably by repairing DNA damage accumulated during seed development, storage and/or imbibition. Facilitates seed germination in cold conditions (2 degrees Celsius) and un…	TISSUE SPECIFICITY: Mostly expressed in buds and flowers, and, to a lower extent, in stems, leaves, siliques and seeds. {ECO:0000269|PubMed:20584150}.	2016-06-08	11130712; 27862469; 11948185; 15155891; 20584150; 26074930; 25641249
F4HQ17	Arabidopsis thaliana (Mouse-ear cress)			2016-03-16	11130712; 27862469; 14993207; 11526204; 12805585
F4HQ20	Arabidopsis thaliana (Mouse-ear cress)			2016-04-13	11130712; 27862469; 11526204; 12805585
F4HQ22	Arabidopsis thaliana (Mouse-ear cress)			2016-04-13	11130712; 27862469; 11526204; 12805585
F4HQ23	Arabidopsis thaliana (Mouse-ear cress)			2016-04-13	11130712; 27862469; 11526204; 12805585; 25510357
F4HQ84	Arabidopsis thaliana (Mouse-ear cress)	FUNCTION: Acts as a component of the peripheral membrane COG complex that is involved in intra-Golgi protein trafficking (PubMed:27448097). Involved in pollen tube growth by modulating Golgi morphology and vesicle trafficking homeostasis leading to the deposition of cell wall components and proteins at the pollen tube tip (PubMed:27448097). Required for sporophytic development (PubMed:27448097). …		2019-11-13	11130712; 27862469; 14593172; 27448097
F4HQA1	Arabidopsis thaliana (Mouse-ear cress)	FUNCTION: Component of the PAF1 complex (PAF1C) which is involved in histone modifications such as methylation on histone H3 'Lys-4' (H3K4me3) (PubMed:20363855). Involved in regulation of flowering time. Required for the expression of the flowering repressors and MAD-box genes FLC, AGL27/FLM and AGL31/MAF2. Required for histone H3 trimethylation on 'Lys-4' H3K4me3 at the FLC and AGL27/FLM loci (P…	TISSUE SPECIFICITY: Expressed in roots, leaves and shoot apex. {ECO:0000269|PubMed:15520273}.	2015-04-29	11130712; 27862469; 14593172; 12750345; 15520273; 15472079; 20363855; 21799800
F4HQE2	Arabidopsis thaliana (Mouse-ear cress)	FUNCTION: A probable ATP-dependent DNA helicase implicated in DNA replication, DNA repair and the maintenance of genomic stability. Acts as an anti-recombinase to counteract toxic recombination and limit crossover during meiosis. Regulates meiotic recombination and crossover homeostasis by physically dissociating strand invasion events and thereby promotes noncrossover repair by meiotic synthesis…		2017-12-20	11130712; 27862469; 21081662; 25516598; 25595823; 27760121
F4HQM3	Arabidopsis thaliana (Mouse-ear cress)	FUNCTION: Hydrolyzes the sphingolipid ceramide into sphingosine and free fatty acid. Regulates sphingolipid homeostasis. Promotes oxidative stress resistance. {ECO:0000269|PubMed:26150824}.	TISSUE SPECIFICITY: Mostly expressed in stems, leaves, roots and siliques, and, to a lower extent, in flowers. {ECO:0000269|PubMed:26150824}.	2017-05-10	11130712; 27862469; 26150824
F4HRI2	Arabidopsis thaliana (Mouse-ear cress)	FUNCTION: Ubiquitin E3 ligase required for class I crossover (CO) formation during meiosis. {ECO:0000269|PubMed:22844245}.	TISSUE SPECIFICITY: Expressed mostly in flower buds and roots. {ECO:0000269|PubMed:22844245}.	2014-03-19	11130712; 27862469; 22844245
F4HRJ4	Arabidopsis thaliana (Mouse-ear cress)		TISSUE SPECIFICITY: Expressed in flower buds, roots, leaves, seedlings, stems and immature siliques. Absent of mature pollen. {ECO:0000269|PubMed:10095117}.	2017-01-18	10095117; 11130712; 27862469; 14593172; 10375615; 12119167; 19376835; 27679653
F4HRT5	Arabidopsis thaliana (Mouse-ear cress)	FUNCTION: Component of SUN-protein-containing multivariate complexes also called LINC complexes which link the nucleoskeleton and cytoskeleton by providing versatile outer nuclear membrane attachment sites for cytoskeletal filaments (By similarity). Required for nucleus structure organization (e.g. size and shape) (PubMed:17873096, PubMed:23396599, PubMed:24308514, PubMed:24824484). {ECO:0000250|…	TISSUE SPECIFICITY: Expressed at low levels in roots, leaves, flowers and flower stalks. {ECO:0000269|PubMed:23396599}.	2015-04-29	11130712; 27862469; 11910074; 17873096; 18433157; 19245862; 19376835; 24308514; 23396599; 24824484; 24667841; 25740919
F4HRV8	Arabidopsis thaliana (Mouse-ear cress)	FUNCTION: Required for normal meiosis in male and female gametophytes. Plays a crucial role in coordinating the activity of DMC1, a key member of the homologous recombination machinery (PubMed:18504359). Acts at the interface between the developing chromosome axes and the recombination machinery to ensure DMC1-mediated interhomolog recombination (PubMed:17785529). {ECO:0000269|PubMed:17785529, EC…		2017-01-18	10855496; 11130712; 27862469; 12186950; 17785529; 18504359; 22319460
F4HT77	Arabidopsis thaliana (Mouse-ear cress)	FUNCTION: Disease resistance (R) protein that specifically recognizes the HopBA1 type III effector protein from P.syringae, and triggers cell death (PubMed:28137883). Acts as a NAD(+) hydrolase (NADase): in response to pathogen-recognition, catalyzes cleavage of NAD(+) into ADP-D-ribose (ADPR) and nicotinamide; NAD(+) cleavage triggering a defense system that promotes cell death (PubMed:31439793)…		2019-12-11	11130712; 27862469; 28137883; 31439793
F4HTH8	Arabidopsis thaliana (Mouse-ear cress)	FUNCTION: May participate in a complex which severs microtubules in an ATP-dependent manner (By similarity). Microtubule severing may promote rapid reorganization of cellular microtubule arrays (By similarity). Confers precision to microtubule (MT) severing by specific targeting of KTN1 to MT cleavage sites such as crossover or branching nucleation sites (PubMed:28978669). Together with other KTN…	TISSUE SPECIFICITY: Expressed at low levels in siliques, flowers, leaves, stems and roots. {ECO:0000269|PubMed:28978669}.	2020-08-12	11130712; 27862469; 18223036; 18552200; 21421380; 28978669
F4HTM3	Arabidopsis thaliana (Mouse-ear cress)	FUNCTION: Cleaves the distal alpha 1,2-linked glucose residue from the Glc(3)Man(9)GlcNAc(2) oligosaccharide precursor. Required for the accumulation of seed storage proteins, the formation of protein bodies, cell differentiation, cellulose biosynthesis and organization (in cell walls), cell shape determination and organization (e.g. epidermal cells), and embryo development. Involved in root deve…	TISSUE SPECIFICITY: Constitutively expressed in roots, stems, leaves, flowers and siliques. {ECO:0000269|PubMed:11230125, ECO:0000269|PubMed:11901167}.	2013-02-06	11230125; 11901167; 11130712; 27862469; 11910074; 17138701; 18503769; 19995436
F4HU51	Arabidopsis thaliana (Mouse-ear cress)	FUNCTION: Catalyzes the hydrolysis of acyl-CoAs into free fatty acids and coenzyme A (CoASH), regulating their respective intracellular levels (PubMed:11171266, PubMed:14660652). Active with both medium chain and long chain acyl-CoAs (e.g. 12:0-CoA, 14:0-CoA, 16:0-CoA, 18:0-CoA, 16:1-CoA, 18:1-CoA, 18:2-CoA and 20:4-CoA) as substrates, palmitoleoyl-CoA (16:1-CoA) being the favorite substrate (Pub…	TISSUE SPECIFICITY: Mostly expressed in leaves and flowers, and, to a lower extent, in seedlings and siliques. {ECO:0000269|PubMed:14660652}.	2022-02-23	14660652; 11130712; 27862469; 11910074; 14593172; 11171266; 23505340
F4HU55	Arabidopsis thaliana (Mouse-ear cress)	FUNCTION: Probable serine/threonine kinase that acts as a positive regulator of brassinosteroid (BR) signaling downstream of the receptor kinase BRI1. Functions redundantly with BSK3, BSK6, BSK7 and BSK8. {ECO:0000269|PubMed:23496207}.		2018-02-28	11130712; 27862469; 12912986; 23496207
F4HU58	Arabidopsis thaliana (Mouse-ear cress)	FUNCTION: Involved in RNA editing. Catalyzes the specific deamination of adenosine-37 in the cytosolic tRNA-Ala. Generates inosine at the position 3'-adjacent to the anticodon tRNA-Ala. {ECO:0000269|PubMed:23355609}.	TISSUE SPECIFICITY: Highly expressed in siliques. Expressed at low levels in roots, rosette leaves, cauline leaves, stems and flowers. {ECO:0000269|PubMed:23355609}.	2018-04-25	11130712; 27862469; 17147637; 23355609; 25315605
F4HVA6	Arabidopsis thaliana (Mouse-ear cress)	FUNCTION: TAFs are components of the transcription factor IID (TFIID) complex that is essential for mediating regulation of RNA polymerase transcription. Not redundant with TAF6. {ECO:0000269|PubMed:16039640}.	TISSUE SPECIFICITY: Expressed in roots, leaves, inflorescences and siliques. {ECO:0000269|PubMed:15527982, ECO:0000269|PubMed:16039640}.	2013-10-16	15527982; 17340043; 11130712; 27862469; 14593172; 16039640
F4HVG8	Arabidopsis thaliana (Mouse-ear cress)	FUNCTION: Sensor kinase that senses the plastoquinone (PQ) redox state involved in stoichiometry adjustment of both photosystems (e.g. long-term adaptation via transcriptional regulation of reaction center genes of photosystems I and II) and state transitions (e.g. short-term adaptation involving reversible post-translational phosphorylation of light-harvesting complex II, LHC II), thus linking p…		2015-04-29	11130712; 27862469; 14593172; 14993207; 18632566; 22039472; 21554328; 23754813; 31925322
F4HVJ3	Arabidopsis thaliana (Mouse-ear cress)	FUNCTION: Probable component of the calreticulin 3 (CRT3) complex, acting probably as a co-chaperone involved in protein retention in the endoplasmic reticulum lumen. Required for micropylar pollen tube guidance. Plays an essential role in cell plate orientation or positioning in early embryo patterning. {ECO:0000269|PubMed:21954464}.	TISSUE SPECIFICITY: Expressed in inflorescences, siliques, roots and shoots. Expressed in early embryo, endosperm, mature pollen and pollen tubes, synergide cells and weakly in antipodal cells. {ECO:0000269|PubMed:21954464}.	2012-04-18	11130712; 27862469; 14593172; 21954464
F4HVS0	Arabidopsis thaliana (Mouse-ear cress)	FUNCTION: Probable E3 ubiquitin-protein ligase that may regulate the response to iron deficiency and thus contributes to iron homeostasis. {ECO:0000250|UniProtKB:Q8LPQ5}.		2016-11-02	15644464; 11130712; 27862469
F4HVW5	Arabidopsis thaliana (Mouse-ear cress)	FUNCTION: Involved in ethylene- and salicylic acid-dependent cell death control associated with cells in the vicinity of vascular bundles. {ECO:0000269|PubMed:15269331, ECO:0000269|PubMed:17720753}.		2015-02-04	11130712; 27862469; 15269331; 17720753; 19376835
F4HVY0	Arabidopsis thaliana (Mouse-ear cress)	FUNCTION: Aldehyde decarbonylase involved in the conversion of aldehydes to alkanes. Core component of a very-long-chain alkane synthesis complex. Involved in epicuticular wax biosynthesis and pollen fertility. {ECO:0000269|PubMed:21386033, ECO:0000269|PubMed:22773744, ECO:0000269|PubMed:8718622}.	TISSUE SPECIFICITY: Expressed in seedlings, stems, leaves, flowers, fruits and siliques. Not detected in roots, pollen and seeds. Expressed in trichomes, cotyledons, shoot apical meristem and leaf primordia. Preferentially associated with young leaves rather than mature leaves. Expressed in the epidermis of the stem and caulines leaves, in the carpels and the sepals. {ECO:0000269|PubMed:21386033,…	2012-10-03	8718622; 9112770; 11130712; 27862469; 19892830; 19819982; 21386033; 22773744
F4HW04	Arabidopsis thaliana (Mouse-ear cress)	FUNCTION: DNA polymerase II, which participates in chromosomal DNA replication. Required for the timing and determination of cell fate during plant embryogenesis and root pole development, by promoting cell cycle and cell type patterning. Necessary for proper shoot (SAM) and root apical meristem (RAM) functions. Involved in maintaining epigenetic states, controlling hypersensitive response (HR), …	TISSUE SPECIFICITY: Mostly expressed at low levels in inflorescence (floral meristem and flowers until anthesis), and, to a lower extent, in roots, seeds and leaves. {ECO:0000269|PubMed:16278345, ECO:0000269|PubMed:19947980}.	2012-11-28	11130712; 27862469; 16278345; 16212602; 19244142; 19947980
F4HW51	Arabidopsis thaliana (Mouse-ear cress)	FUNCTION: Involved in transcriptional regulation and chromatin remodeling. Facilitates DNA replication in multiple cellular environments and is required for efficient replication of a subset of genomic loci. Binds to DNA tandem repeat sequences in both telomeres and euchromatin and in vitro binds DNA quadruplex structures. May help stabilizing G-rich regions into regular chromatin structures by r…		2014-10-29	11130712; 27862469; 16547115; 24265739
F4HWY6	Arabidopsis thaliana (Mouse-ear cress)	FUNCTION: Myosin heavy chain that is required for the cell cycle-regulated transport of various organelles and proteins for their segregation. Functions by binding with its tail domain to receptor proteins on organelles and exerting force with its N-terminal motor domain against actin filaments, thereby transporting its cargo along polarized actin cables. Involved in trafficking of Golgi stacks, …		2013-06-26	11130712; 27862469; 10984423; 11516337; 18503043; 19369591; 21233331; 21914656
F4HX15	Arabidopsis thaliana (Mouse-ear cress)	FUNCTION: Possesses non-specific lipolytic acyl hydrolase (LAH) activity. Catalyzes the hydrolysis of the galactolipids monogalactosyldiacylglycerol (MGDG) and digalactosyldiacylglycerol (DGDG), and less efficiently the phoshpolipids phosphatidylcholine (PC), phosphatidylethanolamine (PE), phosphatidylglycerol (PG), phosphatidylserine (PS) and phosphatidylinositol (PI). Hydrolyzes phospholipids a…		2014-03-19	11130712; 27862469; 12226489; 17475618
F4HXL0	Arabidopsis thaliana (Mouse-ear cress)	FUNCTION: Sn-1-specific phospholipase A1 that catalyzes the initial step of oxylipins and jasmonate (JA) biosynthesis. Hydrolyzes polyunsaturated acyl groups preferentially from chloroplastic monogalactosyldiacylglycerol (MGDG). May function downstream of abscisic acid (ABA) and provide a link between ABA-mediated abiotic stress responses and oxylipin and JA signalings. In vitro, possesses broad …		2018-07-18	11130712; 27862469; 14593172; 19423640; 29666162
F4HXP9	Arabidopsis thaliana (Mouse-ear cress)	FUNCTION: Myosin heavy chain that is required for the cell cycle-regulated transport of various organelles and proteins for their segregation. Functions by binding with its tail domain to receptor proteins on organelles and exerting force with its N-terminal motor domain against actin filaments, thereby transporting its cargo along polarized actin cables. Involved in trafficking of Golgi stacks a…		2013-06-26	11130712; 27862469; 14993207; 10984423; 11516337; 19369591; 21233331; 21914656
F4HXU3	Arabidopsis thaliana (Mouse-ear cress)	FUNCTION: [Isoform KNATM-B]: Transcriptional regulator involved in leaf proximal/distal patterning. May act by sequestering BELL transcription factors. {ECO:0000269|PubMed:18398054}.	TISSUE SPECIFICITY: Detected in inflorescences, seedlings, leaves, hydathodes, stems, roots, embryo and siliques. Expressed in a polar pattern in organ primordia and at the boundary of mature organs. Detected in the lateral domains of flower meristems, but not in the inflorescence meristem or the vegetative shoot apical meristem. {ECO:0000269|PubMed:18398054}.	2015-10-14	11130712; 27862469; 18398054; 23271976
F4HXY7	Arabidopsis thaliana (Mouse-ear cress)	FUNCTION: Catalyzes a base-exchange reaction in which the polar head group of phosphatidylethanolamine (PE) or phosphatidylcholine (PC) is replaced by L-serine. Is essential for phosphatidylserine (PS) biosynthesis and PE seems to be the most plausible substrate. Plays an important role in microspore maturation. {ECO:0000269|PubMed:21554450}.	TISSUE SPECIFICITY: Expressed in trichomes, leaf veins and root vasculature. {ECO:0000269|PubMed:21554450}.	2014-07-09	11130712; 27862469; 14993207; 21554450
F4HXZ1	Arabidopsis thaliana (Mouse-ear cress)	FUNCTION: Class E VPS protein involved in concentration and sorting of cargo proteins of the multivesicular body (MVB) for incorporation into intralumenal vesicles. Fusion between endosomes and the vacuole will then target the cargo proteins to the vacuolar lumen (Probable). Associates with FREE1 and ELC to perform function in the ESCRT-I complex. Binds ubiquitin in vitro (PubMed:26902184). Plays…		2017-07-05	11130712; 27862469; 14593172; 19245862; 22639582; 26342016; 26324913; 26902184
F4HY56	Arabidopsis thaliana (Mouse-ear cress)	FUNCTION: Transcriptional regulator required for the maintenance of the plant vegetative phase. In association with CHR11 or CHR17 may prevent the early activation of the vegetative-to-reproductive transition by regulating key genes that contribute to flower timing, such as FT, SEP1, SEP3, AGL8/FUL, SOC1 and FLC. {ECO:0000269|PubMed:22694359}.	TISSUE SPECIFICITY: Highly expressed in growing tissues such as inflorescence and flower meristems, young leaves and floral organs. Expressed in roots, rosette and cauline leaves, stems, flowers, inflorescences and siliques. {ECO:0000269|PubMed:22694359}.	2015-12-09	11130712; 27862469; 22694359; 23691993
F4HYF3	Arabidopsis thaliana (Mouse-ear cress)	FUNCTION: Catalyzes the production of hydrogen sulfide (H2S) from cysteine. Is mainly responsible for the degradation of cysteine to generate H2S, a regulator of stomatal movement and closure. Has high affinity for D-cysteine.; FUNCTION: Possesses 1-aminocyclopropane-1-carboxylic acid (ACC) deaminase activity. Acts as a regulator of ACC levels and causes changes in ethylene levels.	TISSUE SPECIFICITY: Highly expressed in stems and cauline leaves, and at lower levels in roots, rosette leaves and flowers. {ECO:0000269|PubMed:21986537}.	2014-07-09	11130712; 27862469; 14593172; 15720402; 19508369; 21986537; 22223895
F4HYG2	Arabidopsis thaliana (Mouse-ear cress)			2014-11-26	11130712; 27862469; 19423640; 14593172; 17237187
F4HZB2	Arabidopsis thaliana (Mouse-ear cress)	FUNCTION: Involved in cell morphogenesis (PubMed:19392685). May have a function in membrane fusion or membrane composition (PubMed:19392685). Required for salt stress tolerance (PubMed:26133670). Regulates the salt stress-dependent post-transcriptional stabilization, cytoplasmic agglomeration, and localization to P-bodies of a subset of salt stress-regulated mRNAs (PubMed:26133670). {ECO:0000269|…	TISSUE SPECIFICITY: Expressed in flowers, leaves, stems, hypocotyls and roots. {ECO:0000269|PubMed:19392685}.	2015-10-14	11130712; 27862469; 19392685; 25618824; 26133670
F4HZD1	Arabidopsis thaliana (Mouse-ear cress)	FUNCTION: Binds histone H3 but seems to have lost demethylase activity probably due to its inability to bind iron Fe(2+) (PubMed:26979329). Possesses E3 ubiquitin ligase activity and targets directly CMT3 for proteasomal degradation to initiate destabilization of the heterochromatic state (e.g. CHG cytosine methylation and H3K9me2) of endogenous silenced loci (PubMed:26798133, PubMed:26979329). R…	TISSUE SPECIFICITY: Expressed in inflorescences, flowers, roots, siliques, leaves and stems, especially in the vasculature (mainly phloem), with highest levels in floral organs. {ECO:0000269|PubMed:18713399, ECO:0000269|PubMed:28400174}.	2022-08-03	11130712; 27862469; 19423640; 18713399; 26119694; 26798133; 26979329; 28400174
F4HZG9	Arabidopsis thaliana (Mouse-ear cress)	FUNCTION: Aminopeptidase which cleaves preprotein intermediates that carry destabilizing N-ter amino acid residues after the mitochondrial processing peptidase (MPP) cleavage site and is thus critical for stabilization of the mitochondrial proteome. {ECO:0000269|PubMed:25732537, ECO:0000269|PubMed:25862457, ECO:0000269|PubMed:28936218}.		2017-08-30	25862457; 11130712; 27862469; 11910074; 22085399; 22495024; 25732537; 28936218
F4I096	Arabidopsis thaliana (Mouse-ear cress)	FUNCTION: Component of the Mediator complex, a coactivator involved in the regulated transcription of nearly all RNA polymerase II-dependent genes. Mediator functions as a bridge to convey information from gene-specific regulatory proteins to the basal RNA polymerase II transcription machinery. The Mediator complex, having a compact conformation in its free form, is recruited to promoters by dire…	TISSUE SPECIFICITY: Ubiquitous. Highest expression in the shoot apex. {ECO:0000269|PubMed:20023166}.	2012-02-22	11130712; 27862469; 17272265; 20023166; 21257604; 22021418; 22247249
F4I0K2	Arabidopsis thaliana (Mouse-ear cress)	FUNCTION: Required for proper chloroplast development, most likely through regulating plastid-encoded polymerase (PEP) dependent chloroplast transcription. Acts as a component of the transcriptionally active plastid chromosome that is required for plastid gene expression. {ECO:0000269|PubMed:16326926, ECO:0000269|PubMed:20511297, ECO:0000269|PubMed:22770232, ECO:0000269|PubMed:24019900}.		2014-10-29	11130712; 27862469; 16326926; 19376835; 20511297; 22770232; 24019900
F4I171	Arabidopsis thaliana (Mouse-ear cress)	FUNCTION: Component of the Mediator complex, a coactivator involved in the regulated transcription of nearly all RNA polymerase II-dependent genes. Mediator functions as a bridge to convey information from gene-specific regulatory proteins to the basal RNA polymerase II transcription machinery. The Mediator complex, having a compact conformation in its free form, is recruited to promoters by dire…		2012-07-11	11130712; 27862469; 17560376; 22021418
F4I1S7	Arabidopsis thaliana (Mouse-ear cress)	FUNCTION: Component of the elongator complex which is required for multiple tRNA modifications, including mcm5U (5-methoxycarbonylmethyl uridine), mcm5s2U (5-methoxycarbonylmethyl-2-thiouridine), and ncm5U (5-carbamoylmethyl uridine) (By similarity). The elongator complex catalyzes formation of carboxymethyluridine in the wobble base at position 34 in tRNAs (By similarity). Promotes organ develop…	TISSUE SPECIFICITY: Expressed in leaves, stems, roots, flowers, siliques and guard cells. {ECO:0000269|PubMed:19500300}.	2012-04-18	11130712; 27862469; 9349257; 19500300; 20807211; 20080602
F4I1T7	Arabidopsis thaliana (Mouse-ear cress)	FUNCTION: Required for normal embryogenesis and seed viability. Involved in the first asymmetrical cell division of the zygote. Regulates the number and planes of cell divisions required for generating the normal embryo proper and suspensor, apical-basal axis, cotyledons and meristem. {ECO:0000269|PubMed:15266054, ECO:0000269|PubMed:22898497}.	TISSUE SPECIFICITY: Highly expressed in reproductive tissues, such as flowers and early developing seeds. Detected at low levels in vegetative tissues, such as leaves, shoots, stems or roots. Expressed in anthers, stigma papilla, embryo and endosperm. {ECO:0000269|PubMed:22898497}.	2014-11-26	11130712; 27862469; 14593172; 15266054; 21189294; 22898497
F4I240	Arabidopsis thaliana (Mouse-ear cress)	FUNCTION: Functions as a histone H3 'Lys-4' (H3K4me) demethylase involved in the regulation of gene expression (PubMed:31038749). Active on H3K4me1, H3K4me2 and H3K4me3 (PubMed:31038749). Repressor of the abscisic acid (ABA) signaling pathway, especially during stomatal closure regulation (PubMed:31038749). Negative regulator of responses to dehydration stress by binding directly to the chromatin…	TISSUE SPECIFICITY: Expressed in inflorescences, roots, seedlings and siliques, and, at low levels, in leaves and stems. {ECO:0000269|PubMed:18713399, ECO:0000269|PubMed:31038749}.	2022-08-03	11130712; 27862469; 14593172; 18713399; 31038749
F4I2H7	Arabidopsis thaliana (Mouse-ear cress)	FUNCTION: Regulates prospindle assembly during late prophase and at the onset of mitosis, before nuclear envelope breakdown (NEB). Is exported from the nucleus shortly before NEB and organized into two polar crescents. After NEB, is progressively associated with the forming spindle. Probably mediates AUR1 activation and localization to spindle microtubules. Has a microtubule binding capability an…		2013-01-09	11130712; 27862469; 18941054; 22150830; 24006426
F4I2N7	Arabidopsis thaliana (Mouse-ear cress)	FUNCTION: Plays a role in pattern-triggered immunity (PTI) signaling induced by pathogen-associated molecular patterns (PAMPs). Acts as a receptor for PIP1 defense peptide. PIP1 is an endogenous secreted peptide that acts as elicitor of immune response and positive regulator of defense response (PubMed:25188390). Involved in the control of seed germination speed, in tolerance to oxidative stress …	TISSUE SPECIFICITY: Expressed in roots, stems and dry seeds. Expressed at junctions between organs, such as the insertion zones of stamens, petals and sepals, the transition zones of floral stem and pedicel, pedicel and silique, and floral stem and cauline leaves. {ECO:0000269|PubMed:20811905}.	2018-04-25	20064227; 11130712; 27862469; 14593172; 20811905; 25188390
F4I313	Arabidopsis thaliana (Mouse-ear cress)	FUNCTION: Probably inactive kinase (PubMed:28751315). Component of the AP2-containing clathrin coat that regulates clathrin-dependent trafficking at plasma membrane, TGN and endosomal system (PubMed:28751315). Together with SCYL2B, required for cell growth, plant growth and development (PubMed:28751315). {ECO:0000269|PubMed:28751315}.	TISSUE SPECIFICITY: Expressed in roots, seedlings, leaves, stems, flowers, and, at low levels, in siliques. {ECO:0000269|PubMed:28751315}.	2022-02-23	11130712; 27862469; 19245862; 28751315
F4I316	Arabidopsis thaliana (Mouse-ear cress)	FUNCTION: Encodes a member of the mid-SUN subfamily of SUN-domain proteins that is localized to both the nuclear envelope and the ER. It is involved in early seed development and nuclear morphology. [TAIR].		2017-09-27	11130712; 27862469; 11910074; 14593172; 25217773; 25740919
F4I366	Arabidopsis thaliana (Mouse-ear cress)	FUNCTION: DNA-dependent RNA polymerase catalyzes the transcription of DNA into RNA using the four ribonucleoside triphosphates as substrates. Second largest core component of RNA polymerase I which synthesizes ribosomal RNA precursors. Proposed to contribute to the polymerase catalytic activity and forms the polymerase active center together with the largest subunit. Pol I is composed of mobile e…		2015-10-14	11130712; 27862469; 14593172; 18723889
F4I3M3	Arabidopsis thaliana (Mouse-ear cress)	FUNCTION: Probable serine/threonine kinase that acts as a positive regulator of brassinosteroid (BR) signaling downstream of the receptor kinase BRI1. Functions redundantly with BSK3, BSK5, BSK6 and BSK8. {ECO:0000269|PubMed:23496207}.		2018-02-28	11130712; 27862469; 23496207
F4I3P9	Arabidopsis thaliana (Mouse-ear cress)	FUNCTION: Involved in chloroplast biogenesis. Required for thylakoid membrane development. Seems to be required for plastid-encoded plastid RNA polymerase (PEP)-dependent gene expression. {ECO:0000269|PubMed:18036201}.	TISSUE SPECIFICITY: Expressed in leaves and flowers. {ECO:0000269|PubMed:18036201}.	2017-10-25	11130712; 27862469; 16326926; 18036201; 19376835
F4I3V3	Arabidopsis thaliana (Mouse-ear cress)			2016-03-16	11130712; 27862469; 11526204; 12805585
F4I3V6	Arabidopsis thaliana (Mouse-ear cress)	FUNCTION: Negative regulator of photomorphogenesis modulating both light and abscisic acid (ABA) signaling pathways (PubMed:18375596, PubMed:19704523, PubMed:26474641). Negatively regulates the light-mediated inhibition of hypocotyl elongation, probably in a PHYB-mediated signaling pathway, but promotes flowering time (especially in long days) and lateral root formation (PubMed:18375596, PubMed:1…	TISSUE SPECIFICITY: Expressed in young seedlings (e.g. hypocotyl and cotyledons) and in green tissues (e.g. leaves, stems, sepals, and young siliques). {ECO:0000269|PubMed:18375596}.	2017-04-12	18375596; 11130712; 27862469; 19704523; 26474641
F4I443	Arabidopsis thaliana (Mouse-ear cress)	FUNCTION: Binds specifically to H3K4me3 regions of target genes (e.g. WUS and WOX5) promoters to repress their transcription via chromatin remodeling. Required for the shoot apical meristem (SAM) organization and maintenance, by confining WUS expression to the organizing center, and for the quiescent center (QC) development in the root apical meristem (RAM), by repressing WOX5 expression in the r…	TISSUE SPECIFICITY: Expressed in the shoot apical meristem (SAM), roots, flowers, embryos and seedlings (PubMed:18591352). Mostly expressed in flowers and siliques, and, to a lower extent, in roots, rosette leaves, inflorescence and young cauline leaves (PubMed:16957774). {ECO:0000269|PubMed:16957774, ECO:0000269|PubMed:18591352}.	2015-04-29	11130712; 27862469; 18591352; 16957774; 19704708; 22629260; 23616605; 25631790
F4I460	Arabidopsis thaliana (Mouse-ear cress)	FUNCTION: Myosin heavy chain that is required for the cell cycle-regulated transport of various organelles and proteins for their segregation. Functions by binding with its tail domain to receptor proteins on organelles and exerting force with its N-terminal motor domain against actin filaments, thereby transporting its cargo along polarized actin cables. {ECO:0000269|PubMed:20581304}.		2013-06-26	11130712; 27862469; 10984423; 11516337; 17288617; 18178669; 19060218; 20581304; 21233331
F4I4F2	Arabidopsis thaliana (Mouse-ear cress)	FUNCTION: Involved in root hair growth and morphogenesis. {ECO:0000269|PubMed:19448035}.	TISSUE SPECIFICITY: Specifically expressed in root hair cells. {ECO:0000269|PubMed:19448035}.	2014-11-26	11130712; 27862469; 17147637; 13678909; 16973627; 19448035
F4I562	Arabidopsis thaliana (Mouse-ear cress)	FUNCTION: Part of the AP-3 complex, an adaptor-related complex which seems to be clathrin-associated. The complex is associated with the Golgi region as well as more peripheral structures. It facilitates the budding of vesicles from the Golgi membrane and may be directly involved in trafficking to the vacuole. It also functions in maintaining the identity of lytic vacuoles and in regulating the t…		2013-11-13	11130712; 27862469; 14993207; 11598180; 14871308; 19884248; 21670741; 22253225
F4I5N6	Arabidopsis thaliana (Mouse-ear cress)	FUNCTION: Functions as a downstream effector of Rho-related GTP binding proteins of the 'Rho of Plants' (ROPs) family. Participates in the propagation of ROP GTPase signals in specific cellular responses. Functions as a downstream effector of ARAC11/ROP1 to activate calcium signaling that leads to F-actin disassembly associated with exocytosis in the tip of the growing pollen tube. Counteracts th…	TISSUE SPECIFICITY: Expressed in flowers and pollen. {ECO:0000269|PubMed:11752391}.	2013-06-26	11130712; 27862469; 11752391; 15824136; 18591430
F4I6G4	Arabidopsis thaliana (Mouse-ear cress)	FUNCTION: Histone demethylase that demethylates 'Lys-4' (H3K4me) of histone H3 with a specific activity for H3K4me3 and H3K4me2. No activity on H3K9me3/2, H3K27me3/2 and H3K36me3/2. Involved in the control of flowering time by demethylating H3K4me3 at the FLC locus and repressing its expression. The repression of FLC level and reduction in H3K4me3 at the FLC locus results in induction of the flow…	TISSUE SPECIFICITY: Expressed in vascular tissues of roots, cotyledons, leaves and flowers (PubMed:22536163). Expressed predominantly in phloem companion cells of roots (PubMed:22536163). Present in inflorescences, roots, siliques, leaves and stems (PubMed:18713399). {ECO:0000269|PubMed:18713399, ECO:0000269|PubMed:22536163}.	2014-09-03	11130712; 27862469; 14593172; 18713399; 22536163
F4I6M1	Arabidopsis thaliana (Mouse-ear cress)	FUNCTION: In addition to polymerase activity, this DNA polymerase exhibits 5'-3' exonuclease activity (By similarity). Required for DNA replication and accumulation in plastids and mitochondria. May be required for DNA repair in both organelles. {ECO:0000250, ECO:0000269|PubMed:21427281, ECO:0000269|PubMed:23167278}.	TISSUE SPECIFICITY: Expressed in shoot apical meristem. {ECO:0000269|PubMed:15993837}.	2014-06-11	15993837; 11130712; 27862469; 14593172; 12837951; 16169894; 21427281; 23167278
F4I718	Arabidopsis thaliana (Mouse-ear cress)	FUNCTION: Regulator of the microtubular cytoskeleton (By similarity). Microtubule-associated protein involved in the association of cellulase synthase (CESA) complexes (CSCs) and cortical microtubules. Promotes dynamics of CSCs in the plasma membrane in both microtubules-dependent and microtubules-independent manners. Regulates primary cell wall biosynthesis and cellulose microfibrils organizatio…	TISSUE SPECIFICITY: Expressed in dark-grown hypocotyls, leaves (confined to vasculature and trichomes), stamen, pollen, developing siliques, and roots. Restricted in meristematic tissue of the shoot and root. Present in distinct punctae at the cell cortex, called microtubule-associated cellulose synthase compartments, that move with constant velocities of 10 to 3000 nm/min. {ECO:0000269|PubMed:24…	2016-11-30	11130712; 27862469; 11910074; 20616083; 24368796; 25262237
F4I735	Arabidopsis thaliana (Mouse-ear cress)	FUNCTION: Cohesin cofactor dispensable during the meiotic division but playing an important role in DNA repair by homologous recombination (HR) probably by helping SMC5/SMC6 complex (PubMed:26648949). Regulator of sister chromatid cohesion in mitosis which may stabilize cohesin complex association with chromatin (PubMed:26648949). May couple sister chromatid cohesion during mitosis to DNA replica…		2021-09-29	11130712; 27862469; 24946828; 26648949
F4I7C7	Arabidopsis thaliana (Mouse-ear cress)	FUNCTION: Regulator of sister chromatid cohesion in meiosis which negatively regulates cohesin association with chromatin, acting as an antagonist of CTF7 (PubMed:25033056, PubMed:26813623). Cohesion ensures that chromosome partitioning is accurate in both meiotic and mitotic cells and plays an important role in DNA repair (By similarity). Essential for the prophase removal of cohesin during meio…	TISSUE SPECIFICITY: Expressed in roots, leaves, buds and siliques. {ECO:0000269|PubMed:25033056}.	2020-06-17	11130712; 27862469; 23028719; 25033056; 26813623
F4I7I0	Arabidopsis thaliana (Mouse-ear cress)	FUNCTION: Is the major alanine aminotransferase in roots that catalyzes the conversion of alanine to pyruvate (PubMed:17319845). Involved in the rapid conversion of alanine to pyruvate during recovery from low-oxygen stress (PubMed:17319845). {ECO:0000269|PubMed:17319845}.	TISSUE SPECIFICITY: Mostly expressed in roots and shoots, mostly in vascular tissues, and, to a lower extent, in flowers and leaves. {ECO:0000269|PubMed:12631323, ECO:0000269|PubMed:17319845}.	2012-03-21	11130712; 27862469; 14593172; 12631323; 14671022; 17319845; 22223895
F4I7Y4	Arabidopsis thaliana (Mouse-ear cress)	FUNCTION: Probable serine/threonine kinase that acts as a positive regulator of brassinosteroid (BR) signaling downstream of the receptor kinase BRI1. {ECO:0000250|UniProtKB:Q944A7}.		2018-02-28	11130712; 27862469; 12912986; 23496207
F4I8I0	Arabidopsis thaliana (Mouse-ear cress)	FUNCTION: Encodes a member of the mid-SUN subfamily of SUN-domain proteins that is localized to both the nuclear envelope and the ER. It is involved in early seed development and nuclear morphology. [TAIR].		2017-09-27	11130712; 27862469; 25217773; 25740919
F4I902	Arabidopsis thaliana (Mouse-ear cress)	FUNCTION: Confers resistance to low temperatures by limiting chloroplast damage and cell death, thus maintaining growth homeostasis (PubMed:16667557, PubMed:23617639, PubMed:23651299). Regulates steryl-esters and sterols accumulation (PubMed:16667557). Limits leaf necrosis associated with virulent bacterial infection (e.g. Pseudomonas syringae pv. tomato DC3000) (PubMed:23617639). {ECO:0000269|Pu…	TISSUE SPECIFICITY: Mostly expressed in leaves and flowers (mainly in sepals), and, at a lower intensity, in stems (PubMed:23617639, PubMed:23651299). Present at low levels in roots and seeds (PubMed:23617639). {ECO:0000269|PubMed:23617639, ECO:0000269|PubMed:23651299}.	2016-11-02	11130712; 27862469; 16667557; 12366802; 10811971; 23617639; 23651299
F4I907	Arabidopsis thaliana (Mouse-ear cress)	FUNCTION: Catalyzes the NADPH-dependent reduction of glyoxylate to glycolate as well as succinic semialdehyde (SSA) to gamma-hydroxybutyrate in vitro. May function in redox homeostasis and play a role in oxidative stress tolerance by detoxifying glyoxylate and SSA generated in glycolate metabolism and GABA metabolism, respectively. {ECO:0000269|PubMed:18495639}.		2013-02-06	11130712; 27862469; 14593172; 18495639; 18495640; 19453511
F4I9A2	Arabidopsis thaliana (Mouse-ear cress)	FUNCTION: Tethering factor involved in vesicle fusion at the trans-Golgi network (TGN) thus being required for efficient protein trafficking to the vacuole (PubMed:21521696). Implicated in resistance to salt and osmotic stresses (PubMed:21521696). Modulates the cell morphology (e.g. epidermal cell file rotation (CFR) and cell expansion) in mature regions of roots and the base of hypocotyls as wel…	TISSUE SPECIFICITY: Expressed ubiquitously in roots, leaves and flowers, and, to a lower extent, in stems. {ECO:0000269|PubMed:21521696}.	2022-02-23	21521696; 11130712; 27862469; 11910074; 19376835; 28399805
F4I9G2	Arabidopsis thaliana (Mouse-ear cress)	FUNCTION: Binds preferentially to highly ordered alpha-glucans, such as starch and crystalline maltodextrins (PubMed:29681129, PubMed:35665549). Involved in the organization of the starch granule matrix, thus influencing starch turnover by modulating the accessibility of starch polymers to modifying and degrading enzymes involved in phosphorylation, hydrolyzes and synthesis, including starch synt…		2023-02-22	11130712; 27862469; 27207856; 29681129; 34367195; 35665549
F4I9J7	Arabidopsis thaliana (Mouse-ear cress)	FUNCTION: Core component of the splicing-dependent multiprotein exon junction complex (EJC) deposited at splice junctions on mRNAs. The EJC is a dynamic structure consisting of core proteins and several peripheral nuclear and cytoplasmic associated factors that join the complex only transiently either during EJC assembly or during subsequent mRNA metabolism. The EJC marks the position of the exon…	TISSUE SPECIFICITY: Expressed in root and shoot meristems, cotyledons, vascular tissues of leaves, receptacle of flowers and siliques, and pollen grains. {ECO:0000269|PubMed:21676911}.	2017-06-07	24416299; 11130712; 27862469; 14593172; 16953428; 19435936; 19376835; 21676911; 26867216
F4IAG2	Arabidopsis thaliana (Mouse-ear cress)	FUNCTION: Involved in the synthesis of glycan chains within amylopectin in leaves. May play a regulatory role in the control of starch accumulation in plastids. {ECO:0000269|PubMed:15908598, ECO:0000269|PubMed:18811962, ECO:0000269|PubMed:19666739}.	TISSUE SPECIFICITY: Expressed in leaves and flowers. {ECO:0000269|PubMed:17217470}.	2012-10-31	11130712; 27862469; 15908598; 18260645; 17217470; 18811962; 19666739
F4IAT2	Arabidopsis thaliana (Mouse-ear cress)	FUNCTION: Acts as a component of the THO subcomplex of the TREX complex which is thought to couple mRNA transcription, processing and nuclear export. {ECO:0000250}.		2014-03-19	11130712; 27862469; 14593172; 19376835; 20634427; 20668032
F4IAX0	Arabidopsis thaliana (Mouse-ear cress)	FUNCTION: Copper amine oxidase that can use putrescine and spermidine as substrates (PubMed:28383668). Involved in putrescine catabolism in peroxisomes in response to salt stress (PubMed:28383668). Regulates arginine-dependent nitric oxide (NO) production, a key signaling molecule regulating a wide range of physiological processes including responses to salt stress, by influencing arginine bioava…	TISSUE SPECIFICITY: Expressed exclusively in leaves. {ECO:0000269|PubMed:31862580}.	2022-08-03	11130712; 27862469; 28383668; 31862580
F4IAX1	Arabidopsis thaliana (Mouse-ear cress)	FUNCTION: Copper amine oxidase that can use putrescine and spermidine as substrates (PubMed:23915037). Involved in putrescine catabolism in peroxisomes (PubMed:23915037). {ECO:0000269|PubMed:23915037}.	TISSUE SPECIFICITY: Mostly expressed in stems, and, at lower levels, in flowers and leaves (PubMed:23915037). Mainly detectable in stipules, hypocotyls and roots (PubMed:31862580). {ECO:0000269|PubMed:23915037, ECO:0000269|PubMed:31862580}.	2022-08-03	11130712; 27862469; 11910074; 23915037; 31862580
F4IB81	Arabidopsis thaliana (Mouse-ear cress)	FUNCTION: Putative Lysin motif (LysM) receptor kinase that may recognize microbe-derived N-acetylglucosamine (NAG)-containing ligands. {ECO:0000250}.		2013-01-09	11130712; 27862469; 14993207
F4ICB6	Arabidopsis thaliana (Mouse-ear cress)	FUNCTION: Required for beta-aminobutyric acid (BABA)-induced resistance (BABA-IR) against bacteria (e.g. P.syringae) and oomycetes (e.g. H.parasitica) via priming for salicylate (SA)-dependent defense responses such as pathogenesis-related PR-1 gene expression and trailing necrosis. Involved in BABA-mediated sterility (PubMed:15722464, PubMed:22209872). Necessary for the inheritance of BABA-primi…		2017-08-30	11130712; 27862469; 15722464; 22209872
F4ICF4	Arabidopsis thaliana (Mouse-ear cress)	FUNCTION: Rhomboid-type serine protease that catalyzes intramembrane proteolysis (PubMed:22416142, PubMed:22738221). Required for correct root growth, floral development, fertility and photoprotection (PubMed:22416142). May be involved in TIC22 processing during its import and in AOS accumulation in the chloroplast membrane (PubMed:22738221). {ECO:0000269|PubMed:22416142, ECO:0000269|PubMed:22738…	TISSUE SPECIFICITY: Expressed in roots, cotyledons, leaves, seedlings, stems, flowers and immatures siliques. {ECO:0000269|PubMed:22416142}.	2015-06-24	11130712; 27862469; 16895613; 17181860; 17938163; 22416142; 22738221; 22007993
F4ICK8	Arabidopsis thaliana (Mouse-ear cress)	FUNCTION: Transcription factor involved in RNA polymerase II (RNAPII) transcription regulation. Involved in transcription elongation. May function at post-recruitment and elongation steps of transcription. May be recruited by BZR2/BES1 to target genes and promote their expression during transcription elongation process. Required for brassinosteroid (BR)-induced gene expression (PubMed:20139304). …		2016-11-02	11130712; 27862469; 19245862; 19376835; 20139304; 21788519; 24838002
F4ICX9	Arabidopsis thaliana (Mouse-ear cress)	FUNCTION: Involved in seedling development in the dark. May be involved, when interacting with TSK, in the organization of spindle microtubules and may participate, when interacting with GIP1, in structural links between the nuclear envelope and the cytoskeleton. {ECO:0000269|PubMed:22133685, ECO:0000269|PubMed:24348487}.	TISSUE SPECIFICITY: Expressed preferentially in flowers and shoot apex. {ECO:0000269|PubMed:15964904}.	2014-10-01	11130712; 27862469; 14593172; 15964904; 17951448; 18780803; 22133685; 22102697; 24348487
F4IDB2	Arabidopsis thaliana (Mouse-ear cress)	FUNCTION: Triggers photoperiod-monitored flowering by repressing PHYB-dependent flowering negative regulation, probably through physical interactions with PHYB and CO. {ECO:0000269|PubMed:24127609, ECO:0000269|PubMed:24614229}.	TISSUE SPECIFICITY: Mostly expressed in cotyledons and leaves, both in mesophyll and vasculature cells. Also present in roots, hypocotyls and shoot apices. {ECO:0000269|PubMed:24127609}.	2018-09-12	11130712; 27862469; 19376835; 24127609; 24614229
F4IDC2	Arabidopsis thaliana (Mouse-ear cress)	FUNCTION: Together with NOC2, probably involved in pre-ribosome export from the nucleus to the cytoplasm (PubMed:19734265). Required for coordinated cell cycle progression during female gametophyte and pollen development (PubMed:15634699, PubMed:19734265). {ECO:0000269|PubMed:15634699, ECO:0000269|PubMed:19734265}.	TISSUE SPECIFICITY: Mainly expressed in actively dividing tissues (e.g. root tips, lateral root primordia, shoot apices, young leaves, inflorescences and pollen grains) through the plant, including roots, stems, leaves, inflorescences, siliques and seedlings, and in gametophytes. {ECO:0000269|PubMed:19734265}.	2022-02-23	19734265; 11130712; 27862469; 15634699; 30338215
F4IDI6	Arabidopsis thaliana (Mouse-ear cress)	FUNCTION: Probable E3 ubiquitin-protein ligase. Has no effect on the stability of the DELLA proteins. {ECO:0000269|PubMed:23482857}.		2013-12-11	11130712; 27862469; 20921156; 23482857
F4IDQ6	Arabidopsis thaliana (Mouse-ear cress)	FUNCTION: May function as an ATP-dependent RNA/DNA helicase. Binds DNA in vitro in a non-specific manner. {ECO:0000269|PubMed:10471743}.		2016-01-20	10471743; 11130712; 27862469; 24265739
F4IDS7	Arabidopsis thaliana (Mouse-ear cress)	FUNCTION: Essential protein required during embryogenesis. Believed to act as a core component of the putative HOPS endosomal tethering complex and of the class C core vacuole/endosome tethering (CORVET) complex. CORVET is required for vacuolar transport of SYP22. HOPS is required for the central vacuole formation. Involved in root development (PubMed:29463724). Plays a role in vesicle-mediated p…		2018-05-23	11130712; 27862469; 12589039; 29463724
F4IDU4	Arabidopsis thaliana (Mouse-ear cress)	FUNCTION: Lysophospholipid acyltransferase with broad specificity (PubMed:18154737). Mediates the conversion of lysophosphatidylethanolamine (1-acyl-sn-glycero-3-phosphoethanolamine or LPE) into phosphatidylethanolamine (1,2-diacyl-sn-glycero-3-phosphoethanolamine or PE) (LPEAT activity) (PubMed:18154737). Catalyzes the acylation of lysophosphatidylserine (1-acyl-2-hydroxy-sn-glycero-3-phospho-L-…	TISSUE SPECIFICITY: Expressed in roots, rosette leaves, petals, stigma, chalazal endosperm of developing seeds and vascular bundles of siliques. {ECO:0000269|PubMed:23150634}.	2014-02-19	11130712; 27862469; 14593172; 18154737; 22233193; 23150634; 22923678; 22932756; 24189065; 25268378; 31511316
F4IDW9	Arabidopsis thaliana (Mouse-ear cress)	FUNCTION: Required for chromosome segregation during meiosis (PubMed:16394097). During diakinesis and prometaphase I, essential for the formation of class I meiotic crossovers and homologous recombination (PubMed:16394097, PubMed:21771883, PubMed:24656236). {ECO:0000269|PubMed:16394097, ECO:0000269|PubMed:21771883, ECO:0000269|PubMed:24656236}.	TISSUE SPECIFICITY: Expressed in roots, stems, leaves, siliques, flowers, inflorescence and anthers. Strongly expressed in meiocytes. {ECO:0000269|PubMed:16394097}.	2016-11-30	11130712; 27862469; 16394097; 17208327; 21771883; 24656236
F4IDY5	Arabidopsis thaliana (Mouse-ear cress)	FUNCTION: Probable E3 ubiquitin-protein ligase that may regulate the response to iron deficiency and thus contributes to iron homeostasis. {ECO:0000250|UniProtKB:Q8LPQ5}.		2016-11-02	11130712; 27862469; 15539473
F4IE66	Arabidopsis thaliana (Mouse-ear cress)	FUNCTION: Involved in pre-mRNA splicing. Plays a role during development in processes such as meristem maintenance, leaf morphogenesis and root morphogenesis. {ECO:0000269|PubMed:23771891}.	TISSUE SPECIFICITY: Widely expressed but spatially and temporally regulated during development. {ECO:0000269|PubMed:23771891}.	2015-12-09	11130712; 27862469; 14593172; 23771891; 24265739
F4IED2	Arabidopsis thaliana (Mouse-ear cress)	FUNCTION: Transcriptional activator activated by proteolytic cleavage through regulated intramembrane proteolysis (RIP). Involved in oxidative stress tolerance by mediating regulation of mitochondrial retrograde signaling during mitochondrial dysfunction. Interacts directly with the mitochondrial dysfunction DNA consensus motif 5'-CTTGNNNNNCA[AC]G-3', a cis-regulatory elements of several mitochon…	TISSUE SPECIFICITY: Expressed in roots, rosette leaves, shoot apex, stems and flowers. {ECO:0000269|PubMed:17158162}.	2015-04-01	11130712; 27862469; 14593172; 15029955; 17158162; 24045019; 25348421
F4IEM5	Arabidopsis thaliana (Mouse-ear cress)	FUNCTION: May play a role in abscisic acid (ABA) signaling. {ECO:0000269|PubMed:17347412, ECO:0000269|PubMed:17894782, ECO:0000269|PubMed:18714360, ECO:0000269|PubMed:19286934}.		2013-12-11	11130712; 27862469; 17894782; 17347412; 17991845; 18714360; 19286934
F4IF36	Arabidopsis thaliana (Mouse-ear cress)	FUNCTION: Required for normal embryo development (PubMed:15266054, PubMed:18684657). Necessary to acquire heat stress (HS) memory, by modulating nucleosome occupancy and regulating heat-induced gene expression. Associates globally with the nucleosome-poor regions flanking the transcription units of expressed genes. Binds to the promoter regions, primarily to the proximal promoter just upstream of…		2016-11-30	11130712; 27862469; 15266054; 18684657; 19376835; 27680998
F4IFN6	Arabidopsis thaliana (Mouse-ear cress)	FUNCTION: DNA polymerase II, which participates in chromosomal DNA replication (By similarity). Involved in the determination of cell fate during plant embryogenesis. Contributes to the flowering time repression. {ECO:0000250, ECO:0000269|PubMed:16212602, ECO:0000269|PubMed:16278345, ECO:0000269|PubMed:19947980}.	TISSUE SPECIFICITY: Mostly expressed at low levels in inflorescence (floral meristem and flowers until anthesis), and, to a lower extent, in seeds. {ECO:0000269|PubMed:16278345}.	2012-11-28	10617197; 27862469; 16278345; 16212602; 19947980
F4IGZ2	Arabidopsis thaliana (Mouse-ear cress)	FUNCTION: Probable component of a transcriptional corepressor complex involved in branching control. Regulates cotyledon expansion and lateral root growth, but not germination or hypocotyl elongation. Promotes auxin transport and PIN1 accumulation in the stem and represses BRC1/TCP18 expression in axillary buds (PubMed:26546446, PubMed:26546447). {ECO:0000269|PubMed:26546446, ECO:0000269|PubMed:2…	TISSUE SPECIFICITY: Detected inaxillary branches and leaves (PubMed:23893171). Expressed in the primary rosette buds and expanding leaves of adult rosettes, the vasculature of the hypocotyls, cotyledons, and mature roots, and in the midvein and petioles of young leaves (PubMed:26546447). {ECO:0000269|PubMed:23893171, ECO:0000269|PubMed:26546447}.	2016-03-16	10207155; 10617197; 27862469; 14593172; 24336200; 23893171; 25179782; 26546446; 26546447; 25713176
F4IH25	Arabidopsis thaliana (Mouse-ear cress)	FUNCTION: Required for maturation of ribosomal RNAs and formation of the large ribosomal subunit (By similarity). Plays an essential role in cell growth and survival through its regulation of ribosome biogenesis and mitotic progression (PubMed:26940494). {ECO:0000255|HAMAP-Rule:MF_03027, ECO:0000269|PubMed:26940494}.		2016-10-05	10617197; 27862469; 17272265; 23909681; 25443833; 26940494
F4IH31	Arabidopsis thaliana (Mouse-ear cress)	FUNCTION: Enzyme that catalyzes the hydrolysis of both DNA and RNA at the 5' position of the phosphodiester bond. Possesses activity toward the single-stranded DNA, double-stranded DNA and RNA. May be involved in genomic DNA degradation during programmed cell death. {ECO:0000269|PubMed:22450164, ECO:0000269|PubMed:23102437, ECO:0000269|PubMed:24076026}.	TISSUE SPECIFICITY: Expressed in leaves, stems and siliques. {ECO:0000269|PubMed:24076026}.	2014-09-03	10617197; 27862469; 14593172; 14993207; 23102437; 22450164; 24076026
F4IHS2	Arabidopsis thaliana (Mouse-ear cress)	FUNCTION: Catalytic component of the chromatin structure-remodeling complex (RSC), which is involved in transcription regulation and nucleosome positioning. Controls stem cell fate via the transcription regulation of WUS in the shoot apical meristem, by modulating its promoter. LFY-dependent repressor of the meristem identity switch from vegetative to reproductive development probably by modulati…	TISSUE SPECIFICITY: Mostly expressed in rapidly dividing cells in the vegetative, inflorescence, and root meristems, as well as in young leaf and flower primordia. Isoform 1 is predominantly found in seedlings whereas isoform 2 is present in both seedlings and inflorescences (at protein level). {ECO:0000269|PubMed:11818058, ECO:0000269|PubMed:16640604}.	2013-04-03	11818058; 16640604; 10617197; 27862469; 15833920; 16854978; 17293567; 18433157; 18591352; 19079584; 19376835; 22323601; 24265739
F4IHS9	Arabidopsis thaliana (Mouse-ear cress)	FUNCTION: Nucleotide-sugar transporter that transports UDP-xylose and UMP in a strict counter-exchange mode. {ECO:0000269|PubMed:25804536}.	TISSUE SPECIFICITY: Ubiquitous. {ECO:0000269|PubMed:25804536}.	2017-04-12	25804536; 10617197; 27862469; 25053812
F4IHY7	Arabidopsis thaliana (Mouse-ear cress)	FUNCTION: Involved in plastid gene expression (PubMed:16326926). Acidic transcriptional coactivator necessary for the transactivation of many PIFs target genes (class B genes), particularly during the regulation of hypocotyl growth (PubMed:25944101). Plays dual opposite roles in regulating hypocotyl growth, preventing it in red and far-red conditions, but promoting it otherwise (PubMed:25944101).…	TISSUE SPECIFICITY: Mostly expressed in cotyledons, leaves, stems and flowers, but barely in roots. {ECO:0000269|PubMed:16326926, ECO:0000269|PubMed:20603003}.	2015-06-24	10617197; 27862469; 11910074; 16326926; 20603003; 21949211; 22010110; 22895253; 22902688; 23082802; 25944101; 29283431; 30635559; 33322466; 33001465; 33391315; 33824329; 36063057
F4IIM1	Arabidopsis thaliana (Mouse-ear cress)	FUNCTION: Regulator of the microtubular cytoskeleton (PubMed:22427339). Microtubule-associated protein essential for the functional association of cellulase synthase (CESA) complexes (CSCs) and cortical microtubules (PubMed:22190487, PubMed:22294619, PubMed:22751327, PubMed:23623553, PubMed:24368796). Promotes dynamics of CSCs in the plasma membrane (PubMed:20616083, PubMed:21150290, PubMed:22190…	TISSUE SPECIFICITY: Expressed in seedlings, roots, stems, leaves, flowers and pollen (PubMed:20616083, PubMed:22427339). Highly expressed in floral tissues (PubMed:22427339). {ECO:0000269|PubMed:20616083, ECO:0000269|PubMed:22427339}.	2016-11-30	10617197; 27862469; 7743935; 21150290; 20616083; 22294619; 22190487; 22427339; 22751327; 23623553; 24368796; 25262237; 25535279
F4IIS5	Arabidopsis thaliana (Mouse-ear cress)	FUNCTION: Responsible for microtubule translocation. May be important for the organization of phragmoplast-specific arrays of microtubules (By similarity). Plays an essential role in stabilizing the mitotic spindle (PubMed:17652157). Required during mitotic cytokinesis (PubMed:26745275). {ECO:0000250|UniProtKB:O23826, ECO:0000269|PubMed:17652157, ECO:0000269|PubMed:26745275}.		2016-05-11	10617197; 27862469; 11472632; 12361973; 16448571; 16530461; 17652157; 22038119; 26745275
F4IIU4	Arabidopsis thaliana (Mouse-ear cress)	FUNCTION: Microtubule-associated protein that may be involved in the maturation of cell plates and proper insertion of cross-walls after cytokinesis. {ECO:0000269|PubMed:17027491}.	TISSUE SPECIFICITY: Strongly expressed in dividing cells, like the meristemic region of the root tip. {ECO:0000269|PubMed:25908862}.	2014-06-11	17027491; 10617197; 27862469; 10080694; 19376835; 25908862
F4IJV4	Arabidopsis thaliana (Mouse-ear cress)	FUNCTION: May be involved in pre-mRNA splicing. {ECO:0000305}.	TISSUE SPECIFICITY: Predominantly expressed in flowers. {ECO:0000269|PubMed:17008405}.	2015-12-09	10617197; 27862469; 15634699; 17008405; 24265739
F4IN23	Arabidopsis thaliana (Mouse-ear cress)	FUNCTION: Transcriptional activator involved in the sporophytic control of cell wall patterning and gametophytic control of pollen development. May play a role in the control of metabolic pathways regulating cellular transport and lipid metabolism. {ECO:0000269|PubMed:17719007, ECO:0000269|PubMed:19449183}.	TISSUE SPECIFICITY: Expressed in vascular tissues of leaves, stems and siliques, anthers, filaments, tapetum, mature pollen grains, pistil vascular tissues and papillar cells, and funiculi. {ECO:0000269|PubMed:19449183}.	2014-10-01	10617197; 27862469; 14593172; 11906833; 17719007; 19449183; 27896439
F4IN69	Arabidopsis thaliana (Mouse-ear cress)	FUNCTION: Component of the Mediator complex, a coactivator involved in the regulated transcription of nearly all RNA polymerase II-dependent genes. Mediator functions as a bridge to convey information from gene-specific regulatory proteins to the basal RNA polymerase II transcription machinery. The Mediator complex, having a compact conformation in its free form, is recruited to promoters by dire…	TISSUE SPECIFICITY: Ubiquitous. {ECO:0000269|PubMed:18430946}.	2012-07-11	27862469; 10617197; 8709959; 17560376; 18430946; 22021418; 22167189
F4INA9	Arabidopsis thaliana (Mouse-ear cress)	FUNCTION: Plays a critical role in recombination and DNA repair. Helps process Holliday junction (HJ) intermediates to mature products by catalyzing branch migration. Has replication fork regression activity, unwinds stalled or blocked replication forks to make a HJ that can be resolved. Has a DNA unwinding activity characteristic of a DNA helicase with 3'-5' polarity (By similarity). {ECO:000025…	TISSUE SPECIFICITY: Expressed in most tissues, not seen in pollen, ovules or developing seeds (PubMed:26462909). {ECO:0000269|PubMed:26462909}.	2016-01-20	10617197; 27862469; 24265739; 26462909
F4IPE3	Arabidopsis thaliana (Mouse-ear cress)	FUNCTION: Transcription factor involved in inflorescence stems gravitropism, probably by regulating starch accumulation in amyloplasts of graviperceptive cells. Required for stem circumnutation movements. Regulates lateral organ morphogenesis and gravitropic responses (PubMed:24039602). Acts cooperatively with IDD16 to control silique and branche orientation (PubMed:24039602). Involved in the est…	TISSUE SPECIFICITY: Mainly expressed in the endodermis, the gravity-sensing tissue in inflorescence stems. Mostly present in stems and flowers, and, to a lower extent, in seedlings, hypocotyls, roots and the shoot apical meristem (SAM). {ECO:0000269|PubMed:16813575}.	2014-05-14	10617197; 27862469; 14993207; 9210330; 15236668; 16784536; 16813575; 18259878; 24039602
F4IPK2	Arabidopsis thaliana (Mouse-ear cress)	FUNCTION: Negative regulator of flowering controlling the H4K5 acetylation levels in the FLC and FT chromatin. Positively regulates FLC expression. Component of the transcription factor IID (TFIID) complex that is essential for mediating regulation of RNA polymerase transcription. Component of the SWR1 complex which mediates the ATP-dependent exchange of histone H2A for the H2A variant HZT1 leadi…	TISSUE SPECIFICITY: Expressed in roots, leaves, inflorescence and flowering tissues. {ECO:0000269|PubMed:15527982, ECO:0000269|PubMed:23017898}.	2013-10-16	15527982; 17340043; 10617197; 27862469; 21282526; 23017898
F4IPY2	Arabidopsis thaliana (Mouse-ear cress)	FUNCTION: Required for female gametophyte development. Is necessary for the fusion of central cell nuclei and programmed cell death (PCD) of the antipodals. {ECO:0000269|PubMed:21135240}.		2015-07-22	10617197; 27862469; 14593172; 10824085; 21135240
F4IQV7	Arabidopsis thaliana (Mouse-ear cress)	FUNCTION: Involved in protein export. Probably interacts with other proteins to allow the postimport or conservative sorting pathway for inner membrane proteins in plastids. Central subunit of the protein translocation channel SecYE. Consists of two halves formed by TMs 1-5 and 6-10. These two domains form a lateral gate at the front which open onto the bilayer between TMs 2 and 7, and are clampe…	TISSUE SPECIFICITY: Ubiquitous. {ECO:0000269|PubMed:21051552}.	2011-12-14	10617197; 27862469; 14593172; 14993207; 21051552
F4IRB4	Arabidopsis thaliana (Mouse-ear cress)	FUNCTION: Transcription factor that binds to DNA in promoters cis-regulatory element 5'-GGCGCGC-3' of cell cycle genes, including cyclins, cyclin-dependent kinases (CDKs), and components of the pre-replication complex (PubMed:20675570, PubMed:24687979). Binds to DNA in promoters cis-regulatory element 5'-AGCCG-3' of auxin regulated genes (e.g. PIN3 and PIN7) (PubMed:26578169). Together with FAMA …	TISSUE SPECIFICITY: Expressed at low levels in all organs including roots, leaves, hypocotyls stems, flowers, siliques and buds. {ECO:0000269|PubMed:16155180, ECO:0000269|PubMed:26391711}.	2017-01-18	9839469; 10617197; 27862469; 11597504; 16155180; 20675570; 21105921; 21772250; 22915737; 24123248; 24687979; 24571519; 26391711; 26578065; 26578169
F4IRR2	Arabidopsis thaliana (Mouse-ear cress)	FUNCTION: Functions probably in nuclear protein import, either by acting as autonomous nuclear transport receptor or as an adapter-like protein in association with other importin subunits (Probable). Involved in the regulation of the abscisic acid (ABA)-mediated pathway in response to cold or salt stress (PubMed:16889648). Involved in UV-B responses by regulating accumulation of UV-absorbing pigm…	TISSUE SPECIFICITY: Expressed in roots, epidermal and guard cells of leaves, stems and siliques. {ECO:0000269|PubMed:16889648}.	2015-01-07	10617197; 27862469; 11910074; 16889648; 17993626; 18713401; 19234066; 21984696; 22223895
F4IS56	Arabidopsis thaliana (Mouse-ear cress)	FUNCTION: Functions as a link between plant defense pathways, stress responses and potassium homeostasis. Promotes osmotic stress sensitivity, responses to the bacterial-derived pathogen-associated molecular pattern (PAMP) flg22, and resistance to bacterial pathogens. Promotes the accumulation of POT5/HAK5, a potassium transporter that mediates high-affinity uptake during potassium deficiency. {E…		2017-10-25	10617197; 27862469; 12650621; 27208244
F4IS91	Arabidopsis thaliana (Mouse-ear cress)	FUNCTION: Required for salt tolerance and sodium (Na) homeostasis after salt stress. Together with BHLH148/RITF1, regulates the transcription of several genes involved in the detoxification of reactive oxygen species (ROS) generated by salt (NaCl) stress. Binds calcium. {ECO:0000269|PubMed:24009530}.	TISSUE SPECIFICITY: Expressed ubiquitously at high levels, including in guard cells. {ECO:0000269|PubMed:24009530}.	2018-09-12	10617197; 27862469; 14593172; 15266054; 18433157; 19376835; 24009530
F4ISL7	Arabidopsis thaliana (Mouse-ear cress)	FUNCTION: Part of the inner chloroplast membrane translocon complex (TIC) which associates with the outer chloroplast membrane translocon complex (TOC) and forms a supercomplex involved in protein precursor import into the chloroplast stroma (PubMed:30464337). Required for the import of HSP93, TIC40 and RBCS protein precursors in the chloroplast stroma (PubMed:30464337). Links the outer and inner…		2019-06-05	10617197; 27862469; 15266054; 30464337
F4ISV9	Arabidopsis thaliana (Mouse-ear cress)	FUNCTION: Involved in pollen mitosis II (PMII) regulation during male gametogenesis. {ECO:0000269|PubMed:22897245}.	TISSUE SPECIFICITY: Expressed in the shoot apical meristems (SAM), root tips and inflorescences. {ECO:0000269|PubMed:22897245}.	2019-05-08	10617197; 27862469; 16244158; 22897245
F4ITL6	Arabidopsis thaliana (Mouse-ear cress)	FUNCTION: Acts at an early step in the ethylene signaling pathway. Positively regulates ETR1, leading to the negative regulation of ethylene responses. {ECO:0000269|PubMed:16682642, ECO:0000269|PubMed:18643990, ECO:0000269|PubMed:19369589}.	TISSUE SPECIFICITY: Strongly expressed in 1-4-day-old seedlings in the apical hook, cotyledons, root vascular tissue, root tip and root hairs, with little or no expression in the hypocotyl. In light-grown seedlings, expression could also be seen in the apex and young leaves, and disappeared from the cotyledons by 10 days. In mature plants, expressed in floral buds, the style of mature flowers, st…	2011-12-14	10617197; 27862469; 11910074; 14593172; 16682642; 17644624; 17999643; 18643990; 19369589; 20952388
F4ITM1	Arabidopsis thaliana (Mouse-ear cress)	FUNCTION: Acts as an E3 ubiquitin-protein ligase, or as part of E3 complex, which accepts ubiquitin from specific E2 ubiquitin-conjugating enzymes and then transfers it to substrates (PubMed:24388521). Negative regulator of the abscisic acid (ABA) signaling pathway which targets PYL4 and PYR1 ABA receptors in plasma membrane to promote their FREE1/FYVE1-dependent trafficking and degradation upon …		2021-09-29	10617197; 27862469; 11983057; 12446796; 25330042; 24388521; 27495812
F4IUX6	Arabidopsis thaliana (Mouse-ear cress)	FUNCTION: Recruited by UPF3 associated with the EJC core at the cytoplasmic side of the nuclear envelope and the subsequent formation of an UPF1-UPF2-UPF3 surveillance complex (including UPF1 bound to release factors at the stalled ribosome) is believed to activate NMD. In cooperation with UPF3 stimulates both ATPase and RNA helicase activities of UPF1. Binds spliced mRNA (By similarity). Involve…		2013-04-03	10617197; 27862469; 19602621; 22353561
F4IV16	Arabidopsis thaliana (Mouse-ear cress)	FUNCTION: Catalyzes the phosphorylation of thiamine to thiamine pyrophosphate (TPP) (PubMed:17611796). TPP is an active cofactor for enzymes involved in glycolysis and energy production (PubMed:17611796). Plant leaves require high levels of TPP for photosynthesis and carbohydrate metabolism (PubMed:17611796). {ECO:0000269|PubMed:17611796}.	TISSUE SPECIFICITY: Expressed in leaves and at lower levels in flowers. {ECO:0000269|PubMed:17611796}.	2013-10-16	10617197; 27862469; 14593172; 17611796
F4IV66	Arabidopsis thaliana (Mouse-ear cress)	FUNCTION: Involved in intercistronic processing of primary transcripts from chloroplast operons. The endonucleolytic activity of the enzyme depends on the number of phosphates at the 5' end, is inhibited by structured RNA, and preferentially cleaves A/U-rich sequences. {ECO:0000269|PubMed:18441049, ECO:0000269|PubMed:18515828, ECO:0000269|PubMed:21105931}.	TISSUE SPECIFICITY: Expressed in cotyledons, rosette and cauline leaves. {ECO:0000269|PubMed:18515828}.	2013-03-06	10617197; 27862469; 14593172; 18515828; 18441049; 21105931; 22735703
F4IVI0	Arabidopsis thaliana (Mouse-ear cress)	FUNCTION: Serine/threonine-protein kinase that performs 2 crucial functions during mitosis: it is essential for spindle-assembly checkpoint signaling and for correct chromosome alignment. Has a key role in the assembly of checkpoint proteins at the kinetochore. Acts as a substrate for anaphase-promoting complex or cyclosome (APC/C). Necessary for ensuring proper chromosome segregation. Can regula…		2013-09-18	10617197; 27862469; 21687678
F4IVL6	Arabidopsis thaliana (Mouse-ear cress)	FUNCTION: Required for endosome formation, vacuolar protein sorting and determination of the embryo growth axis. Necessary for the transport of proteins into protein storage vacuoles (PSVs). Participates in vesicle trafficking from the endosome to the central vacuole. Involved in the regulation of shoot phototropism and gravitropism, probably through the positioning of specialized amyloplasts (st…	TISSUE SPECIFICITY: Constitutively expressed in roots, hypocotyls, leaves (e.g. vascular tissues), stems, flowers (e.g. petals and stigmas), siliques and pollen. {ECO:0000269|PubMed:15466218, ECO:0000269|PubMed:17971043}.	2013-02-06	10617197; 27862469; 15466218; 17259264; 17293568; 17971043; 19376835
F4IVV0	Arabidopsis thaliana (Mouse-ear cress)	FUNCTION: Functions as a downstream effector of Rho-related GTP binding proteins of the 'Rho of Plants' (ROPs) family. Participates in the propagation of ROP GTPase signals in specific cellular responses. Required for cortical microtubule organization. Promotes microtubule bundling and formation of well-ordered microtubule arrays in the neck region of pavement cells. This restricts cell lateral e…	TISSUE SPECIFICITY: Expressed in columella cells from the root tip and epidermal cells at the base of lateral roots, leaves, stems, flowers, anthers, pollen and siliques. {ECO:0000269|PubMed:11752391, ECO:0000269|PubMed:23078108}.	2013-06-26	10617197; 27862469; 11752391; 15766531; 19818614; 21535258; 22683261; 23078108
F4IW47	Arabidopsis thaliana (Mouse-ear cress)	FUNCTION: Catalyzes the reversible transfer of a two-carbon ketol group from fructose-6-phosphate or sedoheptulose-7-phosphate to glyceraldehyde-3-phosphate to yield xylulose-5-phosphate and erythrose-4-phosphate or ribose-5-phosphate, respectively (By similarity). Could act as a stress sensor involved in adaptation process. {ECO:0000250, ECO:0000269|PubMed:22214485}.		2013-03-06	10617197; 27862469; 14593172; 17272265; 18431481; 22214485; 22223895
F4IXE7	Arabidopsis thaliana (Mouse-ear cress)	FUNCTION: Histone H3 acetyltransferase that binds methylated DNA at chromatin sites lacking histone H3K4 di- or trimethylation and catalyzes H3K18 and H3K23 acetylation (PubMed:22700931, PubMed:22733760). Prevents the transcriptional silencing of transgenes and of some endogenous genes (PubMed:22700931, PubMed:22733760). Requires the presence of IDM2 for efficient H3K18 acetylation, but not for H…	TISSUE SPECIFICITY: Expressed in cotyledons and hypocotyls in young seedlings. {ECO:0000269|PubMed:22733760}.	2015-04-01	10907853; 27862469; 22733760; 22700931; 25002145; 24920332; 25684209
F4IXW2	Arabidopsis thaliana (Mouse-ear cress)	FUNCTION: Activates the ARF proteins by exchanging bound GDP for free GTP. Plays a role in vesicular protein sorting. Acts as the major regulator of early endosomal vesicle trafficking, particularly at the trans-Golgi-network/early endosome (TGN/EE), but is also involved in the endocytosis process (PubMed:23737757). Together with VPS45/BEN2 required for polar PIN-FORMED (PIN) proteins localizatio…		2013-02-06	11130713; 27862469; 16840699; 19230664; 19376835; 21670267; 22223895; 23737757; 26941089
F4IYH6	Arabidopsis thaliana (Mouse-ear cress)	FUNCTION: Together with AIPP3/BDT1 and PAIPP2, cooperates to form a BAH-PHD bivalent histone reader complex able to read histone H3 lysine 27 trimethylation (H3K27me3) and low-methylated H3K4 histone marks in order to regulate transcription, especially to prevent early flowering; promotes AIPP3/BDT1 binding to H3K27me3 (PubMed:33277495, PubMed:33433058). CPL2 is subsequently recruited to form a B…	TISSUE SPECIFICITY: Expressed ubiquitously. {ECO:0000269|PubMed:33277495}.	2023-09-13	11130713; 27862469; 28808009; 33277495; 33433058
F4IYM4	Arabidopsis thaliana (Mouse-ear cress)	FUNCTION: Required for exine pattern formation during pollen development, especially for primexine deposition. {ECO:0000269|PubMed:11743117}.	TISSUE SPECIFICITY: Mostly expressed in buds, and, to a lower extent, in leaves, roots and seedlings. {ECO:0000269|PubMed:11743117}.	2015-02-04	11743117; 11130713; 27862469; 14593172
F4IZR5	Arabidopsis thaliana (Mouse-ear cress)	FUNCTION: Receptor for the leucine-rich nuclear export signal (NES). Binds cooperatively to the NES on its target protein and to the small GTPase Ran in its active GTP-bound form (By similarity). Required for the maternal-to-embryonic transition and during gametophyte development (PubMed:18791220). {ECO:0000250|UniProtKB:Q9SMV6, ECO:0000269|PubMed:18791220}.	TISSUE SPECIFICITY: Present in mature pollen grains, unpollinated pistils, and 2-week-old seedlings. {ECO:0000269|PubMed:18791220}.	2015-03-04	11130713; 27862469; 14593172; 18791220
F4J061	Arabidopsis thaliana (Mouse-ear cress)	FUNCTION: May be involved in cooperative interactions with calmodulins or calmodulin-like proteins (By similarity). Recruits calmodulin (CaM) calcium sensor proteins to cortical microtubule arrays, thus being a potential scaffold in cellular signaling and trafficking (PubMed:29976837, PubMed:30407556). Binds to microtubules (MTs) and promotes MT assembly and dynamics to modulate pavement cell (PC…	TISSUE SPECIFICITY: Expressed mostly in vegetative tissues including older parts of the root, cotyledons, leaves and shoot apical meristems (SAM) (PubMed:30407556). Present at low levels in pollen, siliques and seeds (PubMed:30407556). {ECO:0000269|PubMed:30407556}.	2021-06-02	10907853; 27862469; 16368012; 15960618; 19245862; 19376835; 28115582; 28534650; 29976837; 30407556
F4J0D2	Arabidopsis thaliana (Mouse-ear cress)	FUNCTION: Involved in chitin-triggered immune signaling and is required for reactive oxygen species (ROS) production (PubMed:29907700). Acts downstream of SD129 in defense signaling triggered by the pathogen-associated molecular pattern (PAMP) 3-OH-C10:0, a medium-chain 3-hydroxy fatty acid (PubMed:31922267). {ECO:0000269|PubMed:29907700, ECO:0000269|PubMed:31922267}.		2021-06-02	10819329; 27862469; 19376835; 29907700; 31922267
F4J0W4	Arabidopsis thaliana (Mouse-ear cress)	FUNCTION: Calcium-binding mitochondrial GTPase involved in calcium signaling during salt stress response (PubMed:16832621). May play a role in the progression of embryonic cell division, development of haploid male and female gametes, and pollen tube growth (PubMed:21494602). {ECO:0000269|PubMed:16832621, ECO:0000269|PubMed:21494602}.	TISSUE SPECIFICITY: Expressed roots, rosette and cauline leaves, stems, flowers and siliques. {ECO:0000269|PubMed:16832621, ECO:0000269|PubMed:18344283}.	2015-02-04	11130713; 27862469; 14593172; 16832621; 18344283; 21494602
F4J117	Arabidopsis thaliana (Mouse-ear cress)	FUNCTION: Starch granule-associated phosphoglucan phosphatase involved in the control of starch accumulation. Participates in the regulation of the initial steps of starch degradation at the granule surface. May release a different set of phosphate groups from those removed by DSP4. {ECO:0000269|PubMed:20018601}.		2012-05-16	11130713; 27862469; 17631522; 20018601
F4J220	Arabidopsis thaliana (Mouse-ear cress)	FUNCTION: Exhibits phosphatidate phosphatase (PAP) activity in vitro. May play a secondary role as PAP in plastids. {ECO:0000269|PubMed:17652095}.	TISSUE SPECIFICITY: Expressed in root tips, root branch points, cotyledons and leaves. {ECO:0000269|PubMed:17652095}.	2014-02-19	11130713; 27862469; 17652095
F4J264	Arabidopsis thaliana (Mouse-ear cress)	FUNCTION: Involved in the light- and stress-dependent regulation of stability of 3' processed petB transcripts, thus regulating cytochrome b6 accumulation, a rate-limiting step in photosynthetic electron transport. May be recruited to specifically protect petB transcripts against 3'-5' exonucleolytic attack by masking the 3' ends. Does not function as release factor. {ECO:0000269|PubMed:21771930}.		2014-11-26	11130713; 27862469; 14593172; 21771930; 30962391
F4J2K2	Arabidopsis thaliana (Mouse-ear cress)	FUNCTION: Catalyzes conversion of folates to polyglutamate derivatives allowing concentration of folate compounds in the cell and the intracellular retention of these cofactors, which are important substrates for most of the folate-dependent enzymes that are involved in one-carbon transfer reactions involved in purine, pyrimidine and amino acid synthesis. Essential for organellar and whole-plant …		2011-12-14	11752472; 11130713; 27862469; 21070407; 21233333
F4J2U9	Arabidopsis thaliana (Mouse-ear cress)	FUNCTION: Binds specific group II introns in chloroplasts and facilitates their splicing. Acts on subgroup IIB introns. The substrates of the subgroup IIB also require the CRM domain proteins CAF1 or CAF2, with a simultaneous binding of CFM3A and CAF1 or CAF2. Required for seed development. May influence the biogenesis of the mitochondrial small ribosomal subunit. {ECO:0000269|PubMed:18799595}.		2016-02-17	10819329; 27862469; 18799595
F4J339	Arabidopsis thaliana (Mouse-ear cress)	FUNCTION: TIR-NB-LRR receptor-like protein that confers resistance to the pathogen Hyaloperonospora arabidopsis (By similarity). Probably acts as a NAD(+) hydrolase (NADase): in response to activation, catalyzes cleavage of NAD(+) into ADP-D-ribose (ADPR) and nicotinamide; NAD(+) cleavage triggering a defense system that promotes cell death (PubMed:31439792, PubMed:31439793). {ECO:0000250|UniProt…		2015-06-24	11130713; 27862469; 20831409; 31439792; 31439793
F4J3H7	Arabidopsis thaliana (Mouse-ear cress)			2020-04-22	11130713; 27862469; 26355215
F4J3N2	Arabidopsis thaliana (Mouse-ear cress)	FUNCTION: Required for plastid development during embryogenesis (PubMed:24964212). Might be involved in chaperone functions or play a structural role in the thylakoid FtsH complex (Probable). {ECO:0000269|PubMed:24964212, ECO:0000305}.		2015-11-11	11130713; 27862469; 14593172; 21286311; 22121866; 24964212
F4J3R7	Arabidopsis thaliana (Mouse-ear cress)	FUNCTION: Required during eoplast (a highly reduced plastid type present during the degreening and dehydration stages of seed maturation) development in embryos and early stages of eoplast redifferentiation during seedling growth. {ECO:0000269|PubMed:21045120}.		2020-02-26	11130713; 27862469; 14593172; 21045120
F4J3T8	Arabidopsis thaliana (Mouse-ear cress)	FUNCTION: Phosphatase with phosphoinositide 3'-phosphatase activity that can use phosphatidylinositol-3-phosphate (PtdIns3P) and phosphatidylinositol-3,5-diphosphate (PtdIns3,5P(2)) as substrates and produces phosphatidylinositol-5-phosphate (PtdIns5P); participates in pathway(s) that transfer gene regulatory signals to the nucleus. Required for recovery after water deprivation, via the accumulat…	TISSUE SPECIFICITY: Mostly expressed in siliques and leaves (including hydathodes), and, to a lower extent, in flowers and roots. {ECO:0000269|PubMed:22324391}.	2014-01-22	11130713; 27862469; 14593172; 12068129; 18201690; 19901554; 20967218; 22324391
F4J6F6	Arabidopsis thaliana (Mouse-ear cress)	FUNCTION: May be involved in root hair elongation. {ECO:0000303|PubMed:12000677}.		2014-11-26	10819329; 27862469; 11910074; 12000677; 17237187; 18433157; 19376835
F4J7T2	Arabidopsis thaliana (Mouse-ear cress)	FUNCTION: Component of the NuA4 histone acetyltransferase complex which is involved in transcriptional activation of selected genes principally by acetylation of nucleosomal histone H4 and H2A. {ECO:0000269|Ref.3}.	TISSUE SPECIFICITY: Expressed in leaves. {ECO:0000269|Ref.3}.	2015-04-29	10819329; 27862469
F4J8C6	Arabidopsis thaliana (Mouse-ear cress)	FUNCTION: Bifunctional inositol kinase that acts in concert with the IP6K kinases to synthesize the diphosphate group-containing inositol pyrophosphates diphosphoinositol pentakisphosphate, PP-InsP5, and bis-diphosphoinositol tetrakisphosphate, (PP)2-InsP4. PP-InsP5 and (PP)2-InsP4, also respectively called InsP7 and InsP8, may regulate a variety of cellular processes, including apoptosis, vesicl…	TISSUE SPECIFICITY: Mostly expressed in vegetative tissues (e.g. leaves and stems), and, to a lower extent, in roots, shoots and reproductive tissues (e.g. flowers and siliques) (PubMed:25231822, PubMed:25901085). Also present in mature pollen (PubMed:25901085). {ECO:0000269|PubMed:25231822, ECO:0000269|PubMed:25901085}.	2017-04-12	11130713; 27862469; 14593172; 17077148; 19376835; 22223895; 25231822; 25901085
F4J8D3	Arabidopsis thaliana (Mouse-ear cress)	FUNCTION: Functions in vesicle-trafficking events required for site-specific cell wall modifications during pollen germination and for anchoring of the cell plate to the mother wall at the correct cortical position. {ECO:0000269|PubMed:17189342}.	TISSUE SPECIFICITY: Expressed at the pollen tube exit site in germinating pollen. {ECO:0000269|PubMed:17189342}.	2011-11-16	11130713; 27862469; 14593172; 15469496; 17189342; 19245862; 19376835; 21187379
F4J8G7	Arabidopsis thaliana (Mouse-ear cress)	FUNCTION: Subunit of the N6-methyltransferase complex, a multiprotein complex that mediates N6-methyladenosine (m6A) methylation at the 5'-[AG]GAC-3' consensus sites of some mRNAs (PubMed:28503769). Associates with MTA, MTB, FIP37 and HAKAI to form the m6A writer complex which is essential for adenosine methylation at specific mRNA sequences (PubMed:28503769). N6-methyladenosine (m6A) plays a rol…		2018-10-10	11130713; 27862469; 15266054; 28503769
F4J9M5	Arabidopsis thaliana (Mouse-ear cress)	FUNCTION: Probable chromatin-remodeling factor that is functionally redundant with CHR23 in root and shoot stem cell initiation, and root apical meristem (RAM) and shoot apical meristem (SAM) maintenance. Plays an important role in mediating the temporary plant growth arrest induced upon perception of stress (PubMed:17605754, PubMed:23062007). May promote seed maturation and repress initiation of…	TISSUE SPECIFICITY: Expressed in root endodermis, cotyledons, young buds, developing cauline leaves, rosette and cauline leaf stipules, sepals of young flower buds, stigma and seeds. {ECO:0000269|PubMed:17605754}.	2014-06-11	11130713; 27862469; 16547115; 17605754; 23062007; 24265739; 24839909
F4JAA5	Arabidopsis thaliana (Mouse-ear cress)	FUNCTION: Component of the SKI complex which is thought to be involved in exosome-mediated RNA decay and associates with transcriptionally active genes in a manner dependent on PAF1 complex (PAF1C) (PubMed:22511887). Involved in the regulation of potassium deprivation stress response (PubMed:21535471). {ECO:0000269|PubMed:21535471, ECO:0000269|PubMed:22511887}.	TISSUE SPECIFICITY: Expressed in vascular tissues of leaves and roots of young plants. {ECO:0000269|PubMed:21535471}.	2015-04-29	11130713; 27862469; 21535471; 22511887; 24265739
F4JAU3	Arabidopsis thaliana (Mouse-ear cress)	FUNCTION: Catalyzes the post-translational formation of 4-hydroxyproline in -Xaa-Pro-Gly- sequences in proline-rich peptide sequences of plant glycoproteins and other proteins. Hydroxyprolines are important constituent of many plant cell wall glycoproteins such as extensins, hydroxyproline-rich glycoproteins, lectins and arabinogalactan proteins. Possesses high affinity for leucine-rich repeat an…	TISSUE SPECIFICITY: Expressed in epidermal root hair cells (trichoblasts). {ECO:0000269|PubMed:21680836}.	2014-06-11	11130713; 27862469; 15528200; 21680836
F4JBX1	Arabidopsis thaliana (Mouse-ear cress)	FUNCTION: [CLELn]: Maintains the postembryonic root stem cell niche by regulating the expression levels and patterns of the transcription factor PLETHORA (PLT), mainly at the post-transcriptional level (By similarity). Promotes root elongation (PubMed:22815541). {ECO:0000250|UniProtKB:Q3E880, ECO:0000269|PubMed:22815541}.	TISSUE SPECIFICITY: Expressed in root tips. {ECO:0000269|PubMed:22815541}.	2021-02-10	11130713; 27862469; 22815541; 27001831
F4JCB2	Arabidopsis thaliana (Mouse-ear cress)	FUNCTION: Mediates the dephosphorylation of 'Ser-2' of the heptad repeats YSPTSPS in the C-terminal domain of the largest RNA polymerase II subunit (RPB1). This promotes the activity of RNA polymerase II. Positively regulates abscisic acid (ABA) and drought responses, including the regulation of specific genes expression. {ECO:0000269|PubMed:21231936}.	TISSUE SPECIFICITY: Expressed in roots, seedlings, hypocotyls, cotyledons, leaves, siliques and flowers. {ECO:0000269|PubMed:21231936}.	2018-11-07	21231936; 10907853; 27862469
F4JCC1	Arabidopsis thaliana (Mouse-ear cress)	FUNCTION: Binds the phosphorylated C-terminal domain (CTD) of the largest subunit of RNA polymerase II and functions as a scaffold for RNA processing machineries (PubMed:10907853). May be involved in pre-mRNA splicing (Probable). {ECO:0000269|PubMed:10907853, ECO:0000305|PubMed:19467629}.	TISSUE SPECIFICITY: Expressed in roots, shoots, rosette leaves, cauline leaves, stems and flowers. {ECO:0000269|PubMed:19467629}.	2012-07-11	10907853; 27862469; 17272265; 19467629; 22021418
F4JCN9	Arabidopsis thaliana (Mouse-ear cress)	FUNCTION: Atypical and probable non DNA-binding bHLH transcription factor that integrates multiple signaling pathways to regulate cell elongation and plant development. Regulates light responses by binding and inhibiting the activity of the bHLH transcription factor HFR1, a critical regulator of light signaling and shade avoidance. May have a regulatory role in various aspects of gibberellin-depe…	TISSUE SPECIFICITY: Expressed in roots, leaves, stems and flowers. {ECO:0000269|PubMed:16527868}.	2014-05-14	11130713; 27862469; 14600211; 16527868; 20305124; 23161888
F4JCU0	Arabidopsis thaliana (Mouse-ear cress)	FUNCTION: Splicing factor that controls alternative splicing of the developmental regulator ABI3. Reduces splicing of a cryptic intron in ABI3, leading to a decreased in ABI3-beta transcript (PubMed:20525852). Regulates the splicing of the receptor-like kinase SNC4/LRKL-2.6 (PubMed:25267732). {ECO:0000269|PubMed:20525852, ECO:0000269|PubMed:25267732}.	TISSUE SPECIFICITY: Ubiquitous with highest expression in siliques toward the end of seed maturation. {ECO:0000269|PubMed:20525852}.	2016-04-13	20525852; 11130713; 27862469; 14593172; 25267732
F4JCX9	Arabidopsis thaliana (Mouse-ear cress)	FUNCTION: Transcriptional coactivator necessary for expression of the clock genes PRR5 and TOC1 (PubMed:25012192, PubMed:25848708). Antagonizes REV8 function in the regulation of anthocyanin accumulation (PubMed:25848001). Involved in red light input to the clock (PubMed:25012192). Activates clock-controlled genes with afternoon peak (PubMed:23818596). Mediates light inhibition of hypocotyl elong…	TISSUE SPECIFICITY: Expressed in roots, stems, leaves, seedlings, cotyledons, inflorescences and siliques. Highest expression in root tips, young leaves and vasculatur tissues. {ECO:0000269|PubMed:25012192}.	2016-04-13	11130713; 27862469; 23818596; 24690904; 25012192; 25848708; 25848001
F4JEI8	Arabidopsis thaliana (Mouse-ear cress)	FUNCTION: May modulate chromatin structure by regulation of nucleosome assembly/disassembly. {ECO:0000250}.	TISSUE SPECIFICITY: Expressed in the root segment covering the apical end of the differentiation zone, the elongation zone of the root and the mature pollen within the anthers of open flowers. {ECO:0000269|PubMed:19228338}.	2013-10-16	10907853; 27862469; 19228338
F4JEP5	Arabidopsis thaliana (Mouse-ear cress)	FUNCTION: Involved in meiotic recombination in association with MSH4. Required for reciprocal recombination and proper segregation of homologous chromosomes at meiosis. Promotes homologous recombination through facilitating chiasma formation during prophase I. Involved in the control of class I crossovers formation. {ECO:0000269|PubMed:18318687, ECO:0000269|PubMed:18379590, ECO:0000269|PubMed:188…	TISSUE SPECIFICITY: Specifically expressed in flowers. {ECO:0000269|PubMed:18318687, ECO:0000269|PubMed:18379590}.	2012-07-11	18318687; 10819329; 27862469; 18379590; 18812090; 21771883
F4JEQ2	Arabidopsis thaliana (Mouse-ear cress)	FUNCTION: May be involved in plant defense signaling. {ECO:0000250|UniProtKB:O48814}.		2016-11-30	10907853; 27862469; 14593172; 20413097
F4JFU8	Arabidopsis thaliana (Mouse-ear cress)	FUNCTION: Acid lipase that can hydrolyze a range of triacylglycerols without a clear preference for acyl-chains (PubMed:29178188). Can also cleave 1,2-diacylglycerol, 1,3-diacylglycerol and 1-monoacylglycerol, but not phosphatidylcholine, phosphatidylethanolamine, or sterol esters (PubMed:29178188). Required for pollen tube growth (PubMed:29178188). Triacylglycerol hydrolysis by OBL1 may provide …	TISSUE SPECIFICITY: Expressed in pollen grains, pollen tubes, developing embryos, developing seeds and germinating seeds. {ECO:0000269|PubMed:29178188}.	2020-06-17	10819329; 27862469; 14593172; 29178188
F4JGP4	Arabidopsis thaliana (Mouse-ear cress)	FUNCTION: Kinesin that supports microtubule movement in an ATP-dependent manner and that functions as a minus-end directed motor as well as a plus-end tracking protein. During mitosis, is involved in early spindle assembly. Participates in the capture of antiparallel interpolar microtubules and helps in generating force to coalign microtubules. {ECO:0000269|PubMed:15659646, ECO:0000269|PubMed:172…	TISSUE SPECIFICITY: Slightly expressed in anther lobes with pollen mother cells at anther stage 5. Strongly expressed at anther stage 6 in the tapetum and meiotic cells. Also detected in the gynoecium and the ovule. {ECO:0000269|PubMed:18088313}.	2012-11-28	10617198; 27862469; 11472632; 15659646; 16448571; 17220198; 18088313; 22038119
F4JGR5	Arabidopsis thaliana (Mouse-ear cress)	FUNCTION: Catalytic subunit of pyrophosphate--fructose 6-phosphate 1-phosphotransferase. Catalyzes the phosphorylation of D-fructose 6-phosphate, the first committing step of glycolysis. Uses inorganic phosphate (PPi) as phosphoryl donor instead of ATP like common ATP-dependent phosphofructokinases (ATP-PFKs), which renders the reaction reversible, and can thus function both in glycolysis and glu…		2012-11-28	10617198; 27862469; 15501181; 19533038
F4JGZ1	Arabidopsis thaliana (Mouse-ear cress)	FUNCTION: Component of the Mediator complex, a coactivator involved in the regulated transcription of nearly all RNA polymerase II-dependent genes. Mediator functions as a bridge to convey information from gene-specific regulatory proteins to the basal RNA polymerase II transcription machinery. The Mediator complex, having a compact conformation in its free form, is recruited to promoters by dire…		2012-07-11	19067974; 10617198; 27862469; 12753580; 17560376; 18614706; 22021418; 22494141
F4JHA2	Arabidopsis thaliana (Mouse-ear cress)	FUNCTION: May be involved in a rapid plant ppGpp (guanosine 3'-diphosphate 5'-diphosphate)-mediated response to pathogens and other stresses (By similarity). Unable to functionally complement E.coli relA mutants. {ECO:0000250, ECO:0000269|PubMed:18535838}.	TISSUE SPECIFICITY: Expressed in hypocotyls, shoots, cotyledons, rosette leaves, sepals and pistils. {ECO:0000269|PubMed:18535838}.	2014-07-09	10617198; 27862469; 10725385; 11846877; 18535838
F4JHH5	Arabidopsis thaliana (Mouse-ear cress)	FUNCTION: Component of the exocyst complex involved in the docking of exocytic vesicles with fusion sites on the plasma membrane during regulated or polarized secretion. Involved in polarized cell growth and organ morphogenesis. During cytokinesis, involved in cell plate initiation, cell plate maturation and formation of new primary cell wall. {ECO:0000269|PubMed:20870962}.		2013-12-11	10617198; 27862469; 18492870; 19895414; 20870962; 21199889; 24307681; 35249253
F4JI44	Arabidopsis thaliana (Mouse-ear cress)	FUNCTION: Regulates COOLAIR, a set of antisense transcripts originating from the 3' end of FLOWERING LOCUS C (FLC). Associates with single-stranded DNA that is part of an RNA-DNA hybrid, or R-loop, that covers the COOLAIR promoter. R-loop stabilization mediated by NDX inhibits COOLAIR transcription, which in turn modifies FLC expression. {ECO:0000269|PubMed:23641115}.	TISSUE SPECIFICITY: Expressed predominantly in dividing tissues such as young leaves, root tips, flower buds and embryos. {ECO:0000269|PubMed:23641115}.	2015-10-14	10617198; 27862469; 19734295; 23641115
F4JJL0	Arabidopsis thaliana (Mouse-ear cress)	FUNCTION: Endonuclease that can use single-stranded RNA and DNA as substrates (PubMed:23620482). In contradiction with PubMed:23620482, cannot hydrolyze single-stranded DNA and does not cleave mismatches (PubMed:17651368). {ECO:0000269|PubMed:17651368, ECO:0000269|PubMed:23620482}.		2012-06-13	10617198; 27862469; 17651368; 23620482
F4JJL3	Arabidopsis thaliana (Mouse-ear cress)	FUNCTION: Hydrolyzes, with low efficiency, only single-stranded DNA and RNA without apparent specificity for bases (PubMed:17651368, PubMed:23620482). Endonuclease that recognizes and cleaves some mismatches with high efficiency, including heteroduplex double-stranded DNA; mostly efficient on T/G, A/G and G/G mismatches, less efficient for T/T and poorly efficient for C/C, A/A, T/C and A/C (PubMe…		2012-06-13	10617198; 27862469; 17651368; 23620482
F4JKB6	Arabidopsis thaliana (Mouse-ear cress)	FUNCTION: Endonuclease RNase P responsible for the 5' maturation of tRNA precursors. Also involved in the maturation of mRNA and small nucleolar RNA (snoRNA). {ECO:0000269|PubMed:22549728}.		2012-11-28	10617198; 27862469; 20473316; 22549728
F4JKK0	Arabidopsis thaliana (Mouse-ear cress)	FUNCTION: Probable E3 ubiquitin ligase acting as a positive post-transcriptional regulator of 3-hydroxy-3-methylglutaryl-coenzyme A reductase activity. Might be involved in the quality control that degrades misfolded proteins (By similarity). {ECO:0000250, ECO:0000269|PubMed:22635115, ECO:0000269|PubMed:23404890}.	TISSUE SPECIFICITY: Expressed in cotyledons, leaves, roots, stems, inflorescences and siliques. Expression higher at the top than at the base of the stem. {ECO:0000269|PubMed:22635115}.	2013-06-26	10617198; 27862469; 22635115; 23404890
F4JL11	Arabidopsis thaliana (Mouse-ear cress)	FUNCTION: Binds to conventional NLS motifs and mediates nuclear protein import across the nuclear envelope (PubMed:37676567). Involved in the maintenance of cell wall integrity under salt stress via interaction with SWO1 (PubMed:37676567). Acts as a cellular receptor for the nuclear import of the virD2 protein of Agrobacterium, but is not essential for Agrobacterium-mediated root transformation (…		2015-01-07	10617198; 27862469; 14593172; 18836040; 23582042; 37676567
F4JL28	Arabidopsis thaliana (Mouse-ear cress)	FUNCTION: Chromatin remodeling factor that binds to methylated histone (e.g. H3K4me2/3) to prevent their acetylation (e.g. H3K9K14Ac), likely by recruiting histone deacetylase (HDAC) complexes, and thus regulating the transcription of target genes (PubMed:25281686). Negative regulator in developmental processes in a gibberellic acid- (GA-) dependent manner, such as germination, flowering inductio…	TISSUE SPECIFICITY: Expressed ubiquitously, with higher levels in floral buds. {ECO:0000269|PubMed:12837946, ECO:0000269|PubMed:25281686}.	2015-12-09	10617198; 27862469; 14593172; 11340178; 12837946; 19245862; 19376835; 25281686
F4JLC1	Arabidopsis thaliana (Mouse-ear cress)	FUNCTION: Plays an essential role in early steps of chloroplast development (PubMed:21220584, PubMed:21515910, PubMed:23956074, PubMed:24111559, PubMed:33824329). Involved in the regulation of plastid gene expression (PubMed:21515910, PubMed:23956074, PubMed:24111559). May positively regulate plastid-encoded RNA polymerase (PEP) activity through binding to FSD3 and CITRX/TRXZ (PubMed:23956074). I…	TISSUE SPECIFICITY: Expressed in leaves, shoots, stems, cauline leaves, flower buds, flowers and siliques. {ECO:0000269|PubMed:21515910}.	2017-04-12	10617198; 27862469; 21220584; 21515910; 24132784; 23956074; 24111559; 31201314; 33824329
F4JLE5	Arabidopsis thaliana (Mouse-ear cress)	FUNCTION: Required for transport of secretory proteins from the Golgi complex (By similarity). Catalyzes the transfer of phosphatidylinositol and phosphatidylcholine between membranes in vitro. Plays a role in root hair tip elongation as a key regulator of polarized membrane trafficking. May promote the PtdIns(4,5)P2 synthesis and organization in root hair membrane. {ECO:0000250, ECO:0000269|PubM…	TISSUE SPECIFICITY: Predominantly expressed in roots. Detected solely in root trichoblast cell files engaged in root hair growth, hydathodes, shoot apical meristem, and apical cells of the root cap. {ECO:0000269|PubMed:15546352, ECO:0000269|PubMed:15728190}.	2013-09-18	15546352; 10617198; 27862469; 9390433; 15728190; 17051233; 17335879; 23456248
F4JLP5	Arabidopsis thaliana (Mouse-ear cress)	FUNCTION: Lipoamide dehydrogenase is a component of the plastidial pyruvate dehydrogenase complex (PDC). {ECO:0000269|PubMed:11056213}.	TISSUE SPECIFICITY: Expressed mainly in flower buds and immature siliques, and to a lesser extent in flowers. {ECO:0000269|PubMed:11056213}.	2013-09-18	11056213; 9461215; 10617198; 27862469; 14593172; 20488895
F4JLZ6	Arabidopsis thaliana (Mouse-ear cress)	FUNCTION: Non-heme iron oxygenase involved in sterols biosynthesis by catalyzing the removal of the first methyl group at the C-4 position (By similarity). 4,4-dimethyl-9-beta,19-cyclopropylsterols such as 24-methylenecycloartanol are the preferred substrates (By similarity). {ECO:0000250|UniProtKB:Q8L7W5}.	TISSUE SPECIFICITY: Expressed at low levels in leaves, roots, siliques and flowers. {ECO:0000269|PubMed:31341004}.	2011-10-19	10617198; 27862469; 14653780; 29288621; 31341004
F4JN35	Arabidopsis thaliana (Mouse-ear cress)	FUNCTION: Transcriptional activator activated by proteolytic cleavage through regulated intramembrane proteolysis (RIP) (PubMed:18443413, PubMed:24329768). Calmodulin-regulated transcriptional repressor. Binds several synthetic promoters with randomly selected binding sites (PubMed:17947243). Functions synergistically with SNI1 as negative regulator of pathogen-induced PR1 expression and basal re…	TISSUE SPECIFICITY: Expressed in roots, rosette leaves, cauline leaves, shoot apex, stems and flowers (PubMed:17158162). Expressed in guard cells (PubMed:18443413). {ECO:0000269|PubMed:17158162, ECO:0000269|PubMed:18443413}.	2015-04-01	10617198; 27862469; 14593172; 15029955; 17947243; 17158162; 18443413; 22826500; 24329768
F4JNX3	Arabidopsis thaliana (Mouse-ear cress)	FUNCTION: Catalyzes the trimethylation of calmodulin (PubMed:24285794). Regulates roots development probably by modulating auxin signaling responses. May be involved in gravitropism. Involved in abscisic acid (ABA)-mediated and abiotic stress responses, including salt (NaCl), cold, drought and heat stresses (PubMed:24285794). {ECO:0000269|PubMed:24285794}.	TISSUE SPECIFICITY: Expressed in discreet spatial and tissue-specific patterns including root tips, leaves-tips, floral buds, stamens, hydathodes, stigma, anther, siliques, apical meristems and germinating seeds (PubMed:24260266, PubMed:24285794). Also observed at high levels in the root stele region (PubMed:24260266). {ECO:0000269|PubMed:24260266, ECO:0000269|PubMed:24285794}.	2018-12-05	10617198; 27862469; 24285794; 24260266
F4JNY0	Arabidopsis thaliana (Mouse-ear cress)	FUNCTION: Exhibits apurinic/apyrimidinic (AP) endonuclease activity in vitro (PubMed:25569774). By contrast, another report show that APE2 has no biochemical activity (PubMed:25228464). Unable to catalyze the conversion of 3'-phosphor-alpha,beta-unsaturated aldehyde (3'-PUA) to 3'-OH (PubMed:25228464, PubMed:25569774). Has no in vitro 3'-phosphatase activity (PubMed:25228464, PubMed:25569774). Re…	TISSUE SPECIFICITY: Expressed in both vegetative and reproductive organs. {ECO:0000269|PubMed:25228464}.	2015-04-29	10617198; 27862469; 14593172; 19423640; 19172180; 25228464; 25569774
F4JP36	Arabidopsis thaliana (Mouse-ear cress)	FUNCTION: Required for male fertility (PubMed:17079265, PubMed:20333238). Plays a role in pollen tube guidance and successful gamete attachment (PubMed:17079265). Essential for the fusion of gametes during double fertilization, where one male gamete fuses with the egg to produce a zygote, and another male gamete fuses with the central cell to produce the endosperm (PubMed:17079265, PubMed:2033323…	TISSUE SPECIFICITY: Expressed only in mature pollen, in the two sperm cells. {ECO:0000269|PubMed:16378100, ECO:0000269|PubMed:17079265}.	2012-04-18	17079265; 16378100; 10617198; 27862469; 15514068; 20333238; 21209845; 20080406; 23180860; 28137780; 30102690
F4JP43	Arabidopsis thaliana (Mouse-ear cress)	FUNCTION: Under salt stress, appears to prevent the accumulation of reactive oxygen species (ROS) in roots and required for the maintenance of cell wall integrity (cellulose, pectin and lignin composition) by interacting with importin alpha (e.g. IMPA1 and IMPA2) and binding to the promoter of several ROS- and cell wall-related genes to regulate their expression (PubMed:37676567). Necessary for c…	TISSUE SPECIFICITY: Mainly expressed in seedlings, flower buds and stems, and, to a lower extent, in leaves and siliques. {ECO:0000269|PubMed:9655910}.	2025-02-05	9461215; 10617198; 27862469; 14593172; 9655910; 37676567
F4JP52	Arabidopsis thaliana (Mouse-ear cress)	FUNCTION: E3 ubiquitin ligase acting as a negative regulator of oxidative stress tolerance, probably by mediating 26S proteasome-mediated degradation of PRMT13/PRMT4B, thus preventing APX1 and GPX1 accumulation via the reduction of histone H3 methylation (H3R17me2a). Confers sensitivity to cadmium CdCl(2) and salt NaCl stresses. {ECO:0000269|PubMed:27676073}.	TISSUE SPECIFICITY: Expressed constitutively in both shoot and root tissues. {ECO:0000269|PubMed:27676073}.	2016-11-30	9461215; 10617198; 27862469; 19245862; 27676073
F4JPW1	Arabidopsis thaliana (Mouse-ear cress)	FUNCTION: Plastidic transporter involved in the biosynthesis of aliphatic glucosinolates by translocating the biosynthetic intermediates of Met-derived glucosinolates across chloroplast membranes. Transports short chain (C2) alpha-keto acids, such as 4-methylsulfanyl-2-oxobutanoic acid, from the cytosol to the chloroplast where they are subjected to chain elongation cycles. Functions also in the …	TISSUE SPECIFICITY: Widely expressed. {ECO:0000269|PubMed:19542295}.	2012-09-05	10617198; 27862469; 14593172; 14993207; 19542295; 19633020
F4JPX3	Arabidopsis thaliana (Mouse-ear cress)	FUNCTION: May be involved in plant defense signaling. {ECO:0000250|UniProtKB:O48814}.		2016-11-30	9461215; 10617198; 27862469; 20413097
F4JQH3	Arabidopsis thaliana (Mouse-ear cress)	FUNCTION: Catalyzes the removal of a penultimate prolyl residue from the N-termini of peptides, such as Arg-Pro-Pro (By similarity). Aminopeptidase that binds to the auxin transport inhibitor N-1-naphthylphthalamic acid (NPA). May play a negative role in the regulation of PIN auxin transport proteins (PubMed:11891249). {ECO:0000250|UniProtKB:Q9VJG0, ECO:0000269|PubMed:11891249}.	TISSUE SPECIFICITY: Ubiquitous with preferential expression in 5 days-old seedlings, roots, flowers, inflorescences and rosette leaves (at protein levels). {ECO:0000269|PubMed:11891249}.	2018-05-23	11891249; 9461215; 10617198; 27862469; 22223895
F4JQZ3	Arabidopsis thaliana (Mouse-ear cress)	FUNCTION: Acts as a GTPase activator for the Rac-type GTPase by converting it to an inactive GDP-bound state. Maintains the global inactivation of ARAC11/ROP1 at the apex in pollen tubes in order to regulate the polar cell growth. {ECO:0000269|PubMed:19108776}.	TISSUE SPECIFICITY: Expressed in pollen and pollen tubes. {ECO:0000269|PubMed:19108776}.	2013-06-26	10617198; 27862469; 19108776
F4JRB0	Arabidopsis thaliana (Mouse-ear cress)	FUNCTION: Transcriptional repressor that functions with ULT1 in a pathway which regulates floral meristem homeostasis and organ number in the flower. Binds specifically to the DNA sequence motif 5'-GTAGATTCCT-3' of WUS promoter, and may be involved in direct regulation of WUS expression. Binds specifically to the DNA sequence motif 5'-AAGAATCTTT-3' found in the promoters of AG and the NAC domain …	TISSUE SPECIFICITY: Expressed in roots, inflorescence apex, floral primordia, stamen primordia, carpel primordia and ovules. {ECO:0000269|PubMed:26903506}.	2017-04-12	8893552; 9461215; 10617198; 27862469; 19423640; 14593172; 26903506
F4JRS4	Arabidopsis thaliana (Mouse-ear cress)	FUNCTION: Exhibits ATPase activity. Binds DNA/RNA in a non-specific manner and exhibits endonuclease activity. Probably involved in DNA repair. Involved in RNA-directed DNA methylation (RdDM) as a component of the RdDM machinery and required for gene silencing. May also be involved in the regulation of chromatin architecture to maintain gene silencing. Together with MORC4, acts to suppress a wide…		2015-12-09	10617198; 27862469; 19704828; 24799676; 27171361
F4JS25	Arabidopsis thaliana (Mouse-ear cress)	FUNCTION: Negative regulator of effector-triggered immunity associated with the EDS1 resistance pathway (PubMed:15469494, PubMed:18774967, PubMed:19525323, PubMed:19649196, PubMed:20862316, PubMed:21079790). May localize its interactors to a microsomal membrane (PubMed:22158819). May therefore negatively regulate RPS4 and SNC1 translocation to the nucleus (PubMed:21079790). Contributes to the reg…	TISSUE SPECIFICITY: Ubiquitous. Not detected in very young flowers and older siliques. {ECO:0000269|PubMed:18774967}.	2014-11-26	10617198; 27862469; 11910074; 14593172; 15469494; 18774967; 19649196; 19525323; 20862316; 21079790; 22158819; 22223895; 24689742
F4JSE7	Arabidopsis thaliana (Mouse-ear cress)	FUNCTION: Negative regulator of the salicylic acid- (SA-) mediated resistance to pathogens, including the biotrophic powdery mildew pathogens Golovinomyces cichoracearum and Blumeria graminis, and the downy mildew pathogen Hyaloperonospora parasitica, probably by limiting the initiation of cell death and the establishment of the hypersensitive response (HR). Prevents ethylene-induced senescence. …	TISSUE SPECIFICITY: Expressed ubiquitously in all tissues and organs, including leaves, roots, flowers, stems and siliques. {ECO:0000269|PubMed:16212604}.	2014-05-14	10617198; 27862469; 14593172; 14993207; 16212604; 17612410
F4JSH1	Arabidopsis thaliana (Mouse-ear cress)	FUNCTION: Catalyzes the hydrolysis of phosphoanhydride bonds of nucleoside tri- and di-phosphates (By similarity). Involved in the regulation of pollen and anther development. {ECO:0000250, ECO:0000269|Ref.1}.	TISSUE SPECIFICITY: Detected in mature pollen grains. Also expressed in more diverse tissues such as roots, leaves, stems, pistils and sepals. More particularly expressed in the vascular bundle. {ECO:0000269|Ref.1}.	2012-11-28	10617198; 27862469
F4JT76	Arabidopsis thaliana (Mouse-ear cress)	FUNCTION: Acts as a component of the GARP complex that is involved in retrograde transport from early and late endosomes to the trans-Golgi network (TGN). The GARP complex facilitates tethering as well as SNARE complex assembly at the Golgi (By similarity). Probably involved in pollen tube elongation and other polar growth. {ECO:0000250, ECO:0000269|PubMed:18583349}.	TISSUE SPECIFICITY: Present in pollen. Mostly expressed in roots and flower buds, and, at lower levels, in vegetative tissues and mature flowers. {ECO:0000269|PubMed:15235115}.	2014-01-22	10617198; 27862469; 15235115; 18583349; 21398432
F4JTE7	Arabidopsis thaliana (Mouse-ear cress)	FUNCTION: Acts as a glycerol-3-phosphatase with higher stereospecificity for L-glycerol-3-phosphate than DL-glycerol-3-phosphate (PubMed:17136424). Can also dephosphorylate in vitro 5-amino-6-(5-phospho-D-ribitylamino)uracil, also known as ARPP (PubMed:27490826). {ECO:0000269|PubMed:17136424, ECO:0000269|PubMed:27490826}.	TISSUE SPECIFICITY: Ubiquitous with highest expression in siliques. Mainly restricted to the meristem of immature flower and vascular elements of the root, shoot, leave, siliqua and developing embryo (at the protein level). {ECO:0000269|PubMed:17136424}.	2013-11-13	10617198; 27862469; 11910074; 14593172; 17136424; 27490826
F4JTN2	Arabidopsis thaliana (Mouse-ear cress)	FUNCTION: Required for programmed cell death (PCD) associated with hypersensitive response (HR). Involved both in the induction of EDS1/PAD4 mediated HR and in accelerated cell death in the acd11 mutant. Not required for HR induction elicited through pathways exclusively dependent on CC-NB-LRR resistance proteins. {ECO:0000269|PubMed:20830211}.		2015-04-29	10617198; 27862469; 14593172; 20830211
F4JTP5	Arabidopsis thaliana (Mouse-ear cress)	FUNCTION: Serine/threonine protein kinase that specifically phosphorylates chloroplast precursor proteins in the cytosol within the cleavable presequences (transit peptides). May be part of a cytosolic regulatory network involved in chloroplast protein import. Does not phosphorylate mitochondrion precursor proteins. Specific for ATP and does not utilize other NTPs (PubMed:16429265, PubMed:1709054…		2015-10-14	10617198; 27862469; 17090544; 16429265; 18433157; 19245862; 19376835; 21799034
F4JTS8	Arabidopsis thaliana (Mouse-ear cress)	FUNCTION: Essential protein required for cell fate determination during embryogenesis (PubMed:15266054). Mediates auxin-dependent coordinated cell-fate specification and patterning in embryos (e.g. cotyledon outgrowth and separation), shoots and roots (e.g. leaf vascular development, cellular patterning and stem cell maintenance in the meristems) (PubMed:19880797, PubMed:20729639). Required for p…	TISSUE SPECIFICITY: Specifically expressed in developing embryos, leaf primordia, and shoot and root apical meristems. {ECO:0000269|PubMed:19880797}.	2019-05-08	10617198; 27862469; 15266054; 19880797; 20729639
F4JUU5	Arabidopsis thaliana (Mouse-ear cress)	FUNCTION: Metalloprotease that catalyzes the second step (site-2 cleavage) in the proteolytic activation of various factors, after site-1 cleavage. Part of a regulated intramembrane proteolysis (RIP) cascade. After ER stress, cleaves BZIP17 and BZIP28 proteins which function as stress sensors and transducers in ER stress signaling pathway. The N-terminal bZIP component is translocated to the nucl…	TISSUE SPECIFICITY: Expressed in the vasculature of roots, cotyledons and leaves. {ECO:0000269|PubMed:20876872}.	2015-03-04	10617198; 27862469; 20876872
F4JUY5	Arabidopsis thaliana (Mouse-ear cress)	FUNCTION: Methylates the carboxyl group of several gibberellins (GAs). Substrate preference is GA9 > GA20 > GA3 > GA4 > GA34 > GA51 > GA1 > GA19 > GA12. No activity with diterpenes abietic acid and ent-kaurenoic acid. {ECO:0000269|PubMed:17220201}.	TISSUE SPECIFICITY: Expressed in siliques, developing seeds, anthers and germinating seeds. Not detected in leaves, stems, flowers and roots. {ECO:0000269|PubMed:17220201}.	2013-05-29	10617198; 27862469; 17220201
F4JVH1	Arabidopsis thaliana (Mouse-ear cress)	FUNCTION: Binds specific group II introns in chloroplasts and facilitates their splicing (PubMed:18799595, PubMed:32143506). Exhibits non-specific action during plastid rRNA biogenesis; RFC3 prevents unaccurate splicing to improve the accuracy of plastid rRNA processing (PubMed:32143506). Acts on subgroup IIB introns (PubMed:18799595). The substrates of the subgroup IIB also require the CRM domai…	TISSUE SPECIFICITY: Expressed at low levels in roots and shoots. {ECO:0000269|PubMed:32143506}.	2016-02-17	9461215; 10617198; 27862469; 18799595; 32143506
F4JVI3	Arabidopsis thaliana (Mouse-ear cress)	FUNCTION: Transcription termination factor required for processing and steady-state levels of plastid transcripts (PubMed:22905186). Involved also in chloroplast transcriptional pausing, a general feature of chloroplast genes (PubMed:31128276). Specifically and positively regulates the transcription of chloroplast psbEFLJ encoding for photosystem II (PSII) core subunits psbE, psbF, psbL and psbJ;…	TISSUE SPECIFICITY: Expressed in roots, rosette leaves, cauline leaves, stems, flower buds and open flowers. {ECO:0000269|PubMed:22905186}.	2016-05-11	9461215; 10617198; 27862469; 21464319; 23087700; 22905186; 31128276
F4JVN6	Arabidopsis thaliana (Mouse-ear cress)	FUNCTION: Serine protease of the proteasome pathway that may function with the 20S proteasome to degrade oxidized proteins generated by environmental stress. {ECO:0000269|PubMed:15908606, ECO:0000269|PubMed:19822524}.		2014-06-11	10617198; 27862469; 14593172; 15908606; 19822524
F4JW79	Arabidopsis thaliana (Mouse-ear cress)	FUNCTION: Effector of RNA-directed DNA methylation (RdDM) triggered by small interfering RNAs (siRNAs, 24-nt RNAs). Functions as an adapter protein that binds scaffold transcripts generated by polymerase V and recruits AGO4 and AGO4-bound siRNAs to form an RdDM effector complex (PubMed:19343051, PubMed:19410546). Promotes the expression of 24-nt RNAs (PubMed:19343051). Required for the initial es…		2015-07-22	27862469; 19410546; 19343051; 21150311; 21738482
F4JWB3	Arabidopsis thaliana (Mouse-ear cress)	FUNCTION: Phosphatase with phosphoinositide 3'-phosphatase activity that can use phosphatidylinositol-3-phosphate (PtdIns3P) and phosphatidylinositol-3,5-diphosphate (PtdIns3,5P(2)) as substrates and produces phosphatidylinositol-5-phosphate (PtdIns5P); participates in pathway(s) that transfer gene regulatory signals to the nucleus. {ECO:0000269|PubMed:22324391}.	TISSUE SPECIFICITY: Mostly expressed in flowers and roots, and, to a lower extent, in siliques and leaves. {ECO:0000269|PubMed:22324391}.	2014-01-22	11130714; 27862469; 12068129; 18201690; 19901554; 22324391
F4JXF1	Arabidopsis thaliana (Mouse-ear cress)	FUNCTION: Probable component of ribonuclease P, a ribonucleoprotein complex that generates mature tRNA molecules by cleaving their 5'-ends (By similarity). May also be a component of the MRP ribonuclease complex, which cleaves pre-rRNA sequences (By similarity). Required for female gametophyte development and male competence (PubMed:22509260). {ECO:0000250|UniProtKB:P78346, ECO:0000269|PubMed:225…	TISSUE SPECIFICITY: Mostly expressed in inflorescence and roots, to a lower extent in leaves, and, at low levels, in siliques, seedlings and stems. {ECO:0000269|PubMed:22509260}.	2019-11-13	9872454; 27862469; 22509260
F4JY12	Arabidopsis thaliana (Mouse-ear cress)	FUNCTION: May act predominantly to suppress BCHC1, which itself is a negative factor in protein storage vacuole (PSV) trafficking regulation and plant effector triggered immunity (ETI). Required for ETI, but not for cell death. {ECO:0000269|PubMed:25618824}.	TISSUE SPECIFICITY: Weakly expressed in the cotyledons of germinating seedlings. Restricted to the vascular tissues of cotyledons. Detected in root tips, apical meristem, young flower buds and receptacles. {ECO:0000269|PubMed:25618824}.	2015-10-14	11130714; 27862469; 19392685; 14593172; 25618824
F4JY24	Arabidopsis thaliana (Mouse-ear cress)	FUNCTION: Possesses intrinsic ATP-dependent nucleosome-remodeling activity. Constitutes the catalytic subunit of several complexes capable of forming ordered nucleosome arrays on chromatin (By similarity). Involved in the formation of nucleosome distribution patterns (PubMed:24606212). Required for the maintenance of the plant vegetative phase. In association with RLT1 or RLT2 may prevent the ear…	TISSUE SPECIFICITY: Highly expressed in growing tissues such as inflorescence and flower meristems, young leaves and floral organs. Expressed in roots, rosette and cauline leaves, stems, flowers, inflorescences and siliques. {ECO:0000269|PubMed:22694359}.	2015-12-09	11130714; 27862469; 14593172; 22694359; 24606212; 27680998
F4JY37	Arabidopsis thaliana (Mouse-ear cress)	FUNCTION: Essential protein that regulates phragmoplast microtubule organization during cell plate expansion in cytokinesis during cell division, both somatic and syncytial (PubMed:11089872, PubMed:19268593, PubMed:23451828). Required for endosperm cellularisation (PubMed:12421698, PubMed:23451828). In pollen development, involved in cellularisation during microsporogenesis by regulating radial m…	TISSUE SPECIFICITY: Expressed in proliferating tissues of seedlings, lateral roots, young rosette leaves, siliques, flowers, embryos and stems (including apical meristem). {ECO:0000269|PubMed:19268593, ECO:0000269|PubMed:23451828}.	2015-09-16	11130714; 27862469; 11089872; 12421698; 19268593; 23451828
F4JYC8	Arabidopsis thaliana (Mouse-ear cress)	FUNCTION: Membrane-bound transcription factor required for the plastid-to-nucleus retrograde signaling. Functions in multiple retrograde pathways. The plastid-to-nucleus signal plays an important role in the coordinated expression of both nuclear- and chloroplast-localized genes that encode photosynthesis-related proteins. In the nucleus, activates ABI4 transcription in a PHD-dependent manner ass…		2015-12-09	27862469; 21934661; 23691993
F4JYE9	Arabidopsis thaliana (Mouse-ear cress)	FUNCTION: Conversion of folates to polyglutamate derivatives, including tetrahydrofolate (PubMed:11752472, PubMed:12535338). Required during embryogenesis; from maternal tissues until the globular stage, and from the embryo after the globular stage (PubMed:12535338). {ECO:0000269|PubMed:11752472, ECO:0000269|PubMed:12535338}.	TISSUE SPECIFICITY: Expressed in seedlings, leaves, inflorescence stems, flower buds and roots. {ECO:0000269|PubMed:12535338}.	2015-10-14	11752472; 9405937; 27862469; 14593172; 12535338
F4JYG0	Arabidopsis thaliana (Mouse-ear cress)	FUNCTION: Together with MOM1 and PIAL1, regulates transcriptional gene silencing (TGS) independently of changes in DNA methylation (PubMed:27113777). E4-type SUMO ligase that promotes SUMO chain formation in a SCE1-dependent manner and thus contributes to a pathway for proteolytic removal of sumoylation substrates (PubMed:25415977). Involved in stress responses and sulfur metabolism (PubMed:25415…	TISSUE SPECIFICITY: Expressed in leaves, stems and flowers, and, at low levels, in siliques and old leaves. {ECO:0000269|PubMed:25415977}.	2015-12-09	9330910; 27862469; 25415977; 27113777
F4JZC2	Arabidopsis thaliana (Mouse-ear cress)	FUNCTION: Endoglycosidase that releases N-glycans from glycoproteins by cleaving the beta-1,4-glycosidic bond in the N,N'-diacetylchitobiose core. Involved in the production of high-mannose type N-glycans during plant development and fruit maturation. {ECO:0000269|PubMed:21597164, ECO:0000269|PubMed:21796445}.		2015-04-29	9679202; 27862469; 21597164; 21796445
F4JZG9	Arabidopsis thaliana (Mouse-ear cress)	FUNCTION: Integral thylakoid membrane protein that plays a crucial role in thylakoid membrane biogenesis and thylakoid formation in early chloroplast development (PubMed:18429937). Is essential for de novo synthesis of photosystem II (PSII) core proteins and required for efficient insertion of thylakoid membrane proteins, presumably via interaction with ALB3. May assist synthesis of thylakoid mem…	TISSUE SPECIFICITY: Expressed in roots, rosette and cauline leaves, stems and flowers. {ECO:0000269|PubMed:18429937}.	2015-10-14	9501997; 27862469; 14593172; 18429937; 24612058
F4JZN6	Arabidopsis thaliana (Mouse-ear cress)	FUNCTION: Catalyzes the reduction of 3'-oxosphinganine (3-ketodihydrosphingosine/KDS) to sphinganine (dihydrosphingosine/DHS), the second step of de novo sphingolipid biosynthesis. In plants, sphingolipids seems to play a critical role in mineral ion homeostasis, most likely through their involvement in the ion transport functionalities of membrane systems in the root. Is stereospecific for D-ery…	TISSUE SPECIFICITY: Expressed in roots, leaves, stems and flowers. {ECO:0000269|PubMed:21421810}.	2014-10-01	11130714; 27862469; 21421810
F4JZW1	Arabidopsis thaliana (Mouse-ear cress)	FUNCTION: Involved in defense responses. Acts as a negative regulator of plant immune responses. {ECO:0000269|PubMed:26432875}.		2016-11-30	10718197; 27862469; 16673935; 20413097; 26432875
F4JZY1	Arabidopsis thaliana (Mouse-ear cress)	FUNCTION: Positive regulator of abscisic acid (ABA)-mediated signaling pathways involved in abiotic stress responses (e.g. osmotic stress) and leading to various plant adaptation (e.g. stomata closure). {ECO:0000269|PubMed:27372427}.	TISSUE SPECIFICITY: Mainly expressed in photosynthetic and vascular tissues. Accumulates in both dark-grown and light-grown seedlings roots and shoots, leaves and flowers (at protein level). {ECO:0000269|PubMed:27372427}.	2017-10-25	9872454; 27862469; 7753789; 27372427
F4K0A6	Arabidopsis thaliana (Mouse-ear cress)	FUNCTION: Myosin heavy chain that is required for the cell cycle-regulated transport of various organelles and proteins for their segregation. Functions by binding with its tail domain to receptor proteins on organelles and exerting force with its N-terminal motor domain against actin filaments, thereby transporting its cargo along polarized actin cables (By similarity). Involved in endocytosis v…	TISSUE SPECIFICITY: Expressed in flowers, leaves and roots. {ECO:0000269|PubMed:7811972}.	2013-06-26	9679202; 27862469; 7811972; 10984423; 11516337; 18179725; 18393384; 21233331
F4K0E8	Arabidopsis thaliana (Mouse-ear cress)	FUNCTION: Enzyme of the plastid non-mevalonate pathway for isoprenoid biosynthesis that converts 2-C-methyl-D-erythritol 2,4-cyclodiphosphate (ME-2,4cPP) into 1-hydroxy-2-methyl-2-(E)-butenyl 4-diphosphate. Is essential for chloroplast development and required for the salicylic acid (SA)-mediated disease resistance to biotrophic pathogens. {ECO:0000269|PubMed:11943178, ECO:0000269|PubMed:15133149…	TISSUE SPECIFICITY: Expressed in roots, shoots, leaves, flowers and siliques (at protein level). {ECO:0000269|PubMed:15133149}.	2012-06-13	11943178; 9330910; 27862469; 14593172; 15133149; 15650872; 16167903; 15863698; 16480720; 18236010; 18948055
F4K128	Arabidopsis thaliana (Mouse-ear cress)	FUNCTION: Probable chromatin-remodeling factor that is functionally redundant with CHR12 in root and shoot stem cell initiation and root apical meristem (RAM) and shoot apical meristem (SAM) maintenance. Can associate with the promoter region of WOX5 (PubMed:23062007). May promote seed maturation and repress initiation of germination (PubMed:24839909). May repress plant growth (PubMed:24666886). …	TISSUE SPECIFICITY: Expressed in embryos, root apical meristem (RAM) and shoot apical meristem (SAM). {ECO:0000269|PubMed:23062007}.	2014-06-11	11130714; 27862469; 14593172; 16547115; 23062007; 24265739; 24666886; 24839909
F4K1B1	Arabidopsis thaliana (Mouse-ear cress)	FUNCTION: Putative RNA polymerase II subunit B1 C-terminal domain (CTD) phosphatase involved in RNA polymerase II transcription regulation. {ECO:0000250}.		2012-03-21	11130714; 27862469
F4K1J4	Arabidopsis thaliana (Mouse-ear cress)	FUNCTION: Histone methyltransferase involved in regulation of flowering time. Required for the expression of the flowering repressors FLC and MADS-box genes of the MAF family (PubMed:19726574, PubMed:19855050). Required for histone H3 dimethylation on 'Lys-36' H3K36me2 at the FLC locus (PubMed:19726574). Required for histone H3 trimethylation on 'Lys-4' (H3K4me3) at the FLC locus. Prevents trimet…	TISSUE SPECIFICITY: Expressed in the shoot and root apices, vascular tissues and mesophyll cells of rosette leaves. {ECO:0000269|PubMed:19855050}.	2015-04-29	19726574; 10048488; 27862469; 11691919; 19855050; 21799800
F4K2A1	Arabidopsis thaliana (Mouse-ear cress)	FUNCTION: Catalyzes conversion of folates to polyglutamate derivatives allowing concentration of folate compounds in the cell and the intracellular retention of these cofactors, which are important substrates for most of the folate-dependent enzymes that are involved in one-carbon transfer reactions involved in purine, pyrimidine and amino acid synthesis. Essential for organellar and whole-plant …	TISSUE SPECIFICITY: Expressed in both shoots and roots, but expression in roots is higher compared with shoots. Distinct expression in the quiescent center (QC) region of the root tip. Also expressed in vascular tissues of the cotyledons and hypocotyls, and the first true leaves of 7 days old seedlings. {ECO:0000269|PubMed:21233333}.	2011-12-14	11752472; 10470850; 27862469; 19423640; 21070407; 21233333
F4K2E9	Arabidopsis thaliana (Mouse-ear cress)	FUNCTION: Involved in pre-mRNA splicing by mediating structural transitions of the spliceosome during the catalytic step. Facilitates expression of genes involved in auxin-mediated development including male-gametophyte transmission, apical-basal patterning of embryonic and gynoecium development, stamen development, phyllotactic flower positioning, and vascular development (PubMed:25384462). Also…		2015-12-09	11130714; 27862469; 17008405; 24265739; 25384462; 26237376; 25902521
F4K2R6	Arabidopsis thaliana (Mouse-ear cress)	FUNCTION: Transcription activator that binds DNA in a sequence-specific manner, 5'-GAAATTTTGG-3', to promote the expression of target genes (PubMed:20921422, PubMed:21615571, PubMed:23153277, PubMed:29757140). Recruited to the promoter of ICS1 and other defense-related genes (e.g. PR1, PR2 and EDS5) in response to both biotic (e.g. Pseudomonas syringae pv. maculicola ES4326, P. syringae pv. tomat…	TISSUE SPECIFICITY: Expressed in seedlings, roots, leaves, inflorescences and flowers, and, to a lower extent, in siliques. Particularly present in guard cells. {ECO:0000269|PubMed:22466450}.	2015-05-27	11130714; 27862469; 11782485; 16258017; 19214217; 20921422; 21615571; 23153277; 22466450; 23118477; 29757140
F4K3G5	Arabidopsis thaliana (Mouse-ear cress)	FUNCTION: Cellular antisilencing factor and regulator of genome DNA methylation patterns involved in the regulation of chromatin states (PubMed:32925902). Together with SUVH4, monitors repressive epigenetic marks H3K27me1, H3K9me2, and prevents DNA-methylation at CHG sites, affecting especially the expression of transposons and developmentally important genes (PubMed:21830950, PubMed:23609044, Pu…		2015-02-04	23940361; 9872454; 27862469; 17253987; 20840782; 20149132; 21830950; 23976921; 23609044; 25763495; 24248388; 27697902; 28808009; 30407670; 32925902; 33438356
F4K410	Arabidopsis thaliana (Mouse-ear cress)	FUNCTION: Putative chloroplastic elongation factor involved in response to chilling stress. Required for proper chloroplast rRNA processing and/or translation at low temperature (PubMed:21187014). Involved in plastid protein homeostasis (PubMed:21208309). {ECO:0000269|PubMed:21187014, ECO:0000269|PubMed:21208309}.		2017-04-12	9405937; 27862469; 14593172; 21187014; 21208309
F4K4E3	Arabidopsis thaliana (Mouse-ear cress)	FUNCTION: Component of LSM protein complexes, which are involved in RNA processing. Component of the cytoplasmic LSM1-LSM7 complex which is involved in mRNA degradation by promoting decapping and leading to accurate 5'-3' mRNA decay. The cytoplasmic LSM1-LSM7 complex regulates developmental gene expression by the decapping of specific development-related transcripts. Component of the nuclear LSM2…	TISSUE SPECIFICITY: Expressed in roots, leaves, stems, flowers and siliques. {ECO:0000269|PubMed:23221597, ECO:0000269|PubMed:23620288}.	2015-01-07	11130714; 27862469; 14593172; 21258002; 23221597; 23620288
F4K5J1	Arabidopsis thaliana (Mouse-ear cress)	FUNCTION: Myosin heavy chain that is required for the cell cycle-regulated transport of various organelles and proteins for their segregation. Functions by binding with its tail domain to receptor proteins on organelles and exerting force with its N-terminal motor domain against actin filaments, thereby transporting its cargo along polarized actin cables. Involved in the tip growth of root hair c…	TISSUE SPECIFICITY: Expressed ubiquitously. {ECO:0000269|PubMed:17458634}.	2013-06-26	21233331; 11130714; 27862469; 10984423; 11516337; 17288617; 17500056; 17458634; 18503043; 18178669; 19060218; 19245862; 19369591; 19376835; 20581304; 20351265; 22672737; 22969781; 21914656; 23995081; 28096376
F4K5T2	Arabidopsis thaliana (Mouse-ear cress)	FUNCTION: Involved in maintaining Cys homeostasis through the desulfuration of L-cysteine. Modulates the generation of the signaling molecule sulfide in plant cytosol. Probably unable to interact with SAT and to form the decameric Cys synthase complex (CSC) and is therefore not an enzymatically true OASTL protein. {ECO:0000269|PubMed:18223034, ECO:0000269|PubMed:19955263, ECO:0000269|PubMed:23428…		2012-09-05	11130714; 27862469; 10889265; 16307301; 18223034; 18024555; 19955263; 21988475; 23428891
F4K6B8	Arabidopsis thaliana (Mouse-ear cress)	FUNCTION: Receptor with a serine/threonine-protein kinase activity (By similarity). Together with SKM1, LRR-rich receptor-like kinase (LRR-RLK) required for male fertility by the perception of CLE43 and CLE45 peptides and the transduction of their promoting action in pollen tubes, especially under relatively high temperature (at 30 degrees Celsius), thus conferring tolerance against high temperat…	TISSUE SPECIFICITY: Expressed in floers, pollen grains and stipules (PubMed:23910659, PubMed:27229311). Present in roots (PubMed:27229311, PubMed:27354416). {ECO:0000269|PubMed:23910659, ECO:0000269|PubMed:27229311, ECO:0000269|PubMed:27354416}.	2021-02-10	9679202; 27862469; 14593172; 20064227; 23910659; 27229311; 27229312; 27354416
F4K6F1	Arabidopsis thaliana (Mouse-ear cress)	FUNCTION: Functions in xyloglucan synthesis by adding side chains to the xylosylated glucan backbone. Involved in galactosylating hemicellulose xyloglucan (XyG) at the second position of the XXXG motif to form XLXG (PubMed:22474179). Associates with other xyloglucan-synthesizing enzymes to form multiprotein complexes for xyloglucan synthesis in the Golgi (PubMed:25392066). {ECO:0000269|PubMed:224…	TISSUE SPECIFICITY: Expressed in roots, hypocotyls, cotyledons, leaves, stems and flowers. {ECO:0000269|PubMed:15020758}.	2016-04-13	24905498; 10718197; 27862469; 15020758; 22474179; 25392066
F4K933	Arabidopsis thaliana (Mouse-ear cress)	FUNCTION: Transcriptional regulator involved in the regulation of cell differentiation in meristems. Probably regulates the expression of various KNAT genes involved in the maintenance of the cells in an undifferentiated, merismastic state. Plays a role in the regulation of gibberellin 20 oxidase and the gibberellin-regulated protein GASA4. Localizes in the nucleus during the cellular differentia…	TISSUE SPECIFICITY: Expressed in vascular tissues of stems, hypocotyls, leaves and flowers. Expressed in the vascular bundles of xylem in shoot parenchyma cells. Expressed in the remnant cytoplasm of differentiated fiber cells and in protoxylem element of parenchymal cells. {ECO:0000269|PubMed:17991462}.	2016-04-13	9734815; 27862469; 17991462; 22226340
F4KA50	Arabidopsis thaliana (Mouse-ear cress)			2016-04-13	9330910; 27862469; 11526204; 12805585
F4KA51	Arabidopsis thaliana (Mouse-ear cress)			2016-04-13	9330910; 27862469; 11526204; 12805585
F4KAB8	Arabidopsis thaliana (Mouse-ear cress)	FUNCTION: Probable component of the MCM2-7 complex (MCM complex) that may function as a DNA helicase and which is essential to undergo a single round of replication initiation and elongation per cell cycle in eukaryotic cells. {ECO:0000250}.	TISSUE SPECIFICITY: Expressed in shoot apex and flower buds. {ECO:0000269|PubMed:19357199}.	2014-04-16	27862469; 17556508; 18528439; 19357199
F4KAF2	Arabidopsis thaliana (Mouse-ear cress)	FUNCTION: Exhibits ATPase activity. Binds DNA/RNA in a non-specific manner and exhibits endonuclease activity. Probably involved in DNA repair. Involved in RNA-directed DNA methylation (RdDM) as a component of the RdDM machinery and required for gene silencing. May also be involved in the regulation of chromatin architecture to maintain gene silencing. Together with MORC7, acts to suppress a wide…		2015-12-09	10718197; 27862469; 19704828; 24799676; 27171361
F4KAK5	Arabidopsis thaliana (Mouse-ear cress)	FUNCTION: Catalyzes the formation of phosphatidylethanolamine (PtdEtn) from phosphatidylserine (PtdSer). Plays a central role in phospholipid metabolism and in the interorganelle trafficking of phosphatidylserine. Contributes only to a minor proportion of PtdEtn production. {ECO:0000255|HAMAP-Rule:MF_03209, ECO:0000269|PubMed:17449644}.	TISSUE SPECIFICITY: Highly expressed in flowers and at lower levels in leaves. {ECO:0000269|PubMed:17449644}.	2014-07-09	17449644; 10718197; 27862469
F4KAV2	Arabidopsis thaliana (Mouse-ear cress)	FUNCTION: Dioxygenase that catalyzes DNA N(6)-methyladenine (6 mA) demethylation to modulate gene expression and regulate seed germination (PubMed:38432357). {ECO:0000269|PubMed:38432357}.	TISSUE SPECIFICITY: Expressed at low levels in roots, seedlings and rosette leaves, but barely in cauline leaves, stems, siliques and flowers. {ECO:0000269|PubMed:38432357}.	2024-07-24	11130714; 27862469; 19423640; 11910074; 38432357
F4KB17	Arabidopsis thaliana (Mouse-ear cress)	FUNCTION: May participate in a complex which severs microtubules in an ATP-dependent manner (By similarity). Microtubule severing may promote rapid reorganization of cellular microtubule arrays (By similarity). Confers precision to microtubule (MT) severing by specific targeting of KTN1 to MT cleavage sites such as crossover or branching nucleation sites (PubMed:28978669). Together with other KTN…	TISSUE SPECIFICITY: Expressed in siliques, flowers, leaves, stems and roots. {ECO:0000269|PubMed:28978669}.	2020-08-12	11130714; 27862469; 18223036; 18552200; 28978669
F4KBF5	Arabidopsis thaliana (Mouse-ear cress)	FUNCTION: Part of the salvage pathway for purine and pyrimidine deoxyribonucleotide synthesis. Phosphorylates preferentially purines over pyrimidines. {ECO:0000269|PubMed:22897443}.		2016-02-17	9405937; 27862469; 22897443; 23351158
F4KCC2	Arabidopsis thaliana (Mouse-ear cress)	FUNCTION: Ubiquitin protein ligase which is a component of the N-end rule pathway with arginine specificity, and functions with the arginyltransferases ATE1 and ATE2. Recognizes and binds to proteins bearing specific N-terminal residues that are destabilizing according to the N-end rule, leading to their ubiquitination and subsequent degradation (PubMed:17572409, PubMed:19255443, PubMed:19620738,…		2015-02-04	11130714; 27862469; 8811860; 17572409; 19255443; 19620738; 22020282; 25667318; 27173012; 29168982; 30117535
F4KCE9	Arabidopsis thaliana (Mouse-ear cress)	FUNCTION: Involved in recognition of centromeres and centromeric localization of the centromere-specific histone CENH3. Required for normal progression of mitosis and meiosis. May play a role in the determination of the epigenetic status of centromeres (PubMed:24014547). Binds DNA and RNA in vitro (PubMed:28062749). {ECO:0000269|PubMed:24014547, ECO:0000269|PubMed:28062749}.	TISSUE SPECIFICITY: Expressed in shoot apical meristem, leaf primordia, basal parts of emerging leaves, inflorescence meristems, young inflorescences, developing flower buds, developing sepals and pistils, styles and young siliques. {ECO:0000269|PubMed:24014547}.	2018-04-25	11130714; 27862469; 14593172; 24014547; 28062749
F4KCH3	Arabidopsis thaliana (Mouse-ear cress)	FUNCTION: Brassicaceae-specific phytocytokine (plant endogenous peptide released into the apoplast) perceived by MIK2 in a BAK1/SERK3 and SERK4 coreceptors-dependent manner, that modulates various physiological and antimicrobial processes including growth prevention and reactive oxygen species (ROS) response regulation (PubMed:34535661). Inhibits root growth (PubMed:34535661). {ECO:0000269|PubMed…	TISSUE SPECIFICITY: Mostly expressed in leaves, and, to a lower extent, in seedlings shoots, roots, stems, siliques, seeds and flowers. {ECO:0000269|PubMed:31001913, ECO:0000269|PubMed:34535661}.	2023-02-22	11130714; 27862469; 30715439; 31001913; 34535661
F4KD38	Arabidopsis thaliana (Mouse-ear cress)	FUNCTION: DNA-dependent RNA polymerase catalyzes the transcription of DNA into RNA using the four ribonucleoside triphosphates as substrates. Second largest core component of RNA polymerase III which synthesizes small RNAs, such as 5S rRNA and tRNAs. Proposed to contribute to the polymerase catalytic activity and forms the polymerase active center together with the largest subunit. Pol III is com…		2015-10-14	9734815; 27862469; 14593172; 18723889
F4KDF5	Arabidopsis thaliana (Mouse-ear cress)	FUNCTION: Involved in meiotic spindle organization in meiocytes thus regulating chromosome segregation (PubMed:19500302). Required for formation of meiotic DNA double-strand breaks (DSBs) during early recombination processes (PubMed:19763177). {ECO:0000269|PubMed:19500302, ECO:0000269|PubMed:19763177}.	TISSUE SPECIFICITY: Expressed in roots, stems, leaves, inflorescences and seedlings. Strongly expressed in meiocytes. {ECO:0000269|PubMed:19500302}.	2016-11-30	19763177; 9734815; 27862469; 19500302
F4KDH9	Arabidopsis thaliana (Mouse-ear cress)	FUNCTION: Essential gene (PubMed:16282318). Component of the cleavage and polyadenylation specificity factor (CPSF) complex that plays a key role in pre-mRNA 3'-end formation, recognizing the AAUAAA signal sequence and interacting with poly(A) polymerase and other factors to bring about cleavage and poly(A) addition. FIP1L1 contributes to poly(A) site recognition and stimulates poly(A) addition. …	TISSUE SPECIFICITY: Expressed in leaves, stems, flower tissues and roots. {ECO:0000269|PubMed:16282318}.	2014-11-26	10718197; 27862469; 16282318; 17576667; 18479511; 18221017
F4KDN0	Arabidopsis thaliana (Mouse-ear cress)	FUNCTION: Functions in floral reproductive organ identity in the third whorl and floral determinacy specification by specifically promoting the processing of AGAMOUS (AG) pre-mRNA. Functions in association with HUA1 and HUA2. {ECO:0000269|PubMed:15310842}.		2016-07-06	9501997; 27862469; 14593172; 15310842; 25658099
F4KE59	Arabidopsis thaliana (Mouse-ear cress)	FUNCTION: Together with AIPP2 and AIPP3/BDT1, cooperates to form a BAH-PHD bivalent histone reader complex able to read histone H3 lysine 27 trimethylation (H3K27me3) and low-methylated H3K4 histone marks in order to regulate transcription, especially to prevent early flowering; promotes AIPP3/BDT1 binding to H3K27me3 (PubMed:33277495, PubMed:33433058). CPL2 is subsequently recruited to form a BA…	TISSUE SPECIFICITY: Expressed ubiquitously. {ECO:0000269|PubMed:33277495}.	2023-09-13	11130714; 27862469; 33277495; 33433058
F4KEV7	Arabidopsis thaliana (Mouse-ear cress)	FUNCTION: Possesses dinucleoside triphosphate hydrolase activity (PubMed:18694747). Cleaves P(1)-P(3)-bis(5'-adenosyl) triphosphate (Ap3A) to yield AMP and ADP (PubMed:18694747). Exhibits adenylylsulfatase activity, hydrolyzing adenosine 5'-phosphosulfate to yield AMP and sulfate (PubMed:18694747). Exhibits adenosine 5'-monophosphoramidase activity, hydrolyzing purine nucleotide phosphoramidates …		2016-07-06	10718197; 27862469; 14593172; 18694747; 26181368
F4KF14	Arabidopsis thaliana (Mouse-ear cress)	FUNCTION: Functions in chloroplast biogenesis and chloroplast division. Required for plastid development during embryogenesis (PubMed:24964212). Might be involved in chaperone functions or play a structural role in the thylakoid FtsH complex (PubMed:12185496). {ECO:0000269|PubMed:24964212, ECO:0000303|PubMed:12185496}.	TISSUE SPECIFICITY: Ubiquitous but preferentially expressed in young leaves. {ECO:0000269|PubMed:24964212}.	2015-11-11	9628582; 27862469; 14593172; 12185496; 14996218; 21139083; 22121866; 24964212
F4KFS7	Arabidopsis thaliana (Mouse-ear cress)	FUNCTION: May sequester excess cytosolic iron and manganese into endoplasmic reticulum to reduce metal ion toxicity. Not essential for the accumulation of ER body components, including PYK10. {ECO:0000269|PubMed:23166355}.		2014-10-01	9405937; 27862469; 14593172; 19423640; 19245862; 23166355
F4KFT7	Arabidopsis thaliana (Mouse-ear cress)	FUNCTION: May be involved in the salvage of thiamine breakdown products (PubMed:25014715). This protein has a haloacid dehalogenase family domain fused to its TenA domain (PubMed:25014715). Phosphatase with the highest activity against thiamine monophosphate (ThMP) and, with a lower activity, against thiamine diphosphate (ThDP), flavin mononucleotide, inorganic pyrophosphate, CTP and dATP (PubMed…		2015-04-01	11130714; 27862469; 25014715; 27677881
F4KG58	Arabidopsis thaliana (Mouse-ear cress)	FUNCTION: Component of the exocyst complex involved in the docking of exocytic vesicles with fusion sites on the plasma membrane during regulated or polarized secretion (PubMed:31299202). Involved in PIN4 exocytosis and gravitropic responses in columella cells (PubMed:31299202). By monitoring PIN4 distribution in columella cells, modulates auxin repartition and subsequently regulates the root sys…	TISSUE SPECIFICITY: Confined to the outer layer of the columella cells in the root tips of young seedlings. {ECO:0000269|PubMed:20943851, ECO:0000269|PubMed:31299202}.	2019-10-16	10718197; 27862469; 16942608; 20943851; 31299202
F4KGN5	Arabidopsis thaliana (Mouse-ear cress)	FUNCTION: Vacuolar transporter that is involved in the transport of excess nickel into the vacuole under iron deficiency, increasing cellular tolerance to nickel under iron deficiency stress response. {ECO:0000269|PubMed:16790430}.		2012-03-21	11130714; 27862469; 14993207; 16790430
F4KH86	Arabidopsis thaliana (Mouse-ear cress)	FUNCTION: Involved in RNA editing. Catalyzes the specific deamination of adenosine-34 in several cytosolic tRNA species. Generates inosine at the wobble position of the anticodon loop. {ECO:0000269|PubMed:25315605}.		2018-04-25	10048488; 27862469; 25315605
F4KHI3	Arabidopsis thaliana (Mouse-ear cress)	FUNCTION: Disease resistance protein of the TIR-NB-LRR-type. Part of the RPS6 locus that contains a cluster of several paralogous disease resistance (R) genes. Resistance proteins guard the plant against pathogens that contain an appropriate avirulence protein via an indirect interaction with this avirulence protein. That triggers a defense system including the hypersensitive response, which rest…		2014-07-09	10718197; 27862469; 12671079; 17956627; 23275581
F4KIX0	Arabidopsis thaliana (Mouse-ear cress)	FUNCTION: Histone demethylase that demethylates 'Lys-27' (H3K27me) of histone H3 with a specific activity for H3K27me3 and involved in the regulation of gene expression (PubMed:30899015). Acts as a temperature and photoperiod dependent flowering repressor (PubMed:30899015). {ECO:0000269|PubMed:30899015}.	TISSUE SPECIFICITY: Mostly expressed in leaves, and, to a lower extent, in inflorescences, roots, siliques and stems. {ECO:0000269|PubMed:18713399}.	2022-08-03	9734815; 27862469; 18713399; 30899015
F8S296	Arabidopsis thaliana (Mouse-ear cress)	FUNCTION: Lipid transfer protein involved in autophagosome assembly (PubMed:21645148). Tethers the edge of the isolation membrane (IM) to the endoplasmic reticulum (ER) and mediates direct lipid transfer from ER to IM for IM expansion (By similarity). Binds to the ER exit site (ERES), which is the membrane source for autophagosome formation, and extracts phospholipids from the membrane source to …		2015-11-11	21645148; 10907853; 27862469; 12114572; 19773385; 24368788; 24285797
H3K2Y6	Arabidopsis thaliana (Mouse-ear cress)	FUNCTION: Component of the Mediator complex, a coactivator involved in the regulated transcription of nearly all RNA polymerase II-dependent genes. Mediator functions as a bridge to convey information from gene-specific regulatory proteins to the basal RNA polymerase II transcription machinery. The Mediator complex, having a compact conformation in its free form, is recruited to promoters by dire…	TISSUE SPECIFICITY: Ubiquitous. Higher expression in vascular tissue, shoot apex and developing floral organs. {ECO:0000269|PubMed:22247249}.	2012-07-11	22247249; 10617198; 27862469; 20023166; 22021418
I3XHK1	Arabidopsis thaliana (Mouse-ear cress)	FUNCTION: Involved in ordered homologous recombination (HR) events in somatic and meiotic cells (PubMed:22547783). Involved in the suppression of spontaneous HR events in somatic cells (PubMed:22547783, PubMed:24635147). Has an opposite function to the DNA binding cofactor MHF1 which promotes spontaneous HR. Functions in replicative repair independently of MHF1 and in a parallel pathway to the en…		2017-05-10	22547783; 11130712; 27862469; 22860689; 22723424; 24635147; 25038251; 26161528
O03042	Arabidopsis thaliana (Mouse-ear cress)	FUNCTION: RuBisCO catalyzes two reactions: the carboxylation of D-ribulose 1,5-bisphosphate, the primary event in carbon dioxide fixation, as well as the oxidative fragmentation of the pentose substrate in the photorespiration process. Both reactions occur simultaneously and in competition at the same active site (Probable). Binds to abscisic acid (ABA) (PubMed:26197050). {ECO:0000269|PubMed:2619…		1998-12-15	10574454; 9193094; 12766230; 19245862; 19376835; 21922322; 22092075; 22223895; 26197050; 29217567; 29372894
O04017	Arabidopsis thaliana (Mouse-ear cress)	FUNCTION: Transcription activator of STM and KNAT6. Involved in molecular mechanisms regulating shoot apical meristem (SAM) formation during embryogenesis and organ separation. Required for the fusion of septa of gynoecia along the length of the ovaries. Activates the shoot formation in callus in a STM-dependent manner. Controls leaf margin development and required for leaf serration. Involved in…	TISSUE SPECIFICITY: Mostly expressed in buds and flowers, and, to a lower extent, in the aerial parts of seedling, inflorescence and old silique. In a general manner, present at the boundaries between mersitems and araising primordia. {ECO:0000269|PubMed:10750709, ECO:0000269|PubMed:15053771, ECO:0000269|PubMed:9212461}.	2007-12-04	9212461; 9501997; 27862469; 10079219; 10750709; 12163400; 12492830; 15029955; 12610213; 15202996; 15294871; 15500463; 15053771; 15723790; 16854978; 16798887; 17098808; 17122068; 17251269; 17287247
O04019	Arabidopsis thaliana (Mouse-ear cress)	FUNCTION: The 26S proteasome is involved in the ATP-dependent degradation of ubiquitinated proteins. The regulatory (or ATPase) complex confers ATP dependency and substrate specificity to the 26S complex. {ECO:0000269|PubMed:17081979}.		1998-07-15	19223514; 11130712; 27862469; 14593172; 10417703; 14623884; 17081979; 20516081
O04023	Arabidopsis thaliana (Mouse-ear cress)	FUNCTION: May act as an activator of the calcium-dependent activation of RBOHF that mediates reactive oxygen species (ROS) production and may play a role in cold responses. {ECO:0000269|PubMed:23872431}.		2015-10-14	10216258; 11130712; 27862469; 14593172; 16227454; 23872431
O04046	Arabidopsis thaliana (Mouse-ear cress)	FUNCTION: Heterodimeric geranyl(geranyl)-diphosphate (GPP) synthase large subunit. In vitro, the large subunit catalyzes mainly the trans-addition of the three molecules of IPP onto DMAPP to form geranylgeranyl pyrophosphate while the small subunit alone is inactive. Upon association of the two subunits, the product profile is not changed. {ECO:0000269|PubMed:19482937}.	TISSUE SPECIFICITY: Mainly expressed in flowers. {ECO:0000269|PubMed:10759500}.	2006-01-10	10617197; 27862469; 14593172; 11910074; 9150607; 10759500; 19482937
O04086	Arabidopsis thaliana (Mouse-ear cress)			2009-11-24	11130712; 27862469; 14593172
O04130	Arabidopsis thaliana (Mouse-ear cress)	FUNCTION: Involved in the plastidial phosphorylated pathway of serine biosynthesis (PPSB). {ECO:0000269|PubMed:24058165, ECO:0000269|PubMed:24368794, ECO:0000269|PubMed:9867856}.	TISSUE SPECIFICITY: Ubiquitous, but highly expressed in roots and in dark-grown leaf tissues. Expressed in the vasculature, stigma, anther filaments and shoot apical meristem. Not detected in the root meristem or in embryo. {ECO:0000269|PubMed:24058165, ECO:0000269|PubMed:24368794, ECO:0000269|PubMed:9867856}.	1998-07-15	9867856; 11130712; 27862469; 14593172; 17272265; 18433157; 19245862; 19376835; 24368794; 24058165
O04147	Arabidopsis thaliana (Mouse-ear cress)	FUNCTION: Hydrolyzes ADP-ribose 1'',2''-cyclic phosphate (Appr>1) that is produced during tRNA splicing into ADP-ribose 1''-phosphate (Appr-1''p) (PubMed:9148938). Acts also on nucleoside 2',3'-cyclic phosphates (PubMed:9148938). {ECO:0000269|PubMed:9148938}.	TISSUE SPECIFICITY: Expressed in leaves, stems, roots, floral buds and germinating seeds. {ECO:0000269|PubMed:9148938}.	2004-08-16	9148938; 10617198; 27862469; 14593172; 11080166; 11694509
O04151	Arabidopsis thaliana (Mouse-ear cress)	FUNCTION: Molecular calcium-binding chaperone promoting folding, oligomeric assembly and quality control in the ER via the calreticulin/calnexin cycle. This lectin may interact transiently with almost all of the monoglucosylated glycoproteins that are synthesized in the ER (By similarity). {ECO:0000250}.		2000-12-01	9159940; 11130712; 27862469; 14593172; 16502469; 19245862; 19376835
O04153	Arabidopsis thaliana (Mouse-ear cress)	FUNCTION: Molecular calcium-binding chaperone promoting folding, oligomeric assembly and quality control in the ER via the calreticulin/calnexin cycle. This lectin may interact transiently with almost all of the monoglucosylated glycoproteins that are synthesized in the ER. Required for elongation factor Tu receptor (EFR) accumulation and for EFR, but not flagellin-sensing 2 (FLS2) signaling. {EC…		2000-12-01	9159940; 11130712; 27862469; 14593172; 19763087; 19717464
O04157	Arabidopsis thaliana (Mouse-ear cress)	FUNCTION: Intracellular vesicle trafficking and protein transport. Functions in autophagy. Involved in xylem and tracheary element differentiation. {ECO:0000269|PubMed:20659276}.	TISSUE SPECIFICITY: Expressed in xylem cells of inflorescence stems. {ECO:0000269|PubMed:20659276}.	1998-12-15	9369203; 11130712; 27862469; 12644670; 20659276; 29463724
O04196	Arabidopsis thaliana (Mouse-ear cress)	FUNCTION: Involved in the trimming of pre-amylopectin chains. Accelerates the crystallization of nascent amylopectin molecules during starch synthesis. ISA1 and ISA2 work exclusively together as a multimeric holoenzyme. ISA1-ISA2 removes preferentially branches that are very close to other branches. Promotes negative gravitropic responses in shoots by facilitating starch granules (statoliths) for…		2009-07-07	10617197; 27862469; 14593172; 15743447; 15849301; 18431481; 19074683; 18815382; 34367195
O04197	Arabidopsis thaliana (Mouse-ear cress)	FUNCTION: Required for jasmonate-regulated plant fertility and defense processes, and for coronatine and/or other elicitors perceptions/responses. Seems to not be required for meiosis. Required for the regulation of some genes induced by wounding, but not for all. Component of SCF(COI1) E3 ubiquitin ligase complexes, which may mediate the ubiquitination and subsequent proteasomal degradation of t…		2005-02-15	9582125; 10617197; 27862469; 14593172; 12244256; 10810145; 11077244; 12172836; 12172031; 12445118; 12008900; 12724535; 12805591; 14749489; 14756769; 17272265; 20927106
O04200	Arabidopsis thaliana (Mouse-ear cress)	FUNCTION: Mediates the NAD(+) import into peroxisomes. Favors the NAD(+)(in)/AMP(out) antiport exchange, but is also able to catalyze a low unidirectional transport that might be essential under special conditions. Transports CoA, dephospho-CoA, acetyl-CoA, adenosine 3',5'-diphosphate (PAP), NAD(+), AMP, ADP and NADH, but has no activity with ATP, GTP, GDP, NADPH, NADP(+) or FAD. Required for per…	TISSUE SPECIFICITY: Expressed in cotyledons, hypocotyls, vascular tissues, trichomes, hydathodes, seeds, pedicels, flowers and stigma. {ECO:0000269|PubMed:21895810, ECO:0000269|PubMed:22034551}.	2013-01-09	11522909; 10617197; 27862469; 14593172; 19073763; 19245862; 22034551; 22555559; 21895810
O04202	Arabidopsis thaliana (Mouse-ear cress)	FUNCTION: Component of the eukaryotic translation initiation factor 3 (eIF-3) complex, which is involved in protein synthesis of a specialized repertoire of mRNAs and, together with other initiation factors, stimulates binding of mRNA and methionyl-tRNAi to the 40S ribosome. The eIF-3 complex specifically targets and initiates translation of a subset of mRNAs involved in cell proliferation (Poten…	TISSUE SPECIFICITY: Expressed in inflorescences, leaves, stems, siliques, roots and seedlings. Accumulates at highly levels in pollen grains, developing embryos and root tips. {ECO:0000269|PubMed:20444226}.	2002-09-19	9341143; 10617197; 27862469; 14593172; 20444226; 22223895
O04209	Arabidopsis thaliana (Mouse-ear cress)	FUNCTION: Clathrin is the major protein of the polyhedral coat of coated pits and vesicles.	TISSUE SPECIFICITY: Expressed in root epidermal cells and root hairs (at the protein level). {ECO:0000269|PubMed:18502847}.	2011-11-16	10617197; 27862469; 14593172; 11943181; 18502847; 20231465; 21187379
O04211	Arabidopsis thaliana (Mouse-ear cress)	FUNCTION: Component of the central CCA1/LHY-TOC1 feedback loop in the circadian clock that promotes clock accuracy and is required for sustained rhythms in the absence of daily light/dark cycles. Part of a corepressor complex consisting of ELF4, ELF3, and LUX involved in the transcriptional regulation of APRR9. Increases ELF3 nuclear distribution and localization in nuclear bodies. Required for r…		2011-05-31	10617197; 27862469; 14593172; 12214234; 14605220; 15659097; 16212608; 15908595; 16908503; 17384164; 18676661; 20357892; 19376835; 21255161; 22327739
O04291	Arabidopsis thaliana (Mouse-ear cress)	FUNCTION: Probable transcription factor involved in the determination of adaxial-abaxial polarity in ovule primordium. Specifies adaxial leaf fates. {ECO:0000269|PubMed:11395776, ECO:0000269|PubMed:15328016, ECO:0000269|PubMed:15598805}.	TISSUE SPECIFICITY: Expressed in the center of the meristem and on the adaxial side of the leaves. {ECO:0000269|PubMed:11395776}.	2008-04-29	9747806; 10617197; 27862469; 14593172; 11395776; 14999284; 15328016; 16033795; 15598805; 16805899; 17376809; 17237362; 18408069; 25263420
O04292	Arabidopsis thaliana (Mouse-ear cress)	FUNCTION: Probable transcription factor involved in the determination of adaxial-abaxial polarity in ovule primordium. Specifies adaxial leaf fates. Binds to the DNA sequence 5'-GTAAT[GC]ATTAC-3'. {ECO:0000269|PubMed:11395776, ECO:0000269|PubMed:15598805, ECO:0000269|PubMed:17900520, ECO:0000269|PubMed:9747806}.		2008-04-29	9747806; 11130712; 27862469; 11395776; 14999284; 16033795; 15598805; 16805899; 17900520; 17376809; 17237362; 18408069; 25263420
O04294	Arabidopsis thaliana (Mouse-ear cress)	FUNCTION: Binds to conventional NLS motifs and mediates nuclear protein import across the nuclear envelope (By similarity). Acts as a cellular receptor for the nuclear import of the virD2 protein of Agrobacterium, but is not essential for Agrobacterium-mediated root transformation (PubMed:18836040). May be involved in the regulation of pathogen-induced salicylic acid accumulation (PubMed:15964279…		1998-07-15	15964279; 10617198; 27862469; 14593172; 9765207; 18836040
O04308	Arabidopsis thaliana (Mouse-ear cress)	FUNCTION: Substrate recognition and binding subunit of the essential mitochondrial processing protease (MPP), which cleaves the mitochondrial sequence off newly imported precursors proteins. {ECO:0000250|UniProtKB:P11914}.; FUNCTION: Component of the ubiquinol-cytochrome c oxidoreductase, a multisubunit transmembrane complex that is part of the mitochondrial electron transport chain which drives …		2003-04-11	11130713; 10907853; 27862469; 14593172; 19423640; 12970493; 14671022; 18189341; 18305213; 22131051; 22730406
O04314	Arabidopsis thaliana (Mouse-ear cress)	FUNCTION: Inhibitor-type lectin that may regulate the correct polymerization of BGLU23/PYK10 upon tissue damage. Activates BGLU21, BGLU22 and BGLU23. {ECO:0000269|PubMed:15919674, ECO:0000269|PubMed:18467340, ECO:0000269|PubMed:19965874}.	TISSUE SPECIFICITY: Expressed exclusively in roots. {ECO:0000269|PubMed:19965874}.	2013-05-01	10907853; 11130713; 27862469; 14593172; 19423640; 15155889; 15919674; 18467340; 19965874; 22092075; 23155454
O04316	Arabidopsis thaliana (Mouse-ear cress)	FUNCTION: Specifier protein that contributes to constitutive and herbivore-induced simple nitrile formation (PubMed:27990154). Promotes simple nitriles, but not epithionitrile or thiocyanate formation (PubMed:18987211). Converts allylglucosinolate and benzylglucosinolate (glucotropaeolin) to their corresponding simple nitriles in the presence of myrosinase (PubMed:18987211). {ECO:0000269|PubMed:1…	TISSUE SPECIFICITY: Mainly expressed in roots, and, to a lower extent, in seedlings and leaves (PubMed:27990154). Observed in seeds (PubMed:31850033). {ECO:0000269|PubMed:27990154, ECO:0000269|PubMed:31850033}.	2009-02-10	11130713; 10907853; 27862469; 18467340; 18987211; 27990154; 31850033
O04318	Arabidopsis thaliana (Mouse-ear cress)	FUNCTION: Specifier protein responsible for constitutive and herbivore-induced simple nitrile formation, especially in roots (PubMed:27990154). Promotes simple nitriles, but not epithionitrile or thiocyanate formation (PubMed:18987211). Converts allylglucosinolate and benzylglucosinolate (glucotropaeolin) to their corresponding simple nitriles in the presence of myrosinase (PubMed:18987211). {ECO…	TISSUE SPECIFICITY: Mainly expressed in roots, and, at low levels, in seedlings and leaves (PubMed:27990154). Observed in seeds (PubMed:31850033). {ECO:0000269|PubMed:27990154, ECO:0000269|PubMed:31850033}.	2009-02-10	11130713; 10907853; 27862469; 11910074; 14593172; 18467340; 19224919; 18987211; 27990154; 31850033
O04331	Arabidopsis thaliana (Mouse-ear cress)	FUNCTION: Prohibitin probably acts as a holdase/unfoldase for the stabilization of newly synthesized mitochondrial proteins (By similarity). Necessary for mitochondrial and cell metabolism and biogenesis. Required to regulate the ethylene-mediated signaling; involved in growth maintenance in the presence of ethylene. Functions in nitric oxide (NO)-mediated responses and in hydrogen peroxide-induc…	TISSUE SPECIFICITY: Mostly expressed in proliferative tissues, including vasculature, shoot and root apical tissues. Expressed in roots, stems, leaves and flowers (at protein level).	2013-01-09	9132067; 9872454; 27862469; 14593172; 12837548; 15060130; 14671022; 17525078; 17883375; 18189341; 20068191; 21841088; 22223895
O04350	Arabidopsis thaliana (Mouse-ear cress)	FUNCTION: Tubulin-folding protein involved in the control of the alpha-/beta-tubulin monomer balance. Functions as a reservoir of bound and non-toxic beta-tubulin. Required in the developing embryo. {ECO:0000269|PubMed:11959844, ECO:0000269|PubMed:12215519}.	TISSUE SPECIFICITY: Expressed in leaves, roots, flowers and stems. {ECO:0000269|PubMed:12215519}.	1997-11-01	11959844; 10617197; 27862469; 14593172; 12215519; 20638386
O04373	Arabidopsis thaliana (Mouse-ear cress)	FUNCTION: Hydrolyzes certain amino acid conjugates of the plant growth regulator indole-3-acetic acid (IAA), including IAA-Ala, IAA-Asn, IAA-Cys, IAA-Glu, IAA-Met, IAA-Ser and IAA-Gly (PubMed:10072397, PubMed:11923288). Has a lower efficiency with IAA-Phe, IAA-Leu and IAA-Val and no activity with IAA-Ile (PubMed:10072397, PubMed:11923288). Important for IAA-Leu hydrolysis in roots (PubMed:1515587…	TISSUE SPECIFICITY: Expressed in leaves, stems, roots, siliques and flowers. Detected in the vascular tissue of cotyledons and roots, in adult leaves, stems, siliques, petals, hydathodes and in silique abscission zones and funicles. {ECO:0000269|PubMed:10072397, ECO:0000269|PubMed:15155875}.	2006-01-10	9342878; 10072397; 11130712; 27862469; 14593172; 11923288; 15155875; 24052260
O04378	Arabidopsis thaliana (Mouse-ear cress)	FUNCTION: May function in the docking or fusion of transport vesicles with the prevacuolar membrane.	TISSUE SPECIFICITY: Expressed at higher levels in leaves, flowers and stems than in roots.	2003-02-12	9461215; 10617198; 27862469; 14593172; 21952135
O04379	Arabidopsis thaliana (Mouse-ear cress)	FUNCTION: Involved in RNA-mediated post-transcriptional gene silencing (PTGS). Main component of the RNA-induced silencing complex (RISC) that binds to a short guide RNA such as microRNA (miRNA) or small interfering RNA (siRNA). RISC uses the mature miRNA or siRNA as a guide for slicer-directed cleavage of homologous mRNAs to repress gene expression. Requires DRB1 for directional loading of the s…	TISSUE SPECIFICITY: Widely expressed at low levels.	2000-12-01	9427751; 11130712; 27862469; 14593172; 15882589; 16081530; 17158744; 17869110; 18342361; 18342362; 18433157; 18344228; 18799732; 19245862; 19376835; 20562854; 19763164; 19861421; 20439431; 22940249; 24733911; 25928341; 28463111; 22850669; 22771475
O04468	Arabidopsis thaliana (Mouse-ear cress)	FUNCTION: Brassicaceae-specific phytocytokine (plant endogenous peptide released into the apoplast) perceived by MIK2 in a BAK1/SERK3 and SERK4 coreceptors-dependent manner, that modulates various physiological and antimicrobial processes including growth prevention and reactive oxygen species (ROS) response regulation (By similarity). Prevents general growth and development (PubMed:31001913). {E…	TISSUE SPECIFICITY: Mostly expressed in leaves, and, to a lower extent, in roots, stems, siliques, seeds and flowers. {ECO:0000269|PubMed:31001913}.	2023-02-22	11130712; 27862469; 31001913
O04479	Arabidopsis thaliana (Mouse-ear cress)	FUNCTION: Negative regulator of cell proliferation in the adaxial side of leaves. Regulates the formation of a symmetric lamina and the establishment of venation. Positively regulates LATERAL ORGAN BOUNDARIES (LOB) within the shoot apex, and the class III HD-ZIP genes REV, PHB, and PHV. Interacts directly with ASYMMETRIC LEAVES 1 (AS1) to repress the knox homeobox genes KNAT1, KNAT2, and KNAT6 an…	TISSUE SPECIFICITY: Expressed in young shoots, roots, stems, leaves, flowers and adaxial domains of cotyledonary and leaves primordia. {ECO:0000269|PubMed:12040093, ECO:0000269|PubMed:12068116, ECO:0000269|PubMed:17559509}.	2003-03-28	12068116; 12040093; 19154202; 11130712; 27862469; 11311158; 11934861; 12874130; 12787254; 14508003; 16006579; 16699177; 17395603; 17559509; 23271976; 27334696; 29775508
O04482	Arabidopsis thaliana (Mouse-ear cress)	FUNCTION: Ubiquitin-protein hydrolase involved in the release of ubiquitin attached via both peptide and isopeptide linkages. Able to cleave 'Lys-48'-linked polyubiquitin chains. Involved in the direct or indirect regulation of AUX/IAA proteins stability (PubMed:17559514). Acts as a linker between the TREX-2 complex and 26S proteasome (PubMed:22951400). {ECO:0000269|PubMed:17559514, ECO:0000269|P…	TISSUE SPECIFICITY: Expressed in leaves, stems, sepals, stamens, petals, roots, hypocotyls and cotyledons. {ECO:0000269|PubMed:17559514}.	2016-02-17	11130712; 27862469; 14593172; 17559514; 22951400
O04492	Arabidopsis thaliana (Mouse-ear cress)	FUNCTION: Double-stranded RNA-binding protein involved in RNA-mediated post-transcriptional gene silencing (PTGS). Functions in the microRNAs (miRNAs) biogenesis by assisting DICER-LIKE 1 (DCL1) in the accurate processing from primary miRNAs (pri-miRNAs) to miRNAs in the nucleus. Forms a complex with SERRATE (SE) and DCL1 to promote accurate processing of pri-miRNAs by DCL1. Binds and assist DCL1…	TISSUE SPECIFICITY: Expressed in rosette and cauline leaves, stems, roots, flowers and siliques. {ECO:0000269|PubMed:11148283, ECO:0000269|PubMed:16889646}.	2011-02-08	11148283; 11130712; 27862469; 14593172; 19423640; 14972688; 14722360; 15821876; 16889646; 16428603; 17337628; 17442570; 18632569; 19304749; 19861421; 26227967; 20735118; 20462493
O04499	Arabidopsis thaliana (Mouse-ear cress)	FUNCTION: Catalyzes the interconversion of 2-phosphoglycerate (2-PGA) and 3-phosphoglycerate (3-PGA) (PubMed:21813794). Required for guard cell function (e.g. blue light-, abscisic acid- (ABA), and low CO(2)-regulated stomatal movements) and fertility (e.g. pollen grains production) (PubMed:21813794). {ECO:0000269|PubMed:21813794}.		2000-12-01	11130712; 27862469; 14593172; 15333754; 21813794
O04523	Arabidopsis thaliana (Mouse-ear cress)	FUNCTION: Xyloglucan acetyltransferase that catalyzes the acetylation of fucosylated Gal residues on xyloglucan side chains (PubMed:30083810). Predominantly catalyze 6-O-monoacetylation of Gal residues in the Fuc-Gal-Xyl trisaccharide side chains of xyloglucan oligomers (PubMed:30083810). Involved in xyloglucan specific O-acetylation in roots and rosette leaves (PubMed:22086088). {ECO:0000269|Pub…		2014-02-19	11130712; 27862469; 14593172; 17316173; 20388664; 22086088; 30083810; 20657172
O04529	Arabidopsis thaliana (Mouse-ear cress)	FUNCTION: Matrix metalloproteinases (MMPs) or matrixins may play a role in the degradation and remodeling of the extracellular matrix (ECM) during development or in response to stresses (By similarity). Required for plant growth, morphogenesis, and development with particular relevance for flowering and senescence (PubMed:11726650). Active on McaPLGLDpaAR-NH(2) (QF24) and myelin basic protein (MB…	TISSUE SPECIFICITY: Mostly expressed in roots, and, to a lower extent, in flowers, leaves and stems. {ECO:0000269|PubMed:10574937, ECO:0000269|PubMed:11726650}.	2015-07-22	11130712; 27862469; 10574937; 11726650; 24156403
O04533	Arabidopsis thaliana (Mouse-ear cress)			2011-01-11	11130712; 27862469; 10350082; 19773388
O04534	Arabidopsis thaliana (Mouse-ear cress)			2011-01-11	11130712; 27862469; 10350082; 19773388
O04616	Arabidopsis thaliana (Mouse-ear cress)	FUNCTION: Determines thylakoid architecture by inducing membrane curvature. {ECO:0000269|PubMed:23839788}.		2007-05-15	8580768; 10617198; 27862469; 14593172; 16461379; 19245862; 19376835; 22223895; 23839788
O04663	Arabidopsis thaliana (Mouse-ear cress)	FUNCTION: Recognizes and binds the 7-methylguanosine-containing mRNA cap during an early step in the initiation of protein synthesis and facilitates ribosome binding by inducing the unwinding of the mRNAs secondary structures. Mediates susceptibility to Turnipmosaic potyvirus (TuMV) and Tobacco etch potyvirus (TEV). {ECO:0000269|PubMed:12123581, ECO:0000269|PubMed:9234949}.	TISSUE SPECIFICITY: Abundant in floral organs and in young developing tissues. {ECO:0000269|PubMed:9234949}.	1998-07-15	9234949; 12123581; 9734815; 27862469; 14593172; 14993207; 11117257; 15716105; 16343979; 22223895
O04714	Arabidopsis thaliana (Mouse-ear cress)	FUNCTION: Together with GPA1, may regulate the cell cycle via a signaling cascade that uses phosphatidylinositol-specific phospholipase C (PI-PLC) as an effector and inositol 1,4,5-trisphosphate(IP(3)) as a second messenger. Promotes PI-PLC activity and IP(3) accumulation. Involved in the blue light (BL) signaling. Together with GPA1 and ADT3, required for BL-mediated synthesis of phenylpyruvate …	TISSUE SPECIFICITY: Mostly present in the meristematic regions. Expressed at low levels in seedlings, vascular tissues of cotyledons, hypocotyl, and roots, stems, leaves, flowering buds and siliques. In dark-grown seedlings, localized in the cotyledons and the hook. {ECO:0000269|PubMed:11930019, ECO:0000269|PubMed:15181210, ECO:0000269|PubMed:9512416}.	2011-07-27	9370348; 9512416; 11130712; 27862469; 14593172; 11930019; 12972659; 15155892; 15181210; 16415218; 16581874; 31685692; 17322342; 22223895
O04719	Arabidopsis thaliana (Mouse-ear cress)	FUNCTION: Repressor of the abscisic acid (ABA) signaling pathway that regulates numerous ABA responses, such as stomatal closure, osmotic water permeability of the plasma membrane (Pos), high light stress, response to glucose, seed germination and inhibition of vegetative growth. During the stomatal closure regulation, modulates the inward calcium-channel permeability as well as H(2)O(2) and oxid…		1998-12-15	9165752; 9468303; 10718197; 27862469; 14593172; 12232276; 8787023; 9108297; 9090884; 9276963; 10488243; 10950871; 10872217; 11701885; 11208021; 11707572; 12194854; 11882947; 12447533; 12119381; 14596925; 12609042; 14504388; 14576281; 14731256; 15130549; 15599761; 16021341; 15923322; 16339784; 16998070; 16571665; 17267444; 19021904; 18278579; 18162593; 19407143; 19407142; 19769575; 22730405; 20729…
O04846	Arabidopsis thaliana (Mouse-ear cress)	FUNCTION: Reversible hydration of carbon dioxide. {ECO:0000250}.	TISSUE SPECIFICITY: Strongly expressed in aerial tissues including leaves, stems, flowers and siliques. {ECO:0000269|PubMed:17407539}.	2014-07-09	16284624; 11130713; 27862469; 14593172; 19423640; 17407539; 21695217
O04905	Arabidopsis thaliana (Mouse-ear cress)	FUNCTION: Catalyzes the phosphorylation of pyrimidine nucleoside monophosphates at the expense of ATP. Plays an important role in de novo pyrimidine nucleotide biosynthesis. Has preference for UMP and CMP as phosphate acceptors. Does not act on dCMP and dUMP.		1997-11-01	9576794; 11130714; 27862469
O04921	Arabidopsis thaliana (Mouse-ear cress)	FUNCTION: Catalyzes the last step of heme biosynthesis by inserting ferrous iron into protoporphyrin IX to produce protoheme. Produces heme for photosynthetic cytochromes, and for proteins involved in abiotic and biotic stress responses (PubMed:24329537). May play a role in the quality control of individual chloroplasts during photo-oxidative stress through regulation of heme biosynthesis (PubMed…	TISSUE SPECIFICITY: Expressed in leaves and flowers. {ECO:0000269|PubMed:12374307}.	1998-12-15	9753778; 10617197; 27862469; 14593172; 9210462; 11602264; 12374307; 22223895; 24329537; 26494759
O04928	Arabidopsis thaliana (Mouse-ear cress)	FUNCTION: May be involved in the synthesis of minor phospholipids and in modulation of IP3-mediated signal transduction. {ECO:0000269|PubMed:20442275}.		1998-07-15	9085581; 11130712; 27862469; 20442275; 22223895
O04951	Arabidopsis thaliana (Mouse-ear cress)	FUNCTION: Associates with the serine/threonine-protein phosphatase PP2A regulatory subunits A and B' to positively regulates beta-oxidation of fatty acids and protoauxins in peroxisomes by dephosphorylating peroxisomal beta-oxidation-related proteins (PubMed:25489022). Involved in the positive regulation of salt stress responses. May function by increasing chloride channel activities on vacuolar …		2000-12-01	11130712; 27862469; 10091592; 16640601; 17368080; 17526916; 25489022; 27676158; 28741704
O04983	Arabidopsis thaliana (Mouse-ear cress)	FUNCTION: This protein is a component of the acetyl coenzyme A carboxylase complex; first, biotin carboxylase catalyzes the carboxylation of the carrier protein and then the transcarboxylase transfers the carboxyl group to form malonyl-CoA. {ECO:0000269|PubMed:9414551}.	TISSUE SPECIFICITY: Accumulates in fatty acids synthesizing tissues. Mostly expressed in siliques, developing leaves, and flowers, present in roots and embryos (especially at torpedo stage), and, to a lower extent, in mature leaves. {ECO:0000269|PubMed:10759501, ECO:0000269|PubMed:9349276, ECO:0000269|PubMed:9414551}.	2010-03-02	9349276; 9414551; 11130714; 27862469; 14593172; 10759501; 17272265; 18431481
O22040	Arabidopsis thaliana (Mouse-ear cress)	FUNCTION: May be involved in an oxidative stress-mediated signaling cascade that phosphorylates downstream MAP kinases MPK3 and MPK6. May suppress auxin signaling that promotes cell cycle. Functionally redundant to ANP2 and ANP3 in the positive regulation of cytokinesis. {ECO:0000269|PubMed:10717008, ECO:0000269|PubMed:12034900}.	TISSUE SPECIFICITY: Expressed in roots, inflorescence stems, flower buds and flowers. Low amount in rosette and cauline leaves. {ECO:0000269|PubMed:9263451}.	2004-04-26	9263451; 11130712; 27862469; 11910074; 14593172; 10717008; 12034900; 12119167
O22042	Arabidopsis thaliana (Mouse-ear cress)	FUNCTION: Involved in cortical microtubules organization and stabilization by regulating the phosphorylation state of microtubule-associated proteins such as MAP65-1. {ECO:0000269|PubMed:20215588}.	TISSUE SPECIFICITY: Expressed in roots and flowers. {ECO:0000269|PubMed:9263451}.	2004-04-26	9263451; 11130713; 27862469; 14593172; 17272265; 20215588; 21575092
O22043	Arabidopsis thaliana (Mouse-ear cress)	FUNCTION: Catalyzes the trans-addition of the three molecules of IPP onto DMAPP to form geranylgeranyl pyrophosphate. {ECO:0000269|PubMed:9349257}.		2006-01-10	9349257; 10759500; 11130712; 27862469
O22049	Arabidopsis thaliana (Mouse-ear cress)	FUNCTION: Catalyzes the cyanide-resistant oxidation of ubiquinol and the reduction of molecular oxygen to water, but does not translocate protons and consequently is not linked to oxidative phosphorylation. May increase respiration when the cytochrome respiratory pathway is restricted, or in response to low temperatures (By similarity). {ECO:0000250}.	TISSUE SPECIFICITY: Maximally expressed in dry seeds. Detected in roots, stems and leaves. {ECO:0000269|PubMed:11434463, ECO:0000269|PubMed:16859634}.	1998-12-15	9349280; 11434463; 9501997; 27862469; 10225419; 16027974; 16859634; 21814799
O22056	Arabidopsis thaliana (Mouse-ear cress)	FUNCTION: Required for the transition of plastids into chloroplasts by coordinating nuclear and chloroplastic genomes under light conditions. Sigma factors are initiation factors that promote the attachment of plastid-encoded RNA polymerase (PEP) to specific initiation sites and are then released. Promotes the biosynthesis of plastid-encoded tRNAs (e.g. trnE-UUC and trnV-UAC). {ECO:0000269|PubMed…	TISSUE SPECIFICITY: Highly expressed in cotyledons, to a lesser extent in leaves, sepals and siliques, and barely expressed in roots. Present in seedlings. {ECO:0000269|PubMed:10555304, ECO:0000269|PubMed:10946105, ECO:0000269|PubMed:12602869, ECO:0000269|PubMed:14976253, ECO:0000269|PubMed:15807777, ECO:0000269|PubMed:9405719}.	2012-07-11	9280303; 9405719; 10946105; 10734058; 11130712; 27862469; 11910074; 10555304; 11094163; 11673617; 11959137; 14654684; 12602869; 14976253; 15807777; 18532976
O22059	Arabidopsis thaliana (Mouse-ear cress)	FUNCTION: Transcription factor. Determines the fate of epidermal cell differentiation. Represses trichome development by lateral inhibition. Together with GL3 or BHLH2, promotes the formation of hair developing cells (H position) in root epidermis, probably by inhibiting non-hair cell formation. Represses the expression of GL2 and WER in H cells. Positively regulates stomatal formation in the hyp…	TISSUE SPECIFICITY: Expressed in trichomes and in young developing leaves, as well as in root hair and stele cells (pericycle and vascular tissues). Expressed in epidermal root hairless cells (atrichoblasts) and moves to root hair cells (trichoblasts) by a cell-to-cell movement through plasmodesmata (at protein level). {ECO:0000269|PubMed:15795220, ECO:0000269|PubMed:16291794}.	2006-05-16	9262483; 10617197; 27862469; 14593172; 12356720; 11910008; 12917293; 14627722; 16207757; 16291794; 15795220; 16176989; 16463103; 17450124; 19513241; 21924907
O22130	Arabidopsis thaliana (Mouse-ear cress)	FUNCTION: Transcription factor that specifically binds AT-rich DNA sequences related to the nuclear matrix attachment regions (MARs). Binds an AT-rich DNA sequences in the FLOWERING LOCUS T (FT) promoter (PubMed:22442143). Acts redundantly with AHL18, AHL27 and AHL29 in the regulation of flowering and regulation of the hypocotyl elongation. Plays a role in both photo- and skotomorphogenesis (PubM…	TISSUE SPECIFICITY: Expressed at the hypocotyl-root transition zone and the root hair zone. Also detected in the inflorescence. {ECO:0000269|PubMed:19517252}.	2015-03-04	10617197; 27862469; 15604740; 19517252; 22442143; 24218605
O22131	Arabidopsis thaliana (Mouse-ear cress)	FUNCTION: Involved in the positive regulation of tracheary element (TE) differentiation. Involved in a positive feedback loop that maintains or promotes NAC030/VND7 expression that regulates TE differentiation-related genes (PubMed:19088331). Functions in the initiation and emergence of lateral roots, in conjunction with LBD16, downstream of ARF7 and ARF19 (PubMed:19717544, PubMed:23749813). Tran…	TISSUE SPECIFICITY: Expressed in roots, stems, leaves and flowers (PubMed:12068116, PubMed:24484953). Expressed in vascular tissues of hypocotyls, leaves, roots, developing floral organs and siliques (PubMed:19088331). {ECO:0000269|PubMed:12068116, ECO:0000269|PubMed:19088331, ECO:0000269|PubMed:24484953}.	2003-01-17	12068116; 19154202; 10617197; 27862469; 12040093; 15659631; 19088331; 19717544; 23430048; 23749813; 23872272; 22974309; 24484953; 26059335
O22133	Arabidopsis thaliana (Mouse-ear cress)	FUNCTION: Element of the brassinosteroid metabolic pathway that regulates typhasterol (TY), castasterone (CS) and brassinolide (BL) levels (PubMed:17521414). Involved in the control of organ elongation (PubMed:17521414, PubMed:23893742). {ECO:0000269|PubMed:17521414, ECO:0000269|PubMed:23893742}.	TISSUE SPECIFICITY: Mainly present in cell elongating-containing tissues. Strongly expressed in roots and flowers, also observed in petioles, stems, leaves and siliques. {ECO:0000269|PubMed:17521414}.	2015-10-14	10617197; 27862469; 17521414; 23893742
O22145	Arabidopsis thaliana (Mouse-ear cress)	FUNCTION: Required for the formation of a threonylcarbamoyl group on adenosine at position 37 (t(6)A37) in mitochondrial tRNAs that read codons beginning with adenine. Probably involved in the transfer of the threonylcarbamoyl moiety of threonylcarbamoyl-AMP (TC-AMP) to the N6 group of A37. Involved in mitochondrial genome maintenance (By similarity). May have a role in embryonic development in p…	TISSUE SPECIFICITY: Expressed in young developing leaves, roots, flowers and siliques. {ECO:0000269|PubMed:19694617}.	2013-11-13	19694617; 10617197; 27862469; 14593172
O22149	Arabidopsis thaliana (Mouse-ear cress)	FUNCTION: Acts in the modification of cell walls via demethylesterification of cell wall pectin. {ECO:0000250}.	TISSUE SPECIFICITY: Expressed in siliques. {ECO:0000269|PubMed:16622707, ECO:0000269|PubMed:9767082}.	2009-05-05	10617197; 27862469; 14593172; 9767082; 15337457; 16622707
O22152	Arabidopsis thaliana (Mouse-ear cress)	FUNCTION: Involved in the abaxial cell fate determination during embryogenesis and organogenesis. Regulates the initiation of embryonic shoot apical meristem (SAM) development (PubMed:10323860, PubMed:10331982, PubMed:10457020, PubMed:11812777, PubMed:12417699, PubMed:19837869, PubMed:9878633, Ref.3, Ref.6). Required during flower formation and development, particularly for the patterning of flor…	TISSUE SPECIFICITY: Expressed in abaxial regions of young lateral aerial organs, and in primordia leading to cotyledons, leaves, flower meristems, sepals, petals, stamen and carpels, but not in roots. {ECO:0000269|PubMed:10323860, ECO:0000269|PubMed:10457020, ECO:0000269|PubMed:14555697, ECO:0000269|Ref.3}.	2005-11-22	10457020; 10323860; 10617197; 27862469; 10331982; 9878633; 11092895; 10679447; 11812777; 12417699; 14555697; 15299139; 19837869; 25527103
O22203	Arabidopsis thaliana (Mouse-ear cress)	FUNCTION: Cytochrome P450 which catalyzes 3'-hydroxylation of p-coumaric esters of shikimic/quinic acids to form lignin monomers. Can use p-coumarate, p-coumaraldehyde, p-coumaroyl methyl ester, 5-O-(4-coumaroyl) D-quinate and 5-O-(4-coumaroyl) shikimate as substrates, but not p-coumaryl alcohol, p-coumaroyl CoA, 1-O-p-coumaroyl-beta-D-glucose, p-hydroxy-cinnamyl alcohol, cinnamate, caffeate or f…	TISSUE SPECIFICITY: Highly expressed in stems, roots and siliques. Detected in leaves flowers and seedlings. Highest expression detected in differentiating xylem. {ECO:0000269|PubMed:11429408, ECO:0000269|PubMed:11967091, ECO:0000269|PubMed:19779199}.	1998-12-15	10617197; 27862469; 14593172; 11429408; 11967091; 11967092; 16405932; 16377748; 19779199; 21549841
O22208	Arabidopsis thaliana (Mouse-ear cress)	FUNCTION: Transcriptional activator involved in salt and osmotic stress responses. Functions as a stress sensor and transducer in a signaling pathway that resembles an ER stress response. Following salt stress, BZIP17 is cleaved by SBT6.1 (S1P) and S2P at the C-terminus and the N-terminal bZIP component is translocated to the nucleus, where it activates the expression of salt stress response gene…		2015-03-04	10617197; 27862469; 14593172; 11906833; 17662035; 20207753; 20876872
O22213	Arabidopsis thaliana (Mouse-ear cress)	FUNCTION: Catalyzes the oxidation of cytokinins, a family of N(6)-substituted adenine derivatives that are plant hormones, where the substituent is an isopentenyl group (PubMed:11504909, PubMed:14555694). Catalyzes in vitro the oxidation of various types of cytokinin nucleotides that are known as direct products of cytokinin biosynthesis (PubMed:20825956). Promotes adventitious root initiation do…	TISSUE SPECIFICITY: Expressed in shoot apexes, lateral shoot meristems, growing tissues of young flowers, and weakly at the root-hypocotyl junction. {ECO:0000269|PubMed:14555694}.	2005-05-24	10617197; 27862469; 11504909; 14555694; 12721786; 20825956; 34329421; 35995110
O22218	Arabidopsis thaliana (Mouse-ear cress)	FUNCTION: This magnesium-dependent enzyme catalyzes the hydrolysis of ATP coupled with the translocation of calcium from the cytosol into small vacuoles.		2001-01-11	11115896; 10617197; 27862469; 17151019; 19376835
O22229	Arabidopsis thaliana (Mouse-ear cress)	FUNCTION: Thioredoxin reductase (TR) that exhibits both TR and thioredoxin (Trx) activities. Contains a C-terminal functional Trx domain. Functions as an electron donor for plastidial 2-Cys peroxiredoxins and participates in a NADPH-dependent hydrogen peroxide scavenging system in chloroplasts in the dark. Required for chlorophyll biosynthesis and biogenesis of the photosynthetic apparatus. Activ…		2010-06-15	10617197; 27862469; 14593172; 16884685; 18625226; 19470473
O22259	Arabidopsis thaliana (Mouse-ear cress)	FUNCTION: Transcriptional activator that binds specifically to the cis-acting element GCC box 5'-AGCCGCC-3', or to the CRT/DRE element 5'-[AG]CCGAC-3' (PubMed:25344007). Plays an important role in root development via root cell expansion regulation (PubMed:25344007). Transcriptional activator involved in the hypoxic stress response (PubMed:20113439, PubMed:21615413, PubMed:21946064). Plays a role…		2007-06-12	10617197; 27862469; 14593172; 16407444; 20113439; 21946064; 22020279; 21615413; 25344007; 28698356; 31819723; 30535180; 29996004
O22263	Arabidopsis thaliana (Mouse-ear cress)	FUNCTION: Protein disulfide isomerase that may be required for proper pollen development, ovule fertilization and embryo development. {ECO:0000269|PubMed:19050167}.	TISSUE SPECIFICITY: Widely expressed. {ECO:0000269|PubMed:18574595, ECO:0000269|PubMed:19050167}.	2000-12-01	10617197; 27862469; 14593172; 15684019; 18574595; 19050167; 20525253
O22264	Arabidopsis thaliana (Mouse-ear cress)	FUNCTION: Flavonol-specific transcription activator involved in the regulation of several genes of flavonoid biosynthesis. Activates the expression of CHS, CHI, F3H and FLS1. Controls flavonol biosynthesis mainly in the root (PubMed:17419845, PubMed:20731781). Confers tolerance to UV-B (PubMed:19895401). {ECO:0000269|PubMed:15923334, ECO:0000269|PubMed:17419845, ECO:0000269|PubMed:19895401, ECO:0…	TISSUE SPECIFICITY: Expressed in stems and flower buds (PubMed:9839469). Expressed in seedlings, roots, cotyledons and apical meristems (PubMed:17419845). {ECO:0000269|PubMed:17419845, ECO:0000269|PubMed:9839469}.	2007-05-01	9839469; 15923334; 10617197; 27862469; 14593172; 11597504; 16463103; 17053893; 17419845; 18643978; 20731781; 19895401; 20190095
O22265	Arabidopsis thaliana (Mouse-ear cress)	FUNCTION: Component of the chloroplast signal recognition particle pathway. Required for post-translational targeting of proteins into the thylakoid membrane but seems to be dispensable for co-translational targeting with a translating ribosome present. May be able to function independently of cpFTSY and FFC/cpSRP54 in targeting LHCPs to the thylakoids. Acts as a highly specific chaperone for LHC…	TISSUE SPECIFICITY: Expressed in leaves. Detected in roots. {ECO:0000269|PubMed:16813577, ECO:0000269|PubMed:9878634}.	2006-05-30	9878634; 10617197; 27862469; 14593172; 10480939; 11306572; 15292240; 16813577; 17513500; 20828566; 20018841; 20498370; 21505433; 16183644; 18586266; 18621669
O22267	Arabidopsis thaliana (Mouse-ear cress)	FUNCTION: Essential protein. Functions as a histidine kinase and transmits the stress signal to a downstream MAPK cascade. This protein undergoes an ATP-dependent autophosphorylation at a conserved histidine residue in the kinase core, and a phosphoryl group is then transferred to a conserved aspartate residue in the receiver domain. Required for the development of megagametophyte in female gamet…	TISSUE SPECIFICITY: Expressed in vascular tissues of inflorescence stems and floral organs, especially in procambium cells, and in siliques. {ECO:0000269|PubMed:12426401, ECO:0000269|PubMed:19622803, ECO:0000269|PubMed:20363773}.	2010-10-05	8875940; 10617197; 27862469; 17435248; 10610126; 10930573; 12426401; 12774227; 18077346; 19622803; 20363773
O22268	Arabidopsis thaliana (Mouse-ear cress)	FUNCTION: N6-adenine methyltransferase which modifies the AA dinucleotide at the plant nuclear 18S rRNA nucleotides A1785 and A1786 (PubMed:22829145). Required for generating appropriate patterns of gene expression during root development, including the cell-specific expression of transcriptional regulators involved in root hair and non-hair cells patterning (PubMed:22829145). {ECO:0000269|PubMed…	TISSUE SPECIFICITY: Expressed in rapidly dividing tissues, including root meristems and lateral root primordia, developing cotyledons and leaves, petals, anther, pollen grains and silique abscission zone. {ECO:0000269|PubMed:22829145}.	2015-06-24	10617197; 27862469; 14593172; 19929881; 22829145
O22286	Arabidopsis thaliana (Mouse-ear cress)	FUNCTION: May act as a substrate-specific adapter of an E3 ubiquitin-protein ligase complex (CUL3-RBX1-BTB) which mediates the ubiquitination and subsequent proteasomal degradation of target proteins. {ECO:0000269|PubMed:15618422}.	TISSUE SPECIFICITY: Ubiquitous. {ECO:0000269|PubMed:15618422, ECO:0000269|PubMed:19843165}.	2011-03-08	10617197; 27862469; 14593172; 19423640; 14693377; 15772280; 15618422; 19843165; 25343985
O22287	Arabidopsis thaliana (Mouse-ear cress)	FUNCTION: Essential protein during embryogenesis (PubMed:15266054). Catalyzes a reaction of the Smirnoff-Wheeler pathway, the major route to ascorbate biosynthesis in plants. Plays an essential role in plant growth and development and cell-wall architecture. Provides GDP-mannose, used for cell wall carbohydrate biosynthesis, protein N-glycosylation, as well as for the biosynthesis of the antioxid…		2011-09-21	10617197; 27862469; 14593172; 8790441; 9390448; 9750345; 10097187; 10655235; 11226227; 12671089; 15064386; 15266054; 16244149; 16720601; 18849295; 19011088; 20007685; 23424245; 27561782; 35677252
O22315	Arabidopsis thaliana (Mouse-ear cress)	FUNCTION: General splicing factor. Can promote splice site selection in vitro presumably by antagonizing the effects of the A1 heterogeneous nuclear ribonucleoprotein. May have an essential function during early plant development. {ECO:0000269|PubMed:10215626}.	TISSUE SPECIFICITY: Ubiquitous. {ECO:0000269|PubMed:10215626, ECO:0000269|PubMed:12176998, ECO:0000269|PubMed:15034145}.	1998-12-15	7644475; 11130712; 27862469; 11910074; 14593172; 10215626; 10652154; 10809003; 12176998; 15166240; 15034145; 15686520; 15987817; 16895966; 16497658; 17319848; 20884799; 21738492; 21935421
O22446	Arabidopsis thaliana (Mouse-ear cress)	FUNCTION: Responsible for the deacetylation of lysine residues on the N-terminal part of the core histones (H2A, H2B, H3 and H4). Histone deacetylation gives a tag for epigenetic repression and plays an important role in transcriptional regulation, cell cycle progression and developmental events. Histone deacetylases act via the formation of large multiprotein complexes. HDA19 is involved in jasm…	TISSUE SPECIFICITY: Highly expressed in leaves, stems, flowers and young siliques. {ECO:0000269|PubMed:11117260, ECO:0000269|PubMed:11134508, ECO:0000269|PubMed:16699543}.	1998-07-15	11117260; 10617198; 27862469; 14593172; 11134508; 12466527; 15749761; 15994908; 16699543; 16429262; 17526732; 19376835; 20647385; 23034631; 22442143; 29018096
O22456	Arabidopsis thaliana (Mouse-ear cress)	FUNCTION: Probable transcription factor active in inflorescence development and floral organogenesis. Functions with SEPALLATA1/AGL2 and SEPALLATA2/AGL4 to ensure proper development of petals, stamens and carpels and to prevent the indeterminate growth of the flower meristem. Interacts with APETALA1, AGAMOUS or APETALA3/PISTILLATA to form complexes, that could be involved in genes regulation duri…		1998-12-15	11130712; 27862469; 11910074; 9418042; 10821278; 11206550; 16080001; 15805477; 25228343
O22467	Arabidopsis thaliana (Mouse-ear cress)	FUNCTION: Core histone-binding subunit that may target chromatin assembly factors, chromatin remodeling factors and histone deacetylases to their histone substrates in a manner that is regulated by nucleosomal DNA. Component of several complexes which regulate chromatin metabolism. These include the chromatin assembly factor 1 (CAF-1) complex, which is required for chromatin assembly following DN…	TISSUE SPECIFICITY: Ubiquitously expressed. Strongly expressed in floral buds and flowers, the female gametophyte and the sporophytic tissue of the ovules. Also strongly expressed in developing embryos following fertilization. {ECO:0000269|PubMed:12736201}.	1998-07-15	9338962; 10718197; 27862469; 14593172; 11163246; 12736201; 12970192; 15151989; 15854908; 17021044; 16452472; 18700816; 18223036; 18045841; 18281509; 18854416; 26642436
O22476	Arabidopsis thaliana (Mouse-ear cress)	FUNCTION: Receptor with a dual specificity kinase activity acting on both serine/threonine- and tyrosine-containing substrates. Regulates, in response to brassinosteroid binding, a signaling cascade involved in plant development, including expression of light- and stress-regulated genes, promotion of cell elongation, normal leaf and chloroplast senescence, and flowering. Binds brassinolide (BL), …	TISSUE SPECIFICITY: Expressed ubiquitously. {ECO:0000269|PubMed:10938344, ECO:0000269|PubMed:9298904}.	2003-03-28	9298904; 10557222; 10938344; 20064227; 10617198; 27862469; 11027724; 10875920; 11268216; 12150928; 12150929; 15548744; 15319482; 15894717; 16473966; 17138891; 17578906; 17588517; 17520012; 17905839; 18332904; 18694562; 18653891; 19105183; 19124768; 21855796; 23496207; 23818580; 26071421; 26517938; 21666665; 21666666; 23929946; 24461462
O22527	Arabidopsis thaliana (Mouse-ear cress)	FUNCTION: Catalyzes the hydrolysis of ester bond in chlorophyll to yield chlorophyllide and phytol (PubMed:10611389, PubMed:11950974). Shows a preferential activity toward chlorophyll a (PubMed:11950974). Does not seem to be required for chlorophyll degradation during senescence (PubMed:17996203, PubMed:18349515, PubMed:31779896). May modulate the balance between different plant defense pathways …	TISSUE SPECIFICITY: Expressed in seedlings, leaves, flowers and siliques, but not in roots. {ECO:0000269|PubMed:9501136}.	2003-05-16	9501136; 11130712; 27862469; 14593172; 10611389; 11950974; 15598807; 17996203; 18349515; 21896889; 31779896
O22558	Arabidopsis thaliana (Mouse-ear cress)	FUNCTION: Serine/threonine protein kinase that specifically phosphorylates chloroplast precursor proteins in the cytosol within the cleavable presequences (transit peptides). May be part of a cytosolic regulatory network involved in chloroplast protein import. Does not phosphorylate mitochondrion precursor proteins. Specific for ATP and does not utilize other NTPs (PubMed:16429265, PubMed:1709054…		2015-10-14	10617197; 27862469; 14593172; 17090544; 16429265; 18433157; 19245862; 19376835; 21799034
O22607	Arabidopsis thaliana (Mouse-ear cress)	FUNCTION: Core histone-binding subunit that may target chromatin assembly factors, chromatin remodeling factors and histone deacetylases to their histone substrates in a manner that is regulated by nucleosomal DNA. Component of the flowering autonomous pathway which positively regulates flowering by promoting transcriptional repression of the flowering repressor FLC. May promote histone deacetyla…	TISSUE SPECIFICITY: Expressed in rosette leaves, cauline leaves, main stems and developing fruits. Expressed at higher levels in roots and flowers. {ECO:0000269|PubMed:14745447}.	1998-07-15	14745447; 15911588; 10617197; 27862469; 14593172; 9872415; 8580968; 12548286; 14593187; 14745450; 18223036; 22223895; 22960247; 23394836; 25922987; 29314758; 32392578
O22609	Arabidopsis thaliana (Mouse-ear cress)	FUNCTION: Serine protease that is required at high temperature. May be involved in the degradation of damaged proteins. In vivo, can degrade beta-casein. {ECO:0000269|PubMed:21877139, ECO:0000269|PubMed:9507020}.		2000-12-01	9507020; 10907853; 27862469; 14593172; 11719511; 11299370; 21877139
O22666	Arabidopsis thaliana (Mouse-ear cress)	FUNCTION: UDP-L-arabinose mutase involved in the biosynthesis of cell wall non-cellulosic polysaccharides. Catalyzes the interconvertion of UDP-L-arabinopyranose (UDP-Arap) and UDP-L-arabinofuranose (UDP-Araf). Preferentially catalyzes the formation of UDP-Arap from UDP-Araf. At thermodynamic equilibrium in vitro the ratio of the pyranose form over the furanose form is 95:5. Is not active on othe…	TISSUE SPECIFICITY: Specifically expressed in developing seeds. {ECO:0000269|PubMed:21478444}.	2011-07-27	9536051; 11130713; 27862469; 11910074; 21478444
O22682	Arabidopsis thaliana (Mouse-ear cress)	FUNCTION: S-sulfocysteine synthase that plays an important role in chloroplast function and is essential for light-dependent redox regulation and photosynthetic performance within the chloroplast (PubMed:20179139, PubMed:22829322, PubMed:23333972). Probably unable to interact with SAT and to form the decameric Cys synthase complex (CSC) required for O-acetylserine (thiol)-lyase (OAS-TL) enzymatic…		2000-12-01	11130713; 27862469; 14593172; 10889265; 16307301; 18431481; 18223034; 18024555; 20179139; 22829322; 23333972
O22703	Arabidopsis thaliana (Mouse-ear cress)	FUNCTION: Binds RNA and DNA sequences non-specifically. May be involved in tolerance to cold stress. {ECO:0000269|PubMed:20850334}.	TISSUE SPECIFICITY: Expressed in roots, rosette and cauline leaves, stems, floral buds and flowers. {ECO:0000269|PubMed:20850334}.	2014-11-26	11130712; 27862469; 14593172; 20850334
O22715	Arabidopsis thaliana (Mouse-ear cress)	FUNCTION: Subunit of clathrin-associated adaptor protein complex 1 that plays a role in protein sorting at the trans-Golgi network and early endosomes (TGN/EE). The AP complexes mediate the recruitment of clathrin to membranes and the recognition of sorting signals within the cytosolic tails of transmembrane cargo molecules. Required for KNOLLE localization at the cell plate to mediate cytokinesi…	TISSUE SPECIFICITY: Ubiquitous. {ECO:0000269|PubMed:23543752, ECO:0000269|PubMed:23766365}.	2013-11-13	11130712; 27862469; 14593172; 11598180; 15514068; 14871308; 23543752; 23766365; 23733933
O22752	Arabidopsis thaliana (Mouse-ear cress)	FUNCTION: May be involved in modulation of pathogen defense and leaf cell death. Activity seems to be regulated by Ca(2+)-dependent calmodulin binding and seems not to require heterotrimeric G proteins (By similarity). Controls pollen tube reception in the female gametophyte synergids. {ECO:0000250, ECO:0000269|PubMed:21071669}.	TISSUE SPECIFICITY: Restricted to pollen, synergids, pistils and immature anthers. Also detected in seedlings, leaves, stems and inflorescens. {ECO:0000269|PubMed:16525893, ECO:0000269|PubMed:21071669}.	1999-07-15	10617197; 27862469; 12569425; 16525893; 21071669
O22755	Arabidopsis thaliana (Mouse-ear cress)	FUNCTION: E3 ubiquitin-protein ligase that possess E3 ubiquitin ligase activity in vitro and mediates protein monoubiquitination (Ref.7). Triggers the monoubiquitination of phosphorylated BIK1 in response to pathogen-associated molecular pattern (PAMP) detection (Ref.7). {ECO:0000269|Ref.7}.	TISSUE SPECIFICITY: Expressed in stems, flowers and green siliques. {ECO:0000269|PubMed:9781696}.	2004-08-16	9781696; 10617197; 27862469; 14593172; 11983057; 16557337
O22763	Arabidopsis thaliana (Mouse-ear cress)	FUNCTION: Transcription factor that binds to the C-box-like motif (5'-TGCTGACGTCA-3') and G-box-like motif (5'-CCACGTGGCC-3'), ABRE elements, of gene promoters. Binds to the 5'-ACGT-3' motif of seed storage protein (SSP) encoding gene promoters (e.g. At2S and CRU3) and promotes their expression in seeds when in complex with ABI3 and BZIP53. Involved in the defense responses to the biotrophic path…	TISSUE SPECIFICITY: Expressed in roots, shoots, stems, young leaves, trichomes, hydathodes, siliques, seeds, and flowers, mostly in vascular tissues. {ECO:0000269|PubMed:12657652, ECO:0000269|PubMed:18841482}.	2012-04-18	12657652; 12569427; 10617198; 27862469; 19423640; 14593172; 11906833; 16810321; 16957775; 16709202; 19531597; 18841482; 19261733; 20080816
O22765	Arabidopsis thaliana (Mouse-ear cress)	FUNCTION: The alpha subunit is responsible for the aldol cleavage of indoleglycerol phosphate to indole and glyceraldehyde 3-phosphate (By similarity). Contributes to the tryptophan-independent indole biosynthesis, and possibly to auxin production. {ECO:0000250, ECO:0000269|PubMed:18844775}.	TISSUE SPECIFICITY: Ubiquitously expressed at low levels in seedlings, roots, hypocotyls, cotyledons, stems, leaves, inflorescences, flowers, siliques and seeds. {ECO:0000269|PubMed:18844775}.	2013-01-09	10617198; 27862469; 11910074; 14593172; 18844775; 18375600
O22768	Arabidopsis thaliana (Mouse-ear cress)	FUNCTION: Required for ovule fertilization. {ECO:0000269|PubMed:15634699}.	TISSUE SPECIFICITY: Expressed constitutively in roots, leaves, stems, and flowers. {ECO:0000269|PubMed:12679534}.	2008-12-16	12679534; 10617198; 27862469; 14593172; 12897250; 14600211; 15634699
O22775	Arabidopsis thaliana (Mouse-ear cress)	FUNCTION: Xylosyltransferase specific to UDP-D-xylose that accepts both cellopentaose and cellohexaose as substrates, with a better use of cellohexaose, to produce xyloglucan. Adds preferentially the first xylosyl residue to the fourth glucosyl residue from the reducing end of both acceptors. Transfer one xylose mainly to the second glucose residue from the non-reducing end. The acceptor should h…		2004-04-26	10617198; 27862469; 14593172; 12032363; 16982611; 18544630; 18557833; 22665445; 25392066
O22781	Arabidopsis thaliana (Mouse-ear cress)	FUNCTION: Histone methyltransferase family member that plays a central role in gene silencing (PubMed:15775980, PubMed:16384625, PubMed:19043555, PubMed:24463519, PubMed:27171427). Together with MORC6 and SUVH9, regulates the silencing of some transposable elements (TEs) (PubMed:27171427). According to PubMed:15775980, it is required for normal methylation of 'Lys-9' and 'Lys-27' of histone H3, '…	TISSUE SPECIFICITY: Expressed at low levels in leaves stems and flowers. {ECO:0000269|PubMed:11691919}.	2003-05-09	11691919; 10617197; 27862469; 15775980; 16384625; 19043555; 24463519; 24465213; 27171427
O22784	Arabidopsis thaliana (Mouse-ear cress)	FUNCTION: Modulates cell-to-cell trafficking. {ECO:0000250|UniProtKB:Q8GXV7}.	TISSUE SPECIFICITY: Highly expressed in inflorescence pedacel and shoot apex. Expressed in the outermost L1 layer of the shoot apical meristem and in the epidermis of bulging floral primordia. Within the L1, expression was restricted to the peripheral zone (at protein level). {ECO:0000269|PubMed:19704520}.	2007-07-24	10617197; 27862469; 14593172; 11402176; 19704520; 18215111; 20886105; 25393742
O22785	Arabidopsis thaliana (Mouse-ear cress)	FUNCTION: Probable ubiquitin-protein ligase which is mainly involved pre-mRNA splicing and DNA repair (By similarity). Component of the MAC complex that probably regulates defense responses through transcriptional control and thereby is essential for plant innate immunity. {ECO:0000250|UniProtKB:Q9UMS4, ECO:0000269|PubMed:18393940, ECO:0000269|PubMed:19629177}.		2008-02-26	19629177; 10617197; 27862469; 14593172; 18393940; 18223036
O22788	Arabidopsis thaliana (Mouse-ear cress)	FUNCTION: Probable calcium-binding peroxygenase. May be involved in the degradation of storage lipid in oil bodies, in abiotic stress-related signaling pathway and in drought tolerance through stomatal control under water deficit conditions. {ECO:0000269|PubMed:19467604, ECO:0000269|PubMed:20952421}.	TISSUE SPECIFICITY: Expressed in cotyledons, hypocotyls, leaves, shoots, flowers, stems, siliques, hydatodes, trichome bases and guard cells. Not detected in roots, mature brown siliques or mature dry seeds. {ECO:0000269|PubMed:10965948, ECO:0000269|PubMed:11197322, ECO:0000269|PubMed:19467604, ECO:0000269|PubMed:20952421}.	2012-02-22	10965948; 10617197; 27862469; 14593172; 19423640; 11197322; 19467604; 20952421; 21673513; 22223895
O22793	Arabidopsis thaliana (Mouse-ear cress)	FUNCTION: Involved in plastid rRNA processing and consequently in translation and early chloroplast differentiation (PubMed:12678554). Involved in organellar RNA editing. Required for the processing of multiple editing sites in plastids (PubMed:22411807, PubMed:23818871). {ECO:0000269|PubMed:12678554, ECO:0000269|PubMed:22411807, ECO:0000269|PubMed:23818871}.		2015-04-01	9356517; 12678554; 10617197; 27862469; 14593172; 22411807; 23818871; 24497494; 25583991; 26123918; 25768119; 28213559
O22806	Arabidopsis thaliana (Mouse-ear cress)	FUNCTION: Essential component of the mitotic checkpoint. Required for normal mitosis progression. The mitotic checkpoint delays anaphase until all chromosomes are properly attached to the mitotic spindle. One of its checkpoint functions may be to inhibit the activity of the anaphase-promoting complex/cyclosome (APC/C) by blocking the binding of CDC20 to APC/C (By similarity). {ECO:0000250, ECO:00…	TISSUE SPECIFICITY: Expressed in actively dividing tissues, early in organ development, in young leaves, lateral root primordia and root meristems. {ECO:0000269|PubMed:19710914}.	2013-09-18	10617197; 27862469; 16009969; 19710914; 21687678
O22822	Arabidopsis thaliana (Mouse-ear cress)	FUNCTION: Glycosyltransferase that glucosylates benzoic acid and derivatives. Substrate preference is benzoic acid > salicylic acid (SA) > 3-hydroxybenzoic acid > 4-hydroxybenzoic acid. Catalyzes the formation of both SA 2-O-beta-D-glucoside (SAG) and SA glucose ester (SGE). Has high affinity for the tryptophan precursor anthranilate. Catalyzes the formation of anthranilate glucose ester. Is the …	TISSUE SPECIFICITY: Expressed in seedlings. {ECO:0000269|PubMed:12475971}.	2011-05-31	17085977; 10617197; 27862469; 14593172; 11042215; 11641410; 12475971; 18385129; 18226820; 19669626
O22832	Arabidopsis thaliana (Mouse-ear cress)	FUNCTION: Converts stearoyl-ACP to oleoyl-ACP by introduction of a cis double bond between carbons 9 and 10 of the acyl chain. Required for the activation of certain jasmonic acid (JA)-mediated responses and the repression of the salicylic acid (SA) signaling pathway. {ECO:0000269|PubMed:11309146, ECO:0000269|PubMed:11481500, ECO:0000269|PubMed:14601670, ECO:0000269|PubMed:14615603, ECO:0000269|P…	TISSUE SPECIFICITY: Ubiquitously expressed. {ECO:0000269|PubMed:17072561}.	2010-11-30	11481500; 10617197; 27862469; 14593172; 12232421; 11309146; 14601670; 14615603; 15195945; 15828688; 17072561; 18689444; 18431481; 22223895; 27681170
O22833	Arabidopsis thaliana (Mouse-ear cress)	FUNCTION: Involved in resistance response to the pathogenic oomycetes Phytophthora infestans and Phytophthora capsici and to the pathogenic bacteria Pseudomonas syringae. {ECO:0000269|PubMed:25083911}.		2011-01-11	10617197; 27862469; 14593172; 10350082; 19773388; 25083911
O22834	Arabidopsis thaliana (Mouse-ear cress)			2011-01-11	10617197; 27862469; 10350082; 19773388
O22850	Arabidopsis thaliana (Mouse-ear cress)	FUNCTION: May constitute a glutathione peroxidase-like protective system against oxidative stresses. Involved positively in abscisic acid (ABA) signaling pathway that regulates numerous ABA responses, such as stomatal closure, seed germination and inhibition of vegetative growth. Oxidizes and represses target proteins (e.g. the phosphatase activity of ABI1 and ABI2) when oxidized by H(2)O(2), pro…	TISSUE SPECIFICITY: Ubiquitous. {ECO:0000269|PubMed:14617062}.	2004-03-01	10617197; 27862469; 14593172; 14617062; 16998070
O22854	Arabidopsis thaliana (Mouse-ear cress)	FUNCTION: Accepts electrons from ETF and reduces ubiquinone. May act downstream of IVD and D2HGDH in the degradation of phytol or chlorophyll during dark-induced senescence and sugar starvation. {ECO:0000269|PubMed:16055629, ECO:0000269|PubMed:20501910}.		2014-01-22	10617197; 27862469; 14993207; 16055629; 20501910; 29348240
O22873	Arabidopsis thaliana (Mouse-ear cress)	FUNCTION: Transcription factor that may participate with bZIP34 in the gametophytic control of pollen development. {ECO:0000269|PubMed:27896439}.	TISSUE SPECIFICITY: Ubiquitous. Strongly expressed in mature pollen. {ECO:0000269|PubMed:27896439}.	2017-09-27	9356517; 10617197; 27862469; 14593172; 11906833; 27630107; 27896439
O22893	Arabidopsis thaliana (Mouse-ear cress)	FUNCTION: Galactinol synthase involved in the biosynthesis of raffinose family oligosaccharides (RFOs) that function as osmoprotectants. Promotes plant stress tolerance such as heat, chilling, salinity and methylviologen (MV), a superoxide radical generating drug, by mediating raffinose accumulation, an osmoprotective substance. {ECO:0000269|PubMed:15466240, ECO:0000269|PubMed:18502973}.	TISSUE SPECIFICITY: Accumulates in mature seeds. Expressed in seedlings (axes and cotyledons), meristems, vascular tissues and emerging lateral roots. Present in abscission zones. {ECO:0000269|PubMed:11846875, ECO:0000269|PubMed:15466240}.	2012-09-05	11846875; 10617197; 27862469; 14593172; 15466240; 18502973
O22898	Arabidopsis thaliana (Mouse-ear cress)	FUNCTION: Activation of long-chain fatty acids for both synthesis of cellular lipids, and degradation via beta-oxidation. Acts in both the wax and cutin pathways. Preferentially uses palmitate, palmitoleate, linoleate and eicosenoate. Seems to have a specific activity against very long-chain fatty acid (VLCFA) class with acids longer than 24 carbons (C(24)). {ECO:0000269|PubMed:12228482, ECO:0000…	TISSUE SPECIFICITY: Epidermal-specific expression along the entire stem. In cauline leaves, was expressed over the entire leaf surface, most strongly in trichomes and guard cells, but not in mesophyll cells. In flowers, the expression was detected in the stigma and filaments of the stamens, and in the carpel was expressed specifically in ovaries. In roots, was expressed in primary and lateral roo…	2010-11-30	12177484; 10617197; 27862469; 14593172; 19423640; 12228482; 12805634; 19392700; 20237894
O22901	Arabidopsis thaliana (Mouse-ear cress)	FUNCTION: Transcription factor that modulates the balance between cellular proliferation and differentiation in root growth. Does not act through cytokinin and auxin signaling, but by repressing peroxidase expression in the elongation zone. {ECO:0000269|PubMed:21074051}.	TISSUE SPECIFICITY: Expressed in the root vascular tissue and in root hairs and lateral root caps. Detected at the protein level in all cell files in the elongation zone. {ECO:0000269|PubMed:21074051}.	2008-12-16	10617197; 27862469; 12897250; 14600211; 21074051
O22914	Arabidopsis thaliana (Mouse-ear cress)	FUNCTION: Acts as a linker essential in the assembly of a core complex of PRK/GAPDH. Coordinates the reversible inactivation of chloroplast enzymes GAPDH and PRK during darkness in photosynthetic tissues. {ECO:0000269|PubMed:20399532}.	TISSUE SPECIFICITY: Mostly expressed in flowers, hypocotyl, cotyledons, leaves, stems, and flower stalks. Barely detectable in roots and siliques. Present in root tips and lateral roots. Accumulates in the cotyledons of etiolated seedlings. {ECO:0000269|PubMed:15533878, ECO:0000269|PubMed:18974062}.	2012-05-16	10617197; 27862469; 14593172; 15533878; 18974062; 18431481; 19376835; 20399532
O22921	Arabidopsis thaliana (Mouse-ear cress)	FUNCTION: Transcription factor. Interacts specifically with the W box (5'-(T)TGAC[CT]-3'), a frequently occurring elicitor-responsive cis-acting element (By similarity). Functions with WRKY33 as positive regulator of salt stress response and abscisic acid (ABA) signaling (PubMed:18839316). Plays a partial role in heat stress tolerance (PubMed:19125253). Functions with WRKY26 and WRKY33 as positiv…	TISSUE SPECIFICITY: Highly expressed in roots and at lower levels in leaves, stems and seeds. {ECO:0000269|PubMed:18839316}.	2002-05-15	10617197; 27862469; 14593172; 15990873; 19125253; 18839316; 21336597; 21990940; 22535423
O22932	Arabidopsis thaliana (Mouse-ear cress)	FUNCTION: CIPK serine-threonine protein kinases interact with CBL proteins. Binding of a CBL protein to the regulatory NAF domain of CIPK protein lead to the activation of the kinase in a calcium-dependent manner. Acts as a negative regulator of the plasma membrane proton pump AHA2 by preventing its interaction with 14-3-3 protein. {ECO:0000269|PubMed:17483306}.	TISSUE SPECIFICITY: Expressed in roots and stems, but barely detectable in flowers and siliques. {ECO:0000269|PubMed:11402167, ECO:0000269|PubMed:17483306}.	2004-11-23	11230129; 11402167; 10617197; 27862469; 14593172; 10725350; 12805596; 17483306
O22938	Arabidopsis thaliana (Mouse-ear cress)	FUNCTION: Leucine-rich repeat receptor-like protein kinase that may play a role in vascular tissues development. {ECO:0000250|UniProtKB:Q9SJQ1}.	TISSUE SPECIFICITY: Expressed in the vascular strands of cotyledons, the shoot apex, hypocotyls, roots, leaves, stems and flowers. {ECO:0000269|PubMed:23815750}.	2011-01-11	10617197; 27862469; 20064227; 23815750
O22943	Arabidopsis thaliana (Mouse-ear cress)	FUNCTION: Probable glycosyltransferase regulating the assembly and trafficking of cellulose synthase complexes. {ECO:0000269|PubMed:27277162}.	TISSUE SPECIFICITY: Expressed in cells that are expanding or producing secondary cell walls. {ECO:0000269|PubMed:27277162}.	2016-10-05	10617197; 27862469; 14593172; 27277162
O22971	Arabidopsis thaliana (Mouse-ear cress)	FUNCTION: CIPK serine-threonine protein kinases interact with CBL proteins. Binding of a CBL protein to the regulatory NAF domain of CIPK protein lead to the activation of the kinase in a calcium-dependent manner (By similarity). {ECO:0000250}.		2008-05-20	11230129; 10617197; 27862469; 12805596
O22975	Arabidopsis thaliana (Mouse-ear cress)	FUNCTION: Lysophosphatidic acid acyltransferase which functions in phosphatidic acid biosynthesis. Is highly specific for lysophosphatidic acid and able to use different acyl-CoA donors. May regulate neutral lipid accumulation and participate in the regulation of lipid turnover in vegetative cells. Possesses additional triacylglycerol lipase and phospholipase A2 activities in vitro. Is not active…		2014-09-03	10617198; 27862469; 11910074; 19700561; 20876112
O22993	Arabidopsis thaliana (Mouse-ear cress)	FUNCTION: Functions in chloroplast biogenesis and chloroplast division (PubMed:10417716, PubMed:22900897). Required for plastid development during embryogenesis (PubMed:22900897, PubMed:24964212). Might be involved in chaperone functions or play a structural role in the thylakoid FtsH complex (PubMed:12185496). {ECO:0000269|PubMed:10417716, ECO:0000269|PubMed:22900897, ECO:0000269|PubMed:24964212…		2015-11-11	10617198; 27862469; 16668963; 12232072; 10417716; 12185496; 14996218; 22121866; 22900897; 24964212
O23044	Arabidopsis thaliana (Mouse-ear cress)	FUNCTION: Removal of H(2)O(2), oxidation of toxic reductants, biosynthesis and degradation of lignin, suberization, auxin catabolism, response to environmental stresses such as wounding, pathogen attack and oxidative stress. These functions might be dependent on each isozyme/isoform in each plant tissue.	TISSUE SPECIFICITY: Expressed in root cells.	2002-11-25	12366797; 11130712; 27862469; 14593172; 12034502
O23066	Arabidopsis thaliana (Mouse-ear cress)	FUNCTION: Catalyzes the omega-hydroxylation of various fatty acids (FA). Acts on saturated and unsaturated fatty acids with chain lengths from C12 to C18. Plays a major role in the biosynthesis of extracellular lipids. Involved in the biosynthesis of hydroxylated fatty acids required for cutin biosynthesis, cuticle development and repression of bacterial type III gene expression. {ECO:0000269|Pub…	TISSUE SPECIFICITY: Expressed in leaves, stems, flowers and siliques. Expressed at low levels in roots. Expressed in guard cells of cotyledons and leaves. {ECO:0000269|PubMed:15709153, ECO:0000269|PubMed:19704826}.	1998-12-15	10617198; 27862469; 14593172; 15241470; 15709153; 17427946; 18179651; 19704826
O23078	Arabidopsis thaliana (Mouse-ear cress)	FUNCTION: Hydrolyzes glycerol-phospholipids at the terminal phosphodiesteric bond to generate phosphatidic acids (PA). Plays an important role in various cellular processes, including phytohormone action, vesicular trafficking, secretion, cytoskeletal arrangement, meiosis, tumor promotion, pathogenesis, membrane deterioration and senescence. Can use phosphatidylserine or N-acylphosphatidylethanol…	TISSUE SPECIFICITY: Expressed in stems, and to a lower amount in leaves, flowers and siliques. {ECO:0000269|PubMed:10198096}.	2002-04-03	10617198; 27862469; 10198096; 11891260; 16384909
O23082	Arabidopsis thaliana (Mouse-ear cress)			2010-11-30	10617198; 27862469
O23141	Arabidopsis thaliana (Mouse-ear cress)	FUNCTION: Required for the biosynthesis of putrescine. Catalyzes the first step of polyamine (PA) biosynthesis to produce putrescine from arginine (PubMed:14684170, PubMed:15733873, PubMed:16045477, PubMed:25409942). Is a major contributor to basal arginine decarboxylase (ADC) activity and putrescine biosynthesis (PubMed:25409942). Accumulation of putrescine plays a positive role in salt stress t…		2000-12-01	10617198; 27862469; 14593172; 9680979; 10481069; 12428010; 14684170; 15733873; 16045477; 18701673; 25409942; 27014322; 28109885; 28716421
O23144	Arabidopsis thaliana (Mouse-ear cress)	FUNCTION: Promotes AHA1 plasma membrane ATPase activity by binding to a site different from the 14-3-3 binding site. {ECO:0000269|PubMed:12182706, ECO:0000269|PubMed:16279950}.	TISSUE SPECIFICITY: Strongly expressed in root and shoot vascular systems, particularly in meristematic and sink tissues. Also present in pollen, stigmas and siliques, but not in developing embryos. {ECO:0000269|PubMed:18304198}.	2012-11-28	12182706; 10617198; 27862469; 14593172; 19423640; 16279950; 18304198; 19796364; 19376835
O23145	Arabidopsis thaliana (Mouse-ear cress)	FUNCTION: May mediate extracellular signals to regulate transcription in differentiating cells. {ECO:0000250}.		2000-12-01	9804971; 10809443; 11130713; 27862469
O23147	Arabidopsis thaliana (Mouse-ear cress)	FUNCTION: Polygalacturonase involved in cell separation in the final stages of pod shatter and in anther dehiscence. Not involved in floral organ abscission. {ECO:0000269|PubMed:17928369, ECO:0000269|PubMed:19168715}.	TISSUE SPECIFICITY: Expressed in flower buds and siliques, in the dehiscence zone of anthers (stomium cells) and maturing siliques. Expressed in stigma during pollen tube growth. Not expressed in seeds or in the floral part or leaf abscission zone but found at the junction between the seed and the funiculus at the site of seed abscission. {ECO:0000269|PubMed:11485203, ECO:0000269|PubMed:17010199,…	2009-04-14	11485203; 11130713; 27862469; 11910074; 14593172; 17010199; 17928369; 19168715
O23160	Arabidopsis thaliana (Mouse-ear cress)	FUNCTION: Transcription factor that functions in salt stress response. Acts as a negative regulator of NHX7/SOS1 and CBL4/SOS3 induction in response to salt stress (PubMed:23809151). In response to auxin, activates the transcription of the auxin-responsive gene IAA19. The IAA19 transcription activation by MYB73 is enhanced by direct interaction between MYB73 and PYL8 (PubMed:24894996). {ECO:00002…		2017-12-20	9461215; 10617198; 27862469; 14593172; 9839469; 11597504; 23809151; 24894996
O23166	Arabidopsis thaliana (Mouse-ear cress)	FUNCTION: Thiol-disulfide oxidoreductase that participates in various redox reactions in the chloroplast. Mediates the reduction of PSI-N in the thylakoid lumen. May interact and probably reduce other target proteins of the thylakoid membrane, such as FTSH2, FTSH8, LHCB5, atpA, atpB, atpE, petA and petC. Involved in the biogenesis of the plastid cytochrome b6f complex. Reducing equivalents are pr…		2010-06-15	11701887; 9461215; 10617198; 27862469; 14593172; 16997915; 19825616; 25412899
O23171	Arabidopsis thaliana (Mouse-ear cress)	FUNCTION: Methylesterase shown to have carboxylesterase activity, methyl indole-3-acetic acid (MeIAA) esterase activity, methyl salicylate (MeSA) esterase activity and methyl jasmonate (MeJA) esterase activity in vitro. Required to convert methyl salicylate (MeSA) to salicylic acid (SA) as part of the signal transduction pathways that activate systemic acquired resistance in systemic tissue. MeSA…		2012-07-11	9461215; 10617198; 27862469; 11910074; 14593172; 18643994; 18467465
O23174	Arabidopsis thaliana (Mouse-ear cress)	FUNCTION: Participates in the second catalytic step of pre-mRNA splicing, when the free hydroxyl group of exon I attacks the 3'-splice site to generate spliced mRNA and the excised lariat intron (By similarity). Splicing factor acting as a negative regulator of seedling photomorphogenesis by antagonizing PHYB signaling to promote light-induced hypocotyl elongation (PubMed:35222493). Prevents the …		2007-05-29	9461215; 10617198; 27862469; 14593172; 15937226; 35222493
O23179	Arabidopsis thaliana (Mouse-ear cress)	FUNCTION: Possesses non-specific lipolytic acyl hydrolase (LAH) activity. Catalyzes the hydrolysis of the neutral lipids monogalactosyldiacylglycerol (MGDG), digalactosyldiacylglycerol (DGDG) and phosphatidylglycerol (PG), and less efficiently the polar lipids phosphatidylcholine (PC) and phosphatidylinositol (PI), but not the storage lipid triacylglycerol (TAG). May play a role in root developme…	TISSUE SPECIFICITY: Expressed specifically in roots and root hairs. {ECO:0000269|PubMed:12226489, ECO:0000269|PubMed:20053799}.	2014-03-19	9461215; 10617198; 27862469; 10094464; 12226489; 20053799
O23180	Arabidopsis thaliana (Mouse-ear cress)	FUNCTION: Possesses non-specific lipolytic acyl hydrolase (LAH) activity. Catalyzes the hydrolysis of the neutral lipids monogalactosyldiacylglycerol (MGDG), digalactosyldiacylglycerol (DGDG) and phosphatidylglycerol (PG), and less efficiently the polar lipids phosphatidylcholine (PC) and phosphatidylinositol (PI), but not the storage lipid triacylglycerol (TAG). May play a role in root developme…	TISSUE SPECIFICITY: Expressed in roots, cotyledons and leaves. {ECO:0000269|PubMed:20053799}.	2014-03-19	9461215; 10617198; 27862469; 20053799
O23181	Arabidopsis thaliana (Mouse-ear cress)	FUNCTION: Possesses non-specific lipolytic acyl hydrolase (LAH) activity. Catalyzes the hydrolysis of the neutral lipids monogalactosyldiacylglycerol (MGDG), digalactosyldiacylglycerol (DGDG) and phosphatidylglycerol (PG), and less efficiently the polar lipids phosphatidylcholine (PC) and phosphatidylinositol (PI), but not the storage lipid triacylglycerol (TAG). May play a role in root developme…	TISSUE SPECIFICITY: Expressed specifically in the stigma, ovary and funiculus of the ovary. {ECO:0000269|PubMed:12226489, ECO:0000269|PubMed:20053799}.	2014-03-19	9461215; 10617198; 27862469; 14593172; 12226489; 20053799
O23240	Arabidopsis thaliana (Mouse-ear cress)	FUNCTION: Catalyzes the oxidation of (R)-2-hydroxyglutarate to 2-oxoglutarate. May be involved in the catabolism of propionyl-CoA derived from beta-oxidation. Involved in degradation of lysine for the supply of carbon and electrons to the ETF/ETFQO complex during dark-induced sugar starvation. {ECO:0000269|PubMed:19586914, ECO:0000269|PubMed:20501910, ECO:0000269|PubMed:21296880}.		2010-04-20	9461215; 10617198; 27862469; 14593172; 19586914; 20501910; 21296880; 25732537
O23252	Arabidopsis thaliana (Mouse-ear cress)	FUNCTION: Component of the protein complex eIF4F, which is involved in the recognition of the mRNA cap, ATP-dependent unwinding of 5'-terminal secondary structure and recruitment of mRNA to the ribosome (PubMed:9680993). Recognizes and binds the 7-methylguanosine-containing mRNA cap during an early step in the initiation of protein synthesis and facilitates ribosome binding by inducing the unwind…	TISSUE SPECIFICITY: Expressed in all tissues except in the cells of the specialization zone of the roots. {ECO:0000269|PubMed:9680993}.	1998-07-15	9680993; 10617198; 27862469; 14593172; 16343979; 28362261; 29504210; 30784179
O23254	Arabidopsis thaliana (Mouse-ear cress)	FUNCTION: Catalyzes the interconversion of serine and glycine with the conversion of tetrahydrofolate (THF) into 5,10-methylene-THF. {ECO:0000269|PubMed:31873125}.	TISSUE SPECIFICITY: Mostly expressed in flowers, less abundant in roots, inflorescence stems, and siliques, and barely detectable in leaves. {ECO:0000269|PubMed:10806255}.	2013-05-29	9461215; 10617198; 27862469; 14593172; 10806255; 12730263; 17272265; 20518745; 22223895; 23232097; 31873125
O23255	Arabidopsis thaliana (Mouse-ear cress)	FUNCTION: Essential protein during embryogenesis (PubMed:15266054). Adenosylhomocysteine is a competitive inhibitor of S-adenosyl-L-methionine-dependent methyl transferase reactions; therefore adenosylhomocysteinase may play a key role in the control of methylations via regulation of the intracellular concentration of adenosylhomocysteine (PubMed:15659630). Required for DNA methylation-dependent …		1998-12-15	15659630; 9461215; 10617198; 27862469; 14593172; 15266054
O23273	Arabidopsis thaliana (Mouse-ear cress)	FUNCTION: Maintains chromatin CpG methylation that plays a role in genomic imprinting, regulation of embryogenesis and seed viability. Required for proper patterns of CG DNA methylation in dividing cells (By similarity). {ECO:0000250}.	TISSUE SPECIFICITY: Expressed at low levels in vegetative and floral organs. {ECO:0000269|PubMed:10579493}.	2014-09-03	10579493; 9461215; 10617198; 27862469; 19292762; 21257907
O23299	Arabidopsis thaliana (Mouse-ear cress)	FUNCTION: Able to isomerize both 3-cis and 3-trans double bonds into the 2-trans form in a range of enoyl-CoA species. Essential for the beta oxidation of unsaturated fatty acids (PubMed:18657232). Involved with IBR1 and IBR3 in the peroxisomal beta-oxidation of indole-3-butyric acid (IBA) to form indole-3-acetic acid (IAA), a biologically active auxin (PubMed:20562230). {ECO:0000269|PubMed:18657…		2015-04-01	9461215; 10617198; 27862469; 14593172; 17951448; 18725356; 18657232; 20562230
O23304	Arabidopsis thaliana (Mouse-ear cress)	FUNCTION: Ser/Thr protein kinase mediating a primary step for phototropin signaling in guard cells. Essential for stomatal opening. {ECO:0000269|PubMed:23811955}.	TISSUE SPECIFICITY: Expressed in guard cells. Not detected in mesophyll cells. {ECO:0000269|PubMed:23811955}.	2013-10-16	9461215; 10617198; 27862469; 23811955; 28358053
O23310	Arabidopsis thaliana (Mouse-ear cress)	FUNCTION: Component of the NF-Y/HAP transcription factor complex (By similarity). The NF-Y complex stimulates the transcription of various genes by recognizing and binding to a CCAAT motif in promoters (By similarity). Promotes the expression of heat stress-inducible genes by contributing to the formation of a heat stress-specific transcriptional complex with NF-Y subunits (e.g. DPB3-1, NF-YA2 an…	TISSUE SPECIFICITY: Ubiquitous (PubMed:11250072). Expressed in seedlings, petioles, hypocotyls, reproductive organ tissues and leaves (PubMed:25490919). {ECO:0000269|PubMed:11250072, ECO:0000269|PubMed:25490919}.	2005-11-08	9461215; 10617198; 27862469; 11910074; 14593172; 11250072; 11867211; 25490919; 28119722
O23349	Arabidopsis thaliana (Mouse-ear cress)	FUNCTION: Oxidizes preferentially the aliphatic diamine putrescine with production of the corresponding aldehyde, ammonia and hydrogen peroxide. May be involved in the regulation of developmental programmed cell death (PCD) in both vascular tissue and the root cap (PubMed:9681017). Required for jasmonic acid-(MeJA) mediated early protoxylem differentiation associated with putrescine levels reduct…	TISSUE SPECIFICITY: Expressed in the vascular tissues at the division/differentiation transition zone. {ECO:0000269|PubMed:25883242}.	2016-11-30	9681017; 9461215; 10617198; 27862469; 25883242
O23372	Arabidopsis thaliana (Mouse-ear cress)	FUNCTION: Histone methyltransferase specifically required for trimethylation of 'Lys-4' of histone H3 (H3K4me3) and is crucial for both sporophyte and gametophyte development (PubMed:20937886, PubMed:21037105). Function as a diurnal 'writer' to counteract the nocturne 'eraser' demethylase activity of JMJ14 thus orchestrating the circadian rythm of histone modifications (e.g. H3K4me3) and modulati…	TISSUE SPECIFICITY: Expressed in roots, leaves, stems and inflorescences. {ECO:0000269|PubMed:20937886}.	2006-05-02	9461215; 10617198; 27862469; 11691919; 21037105; 20937886; 31429787
O23393	Arabidopsis thaliana (Mouse-ear cress)	FUNCTION: Monitors brassinosteroids (BR) responses and homeostasis, particularly in the root and hypocotyl in darkness (PubMed:22544867, PubMed:22956280). Promotes flavonoid biosynthesis (PubMed:22956280). {ECO:0000269|PubMed:22544867, ECO:0000269|PubMed:22956280}.	TISSUE SPECIFICITY: Mostly expressed in roots (particularly in the root elongation zone), and, to a lower extent, in seedling, leaves (especially in hydathodes), siliques (e.g. in developing seeds) and flowers. {ECO:0000269|PubMed:22544867, ECO:0000269|PubMed:22956280}.	2017-06-07	9461215; 10617198; 27862469; 22956280; 22544867
O23403	Arabidopsis thaliana (Mouse-ear cress)	FUNCTION: Photosystem I assembly factor that assists the proper folding and integration of PsaB and PsaA into the thylakoid membrane. {ECO:0000269|PubMed:23221595}.		2001-05-04	9461215; 10617198; 27862469; 11719511; 17827269; 18431481; 23221595
O23404	Arabidopsis thaliana (Mouse-ear cress)	FUNCTION: Formation of phosphoenolpyruvate. May be involved in regulating the flux of carbon into starch and fatty acids of seeds and in the remobilization of nitrogen reserves in senescing leaves. {ECO:0000269|PubMed:15272878, ECO:0000269|PubMed:16915520, ECO:0000269|PubMed:21414960, ECO:0000269|PubMed:21883547}.	TISSUE SPECIFICITY: Isoform 1 is expressed in leaves, flowers and siliques. Isoform 2 is found in cotyledons, rosette and cauline leaves, petioles, flowers and siliques. {ECO:0000269|PubMed:16915520}.	2008-07-01	16915520; 9461215; 10617198; 27862469; 19423640; 15272878; 17272265; 18433157; 19245862; 19376835; 21414960; 21883547; 22223895
O23463	Arabidopsis thaliana (Mouse-ear cress)	FUNCTION: Transcription activator (PubMed:14581622). Binds to the DNA consensus sequence 5'-[ACG]CGCG[GTC]-3' (By similarity). Regulates transcriptional activity in response to calcium signals (Probable). Binds calmodulin in a calcium-dependent manner (By similarity). Involved in response to cold. Contributes together with CAMTA3 to the positive regulation of the cold-induced expression of DREB1A…	TISSUE SPECIFICITY: Expressed in roots, stems, leaves, pollen, top of sepals and siliques. {ECO:0000269|PubMed:12218065, ECO:0000269|PubMed:14581622}.	2006-01-24	9461215; 10617198; 27862469; 14593172; 11925432; 12218065; 14581622; 11782485; 28351986
O23507	Arabidopsis thaliana (Mouse-ear cress)	FUNCTION: Matrix metalloproteinases (MMPs) or matrixins may play a role in the degradation and remodeling of the extracellular matrix (ECM) during development or in response to stresses (PubMed:10574937). Can cleave myelin basic protein as well as fluorigenic peptide substrates, McaPLANvaDpaAR-NH(2) and McaPChaGNvaHADpa-NH(2) 4-fold more efficiently than McaPLGLDpaAR-NH(2) (QF24) (PubMed:10574937…	TISSUE SPECIFICITY: Mostly expressed in flowers, roots and stems, and, to a lower extent, in leaves. {ECO:0000269|PubMed:10574937}.	2015-07-22	9461215; 10617198; 27862469; 14593172; 10574937; 24156403
O23512	Arabidopsis thaliana (Mouse-ear cress)	FUNCTION: Involved in the chlorophyll breakdown by its action in fluorescent chlorophyll catabolites (FCCs) demethylation (PubMed:22147518, PubMed:23723324, PubMed:24302623). Demethylates the C13(2)-carboxymethyl group present at the isocyclic ring of chlorophyll (PubMed:22147518). Uses primary fluorescent dioxobilin-type chlorophyll catabolite (pFDCC) as substrate to produce O13(4)-desmethyl pFD…		2010-02-09	9461215; 10617198; 27862469; 14993207; 16384908; 18467465; 22147518; 23723324; 24302623; 27109476
O23523	Arabidopsis thaliana (Mouse-ear cress)	FUNCTION: Ribosome-binding protein that acts as a regulator of mRNA translation by promoting ribosome inactivation (By similarity). Binds RNA (PubMed:25783413). Regulates responses to abscisic acid (ABA) (PubMed:25783413). Promotes stomata closure in drought conditions (PubMed:25783413). Involved in resistance to salt and drought stresses via the accumulation of Pro (PubMed:25783413). {ECO:000025…	TISSUE SPECIFICITY: Expressed in seedlings, leaves, roots, inflorescences, and siliques (PubMed:25783413). Constitutively expressed in seedlings and roots (PubMed:11905967). {ECO:0000269|PubMed:11905967, ECO:0000269|PubMed:25783413}.	2016-11-30	11905967; 9461215; 10617198; 27862469; 14593172; 19376835; 22223895; 25783413
O23530	Arabidopsis thaliana (Mouse-ear cress)	FUNCTION: Disease resistance protein of the TIR-NB-LRR-type (PubMed:14576290). Part of the RPP5 locus that contains a cluster of several paralogous disease resistance (R) genes (PubMed:14576290). Resistance proteins guard the plant against pathogens that contain an appropriate avirulence protein via an indirect interaction with this avirulence protein (PubMed:14576290). That triggers a defense sy…	TISSUE SPECIFICITY: Expressed in guard cells and epidermal cells, but not detected in mesophyll cells. {ECO:0000269|PubMed:22454454}.	2010-10-05	21079790; 9461215; 10617198; 27862469; 14576290; 15031411; 17977156; 17890374; 19797048; 20332379; 20647385; 20439546; 22158819; 22454454; 22248079; 23803746; 24889324; 25966763; 26867179; 28499073; 31439792; 27818198
O23553	Arabidopsis thaliana (Mouse-ear cress)	FUNCTION: Beta-amylase activity. No alpha-amylase activity. Involved in cold resistance. Mediates the accumulation of maltose upon freezing stress, thus contributing to the protection of the photosynthetic electron transport chain. Plays a role in the circadian-regulated starch degradation and maltose metabolism in chloroplasts, especially at night. More active on phosphorylated glucan. Interacts…	TISSUE SPECIFICITY: Expressed in vascular tissue of cotyledons, leaves, petioles, stems, petals, siliques and roots, particularly in phloem, as well as in photosynthetic tissues. {ECO:0000269|PubMed:20153546}.	2010-04-20	10652124; 9461215; 10617198; 27862469; 14593172; 16297066; 16055686; 16698902; 17031512; 17631522; 18390594; 19664588; 20153546
O23627	Arabidopsis thaliana (Mouse-ear cress)	FUNCTION: Catalyzes the ATP-dependent ligation of glycine to the 3'-end of its cognate tRNA, via the formation of an aminoacyl-adenylate intermediate (Gly-AMP). Also produces diadenosine tetraphosphate (Ap4A), a universal pleiotropic signaling molecule needed for cell regulation pathways, by direct condensation of 2 ATPs. Thereby, may play a special role in Ap4A homeostasis. {ECO:0000250|UniProtK…		1998-07-15	11130712; 27862469; 14593172; 11278923; 22223895
O23629	Arabidopsis thaliana (Mouse-ear cress)	FUNCTION: Core component of nucleosome. Nucleosomes wrap and compact DNA into chromatin, limiting DNA accessibility to the cellular machineries which require DNA as a template. Histones thereby play a central role in transcription regulation, DNA repair, DNA replication and chromosomal stability. DNA accessibility is regulated via a complex set of post-translational modifications of histones, als…		2006-05-30	9414552; 11130713; 27862469; 14593172; 17554311; 17691833
O23647	Arabidopsis thaliana (Mouse-ear cress)	FUNCTION: Catalyzes the formation of the alpha-1,6-glucosidic linkages in starch by scission of a 1,4-alpha-linked oligosaccharide from growing alpha-1,4-glucan chains and the subsequent attachment of the oligosaccharide to the alpha-1,6 position. {ECO:0000269|PubMed:17028209}.	TISSUE SPECIFICITY: Mostly expressed in roots, stems, seeds, inflorescences, flowers and leaves, and, to a lower extent, in seedlings. {ECO:0000269|PubMed:17698298, ECO:0000269|PubMed:8616246}.	2012-01-25	10617197; 27862469; 14593172; 8616246; 17028209; 17698298; 18431481
O23653	Arabidopsis thaliana (Mouse-ear cress)	FUNCTION: Involved in the first step of essential amino acids lysine, threonine, methionine and isoleucine synthesis via the aspartate-family pathway.	TISSUE SPECIFICITY: Expressed in stems, leaves, floral organs and young seedlings. {ECO:0000269|PubMed:9207844}.	2006-09-05	9207844; 9501997; 27862469; 17140415
O23654	Arabidopsis thaliana (Mouse-ear cress)	FUNCTION: Catalytic subunit of the peripheral V1 complex of vacuolar ATPase. V-ATPase vacuolar ATPase is responsible for acidifying a variety of intracellular compartments in eukaryotic cells.		1998-07-15	11130712; 27862469; 14593172; 11950611; 17151019; 17272265; 20543027
O23661	Arabidopsis thaliana (Mouse-ear cress)	FUNCTION: Auxin response factors (ARFs) are transcriptional factors that bind specifically to the DNA sequence 5'-TGTCTC-3' found in the auxin-responsive promoter elements (AuxREs). Could act as transcriptional activator or repressor. Formation of heterodimers with Aux/IAA proteins may alter their ability to modulate early auxin response genes expression. Involved in the establishment or elaborat…	TISSUE SPECIFICITY: Expressed in the whole plant. {ECO:0000269|PubMed:10476078, ECO:0000269|PubMed:9409666}.	2004-04-13	9188533; 9409666; 10617197; 27862469; 14593172; 16227452; 10476078; 10952886; 12036261; 18986826; 19956801; 27334696
O23674	Arabidopsis thaliana (Mouse-ear cress)	FUNCTION: Plant type III polyketide synthases (PKSs) that catalyzes the condensation of malonyl-CoA units with various CoA ester starter molecules to generate a diverse array of natural products including long-chain alkyl alpha-pyrones. Accepts up to C(20) chain-length fatty acyl CoAs as starter substrates, and carries out sequential condensations with malonyl-CoA to produce triketide and tetrake…	TISSUE SPECIFICITY: Expressed in flowers and flower buds (at protein level), and, at very low levels, in roots, seedlings, leaves and stems (PubMed:20442277, PubMed:21193570). Mostly confined to anther tapetal cells (PubMed:23632852). {ECO:0000269|PubMed:20442277, ECO:0000269|PubMed:21193570, ECO:0000269|PubMed:23632852}.	2015-04-29	11130712; 27862469; 17611127; 19043200; 21193570; 20442277; 23632852
O23676	Arabidopsis thaliana (Mouse-ear cress)	FUNCTION: Core component of the splicing-dependent multiprotein exon junction complex (EJC) deposited at splice junctions on mRNAs. The EJC is a dynamic structure consisting of core proteins and several peripheral nuclear and cytoplasmic associated factors that join the complex only transiently either during EJC assembly or during subsequent mRNA metabolism. The EJC marks the position of the exon…	TISSUE SPECIFICITY: Expressed in root and shoot meristems, cotyledons, vascular tissues of leaves, receptacle of flowers and siliques, and pollen grains. {ECO:0000269|PubMed:21676911}.	1999-07-15	24416299; 11130712; 27862469; 14593172; 16953428; 19435936; 21676911; 22223895; 26867216
O23680	Arabidopsis thaliana (Mouse-ear cress)	FUNCTION: GTPase involved in protein precursor import into chloroplasts. Seems to recognize chloroplast-destined precursor proteins and regulate their presentation to the translocation channel through GTP hydrolysis. Binds GTP, GDP, XTP, but not ATP. Probably specialized in the import of nuclear encoded photosynthetic preproteins from the cytoplasm to the chloroplast, especially during early deve…	TISSUE SPECIFICITY: Mostly expressed in seedlings and flowers, and, to a lower extent, in roots, stems, and leaves. {ECO:0000269|PubMed:10998188, ECO:0000269|PubMed:12897258}.	2008-10-14	10998188; 11130712; 27862469; 14593172; 11549763; 11553737; 12473690; 12741849; 12782294; 12869544; 12951325; 12897258; 12766230; 15053763; 15773849; 16412428; 16435266; 18054337; 17261588; 23118188; 17337454; 18541539; 18400179
O23702	Arabidopsis thaliana (Mouse-ear cress)	FUNCTION: Involved in controlling the equilibrium between tubular and stacked structures in the Golgi complex (By similarity). Required for cortical microtubules (MTs) arrangement that confers cell shape. Cooperatively with IPGA1, negatively regulates cortical microtubules (CMTs) organization in response to mechanical stress and modulates pavement cells morphogenesis leading to puzzle shape, prob…	TISSUE SPECIFICITY: Expressed in cotyledons, leaves, roots, stems and floral buds. {ECO:0000269|PubMed:11889033, ECO:0000269|PubMed:11889034, ECO:0000269|PubMed:21801251}.	2011-05-31	11889033; 9666060; 11130712; 27862469; 14593172; 8625845; 9736998; 10572032; 12079678; 11889034; 11978864; 17972097; 19843316; 21801251; 23368817; 23672620; 32004461; 35975703
O23710	Arabidopsis thaliana (Mouse-ear cress)	FUNCTION: The proteasome is a multicatalytic proteinase complex which is characterized by its ability to cleave peptides with Arg, Phe, Tyr, Leu, and Glu adjacent to the leaving group at neutral or slightly basic pH. The proteasome has an ATP-dependent proteolytic activity.		2005-11-22	9373170; 9611183; 10819329; 27862469; 14593172; 10363660; 20516081
O23712	Arabidopsis thaliana (Mouse-ear cress)	FUNCTION: The proteasome is a multicatalytic proteinase complex which is characterized by its ability to cleave peptides with Arg, Phe, Tyr, Leu, and Glu adjacent to the leaving group at neutral or slightly basic pH. The proteasome has an ATP-dependent proteolytic activity. May play a role in thiol biosynthesis and arsenic tolerance in association with PAF1/ARS5. {ECO:0000269|PubMed:19453443}.		2000-12-08	9611183; 11130712; 27862469; 14593172; 9373170; 10363660; 14623884; 19453443; 20516081
O23715	Arabidopsis thaliana (Mouse-ear cress)	FUNCTION: The proteasome is a multicatalytic proteinase complex which is characterized by its ability to cleave peptides with Arg, Phe, Tyr, Leu, and Glu adjacent to the leaving group at neutral or slightly basic pH. The proteasome has an ATP-dependent proteolytic activity.	TISSUE SPECIFICITY: Ubiquitous low levels. {ECO:0000269|PubMed:11277426, ECO:0000269|PubMed:9611183}.	1998-12-15	9373170; 9611183; 10617197; 27862469; 14593172; 11277426; 10363660; 14623884; 20516081; 22223895
O23722	Arabidopsis thaliana (Mouse-ear cress)	FUNCTION: Performs the first committed step in the biosynthesis of isoprene-containing compounds such as sterols and terpenoids (PubMed:10344201, PubMed:26216978). Is specific for (R)-5-diphosphomevalonate (MVAPP). The catalytic efficiency with (R)-5-phosphomevalonate (MVAP) as substrate is 10000-fold lower than for MVAPP (PubMed:26216978). Can complement a yeast mutant defective in MVD activity …		2016-02-17	10344201; 10617197; 27862469; 14593172; 21655959; 24327557; 26216978; 31268677
O24407	Arabidopsis thaliana (Mouse-ear cress)	FUNCTION: Aux/IAA proteins are short-lived transcriptional factors that function as repressors of early auxin response genes at low auxin concentrations. Repression is thought to result from the interaction with auxin response factors (ARFs), proteins that bind to the auxin-responsive promoter element (AuxRE). Formation of heterodimers with ARF proteins may alter their ability to modulate early a…		2000-12-01	9342315; 11130713; 27862469; 14593172; 12036262; 14742873
O24408	Arabidopsis thaliana (Mouse-ear cress)	FUNCTION: Aux/IAA proteins are short-lived transcriptional factors that function as repressors of early auxin response genes at low auxin concentrations. Repression is thought to result from the interaction with auxin response factors (ARFs), proteins that bind to the auxin-responsive promoter element (AuxRE). Formation of heterodimers with ARF proteins may alter their ability to modulate early a…		2000-12-01	11130712; 27862469; 14593172; 9342315; 12036262; 14742873; 18258861
O24409	Arabidopsis thaliana (Mouse-ear cress)	FUNCTION: Aux/IAA proteins are short-lived transcriptional factors that function as repressors of early auxin response genes at low auxin concentrations. Repression is thought to result from the interaction with auxin response factors (ARFs), proteins that bind to the auxin-responsive promoter element (AuxRE). Formation of heterodimers with ARF proteins may alter their ability to modulate early a…		2000-12-01	10819329; 11130713; 27862469; 9342315; 14729917; 12036262; 14742873; 16901781
O24410	Arabidopsis thaliana (Mouse-ear cress)	FUNCTION: Aux/IAA proteins are short-lived transcriptional factors that function as repressors of early auxin response genes at low auxin concentrations. Repression is thought to result from the interaction with auxin response factors (ARFs), proteins that bind to the auxin-responsive promoter element (AuxRE). Formation of heterodimers with ARF proteins may alter their ability to modulate early a…		2000-12-01	10617197; 27862469; 11910074; 14593172; 9342315; 12036262; 14742873
O24412	Arabidopsis thaliana (Mouse-ear cress)	FUNCTION: Acts as a regulatory subunit of the 26S proteasome which is involved in the ATP-dependent degradation of ubiquitinated proteins (By similarity). Required for innate immunity. {ECO:0000250, ECO:0000269|PubMed:22577987}.	TISSUE SPECIFICITY: Ubiquitous with highest expression in flowers. {ECO:0000269|PubMed:14623884, ECO:0000269|PubMed:17028202}.	2000-05-30	9341143; 14623884; 9330910; 27862469; 14593172; 17028202; 20516081; 22577987
O24456	Arabidopsis thaliana (Mouse-ear cress)	FUNCTION: Major component of the RACK1 regulatory proteins that play a role in multiple signal transduction pathways. Involved in multiple hormone responses and developmental processes (PubMed:16829549, PubMed:18715992, PubMed:18947417). MAPK cascade scaffolding protein involved in the protease IV and ArgC signaling pathway but not the flg22 pathway (PubMed:25731164). {ECO:0000269|PubMed:16829549…	TISSUE SPECIFICITY: Widely expressed. {ECO:0000269|PubMed:16829549, ECO:0000269|PubMed:18947417}.	1998-07-15	11130712; 27862469; 14593172; 19423640; 16829549; 18947417; 22068106; 23435172; 36423343; 18715992; 25731164
O24495	Arabidopsis thaliana (Mouse-ear cress)	FUNCTION: Thiolesterase that catalyzes the hydrolysis of S-D-lactoyl-glutathione to form glutathione and D-lactic acid.	TISSUE SPECIFICITY: Mainly expressed in roots, flowers and flower buds. Also detected in leaves. {ECO:0000269|PubMed:9349270}.	1998-12-15	9349270; 10617197; 27862469; 14593172
O24496	Arabidopsis thaliana (Mouse-ear cress)	FUNCTION: Thiolesterase that catalyzes the hydrolysis of S-D-lactoyl-glutathione to form glutathione and D-lactic acid. {ECO:0000269|PubMed:11085979, ECO:0000269|PubMed:14529289, ECO:0000269|PubMed:19834746}.	TISSUE SPECIFICITY: Mainly expressed in flowers and flower buds. Also detected in roots and leaves. {ECO:0000269|PubMed:9349270}.	1998-12-15	9349270; 9065762; 11130713; 27862469; 14593172; 11085979; 14529289; 19834746
O24520	Arabidopsis thaliana (Mouse-ear cress)	FUNCTION: Phytoglobin that reduces nitrite to nitric oxide (NO) under anoxic conditions (e.g. during flooding or in waterlogged soil) (By similarity). May not function as an oxygen storage or transport protein (By similarity). Has an unusually high affinity for O(2) through an hexacoordinate heme iron because of a very low dissociation constant (By similarity). {ECO:0000250|UniProtKB:O04986, ECO:…	TISSUE SPECIFICITY: Expressed in roots and rosette leaves. {ECO:0000269|PubMed:9342391}.	2001-12-05	9342391; 10617197; 27862469; 14593172; 23485912
O24527	Arabidopsis thaliana (Mouse-ear cress)	FUNCTION: Serine/threonine-protein kinase (PubMed:30212650). Regulates organ size in coordination with MOB1A by modulating cell proliferation and cell expansion, possibly by facilitating cell cycle exit (PubMed:26685188). Positive regulator of the pathogen-associated molecular pattern (PAMP, e.g. flg22)-triggered immunity (PTI) signaling by stabilizing BIK1 and activating RBOHD by phosphorylation…	TISSUE SPECIFICITY: Mostly expressed in mature tissues of roots, shoots, hypocotyls, cotyledons, stems, leaves and flowers, as well as in the shoot apical meristem (SAM). {ECO:0000269|PubMed:26685188}.	2022-02-23	11130712; 27862469; 14593172; 26685188; 30212650
O24600	Arabidopsis thaliana (Mouse-ear cress)	FUNCTION: Nuclear-encoded DNA-dependent RNA polymerase that catalyzes the transcription of DNA into RNA in chloroplasts using the four ribonucleoside triphosphates as substrates (Probable). Required for chloroplast development and leaf mesophyll cell proliferation (PubMed:16698900). {ECO:0000269|PubMed:16698900, ECO:0000305|PubMed:16698900}.		1998-12-15	9242608; 10617197; 27862469; 10205908; 11258484; 16698900
O24606	Arabidopsis thaliana (Mouse-ear cress)	FUNCTION: Transcription factor acting as a positive regulator in the ethylene response pathway, by promoting histone acetylation in an ENAP1-dependent manner, thus accelerating the expression of ethylene-responsive genes (PubMed:28874528). Binds DNA (PubMed:26352699). Is required for ethylene responsiveness in adult plant tissues. Binds a primary ethylene response element present in the ETHYLENE-…		2003-09-26	9215635; 10819329; 27862469; 14593172; 9851977; 17526916; 18273012; 25822663; 27694846; 28874528; 28600557; 26352699
O24610	Arabidopsis thaliana (Mouse-ear cress)	FUNCTION: Regulatory subunit of the condensin-2 complex, a complex which establishes mitotic chromosome architecture and is involved in physical rigidity of the chromatid axis (By similarity). May promote the resolution of double-strand DNA catenanes (intertwines) between sister chromatids (By similarity). Required for plant vigor, fertility, chromatin condensation and sister chromatid cohesion b…	TISSUE SPECIFICITY: Present in buds. {ECO:0000269|PubMed:25065716}.	2022-02-23	9461215; 10617198; 27862469; 9358062; 22855829; 23929493; 25065716; 27385818
O24617	Arabidopsis thaliana (Mouse-ear cress)	FUNCTION: Component of the post-replicative DNA mismatch repair system (MMR). Forms three different heterodimers: MutS alpha (MSH2-MSH6 heterodimer), MutS beta (MSH2-MSH3 heterodimer) and MutS gamma (MSH2-MSH7 heterodimer) which binds to DNA mismatches thereby initiating DNA repair. MutS alpha and MutS beta recognize single base mismatches and trinucleotide insertion-deletion loops (IDL) in the D…		1998-12-15	9342879; 10517319; 10819329; 10907853; 27862469; 10852942; 11550901; 12970498; 14530450; 16311517; 16507082; 17294256; 21307385
O24621	Arabidopsis thaliana (Mouse-ear cress)	FUNCTION: Sigma factors are initiation factors that promote the attachment of plastid-encoded RNA polymerase (PEP) to specific initiation sites and are then released. {ECO:0000269|PubMed:10734058, ECO:0000269|PubMed:12602869}.	TISSUE SPECIFICITY: Highly expressed in leaves, to a lower extent in cotyledons, and barely expressed in roots. Present in seeds, seedlings and etiolated plantlets. {ECO:0000269|PubMed:10946105, ECO:0000269|PubMed:12602869, ECO:0000269|PubMed:15807777, ECO:0000269|PubMed:9405719}.	2012-07-11	9280303; 9405719; 10946105; 11130713; 27862469; 14593172; 10555304; 10734058; 11959137; 12602869; 15807777; 18532976
O24629	Arabidopsis thaliana (Mouse-ear cress)	FUNCTION: Essential protein. Sigma factors are initiation factors that promote the attachment of plastid-encoded RNA polymerase (PEP) to specific initiation sites and are then released. Controls the transcription of the psaA gene and thus modulates photosystem stoichiometry. Thereby maintains a harmonious electron flow and photosynthetic efficiency. {ECO:0000269|PubMed:10734058, ECO:0000269|PubMe…	TISSUE SPECIFICITY: Highly expressed in leaves, and to a lesser extent in roots. Expressed in old seedlings (8 days), cotyledons, hypocotyls, leaves, sepals and siliques. {ECO:0000269|PubMed:10555304, ECO:0000269|PubMed:10946105, ECO:0000269|PubMed:15807777, ECO:0000269|PubMed:9405719}.	2012-07-11	9280303; 9405719; 10946105; 11130712; 27862469; 14593172; 19423640; 10734058; 10555304; 11959137; 11943170; 12602869; 15807777; 18532976; 20040062; 20498041; 23754813
O24646	Arabidopsis thaliana (Mouse-ear cress)	FUNCTION: Transcription factor that promotes photomorphogenesis in light. Acts downstream of the light receptor network and directly affects transcription of light-induced genes. Specifically involved in the blue light specific pathway, suggesting that it participates in transmission of cryptochromes (CRY1 and CRY2) signals to downstream responses. In darkness, its degradation prevents the activa…	TISSUE SPECIFICITY: Expressed in root, hypocotyl, cotyledon, leaf, stem and floral organs.	2002-01-23	9367981; 11130714; 27862469; 10839542; 10990463; 11226162; 12028569; 11906833; 12023303; 18433157; 21632973; 23624715; 23733077; 25516599; 26474641; 28735869; 28412546; 31061103; 17261584
O48528	Arabidopsis thaliana (Mouse-ear cress)	FUNCTION: Voltage-dependent high-conductance channel with a slight cation-selectivity; selective for amino acids but excludes triosephosphates or uncharged sugars. Non-essential amino acid-selective channel protein and translocation pore for NADPH:protochlorophyllide oxidoreductase A (PORA) and possibly PORB (By similarity). {ECO:0000250}.		2012-02-22	17098851; 10617197; 27862469; 14671022; 17406791; 17202255; 18189341; 18431481; 21841088; 22223895; 22730406
O48533	Arabidopsis thaliana (Mouse-ear cress)	FUNCTION: Negative regulator of the anaphase-promoting complex/cyclosome (APC/C) ubiquitin ligase required for proper mitotic progression and cell fate determination; inhibits premature cell differentiation. Prevents DNA endoreplication by promoting the maintenance of the mitotic state by preferentially inhibiting APC/C(FZR) and triggering cyclins accumulation (e.g. CYCB1-1, CYCB1-2 and CYCA2-3) …	TISSUE SPECIFICITY: Expressed mainly in actively dividing cells (e.g. central cylinder of the root tip, young leaves and vascular tissues). {ECO:0000269|PubMed:16623893}.	2013-09-18	10617197; 27862469; 14593172; 10224275; 16623893; 22167058; 22167059; 22899078; 23345424
O48538	Arabidopsis thaliana (Mouse-ear cress)	FUNCTION: Calcium-dependent NADPH oxidase that generates superoxide. Generates reactive oxygen species (ROS) during incompatible interactions with pathogens and is important in the regulation of the hypersensitive response (HR). Involved in abscisic acid-induced stomatal closing and in UV-B and abscisic acid ROS-dependent signaling. {ECO:0000269|PubMed:11756663, ECO:0000269|PubMed:12773379, ECO:0…	TISSUE SPECIFICITY: Expressed in roots, stems, seedlings, inflorescences, leaves and guard cells. {ECO:0000269|PubMed:12773379, ECO:0000269|PubMed:9490748, ECO:0000269|PubMed:9628030}.	2008-01-15	9628030; 9490748; 11130712; 27862469; 11756663; 12773379; 16961732; 16913867; 16428598; 16760484; 23872431; 23335733
O48573	Arabidopsis thaliana (Mouse-ear cress)	FUNCTION: TIR-NB-LRR receptor-like protein that may play a role in plant innate immunity. May trigger hypersensitive programmed cell death in response to pathogen attack (PubMed:20949080). Involved in tolerance to tobacco ringspot virus (TRSV) (PubMed:22057987). {ECO:0000269|PubMed:20949080, ECO:0000269|PubMed:22057987}.		2015-06-24	9679202; 11130714; 27862469; 20949080; 22057987
O48593	Arabidopsis thaliana (Mouse-ear cress)			2002-01-31	9461215; 10617198; 27862469; 14593172; 9655910; 10824085; 16297076
O48626	Arabidopsis thaliana (Mouse-ear cress)	FUNCTION: May be required for accurate chromosome segregation. Required for proper maturation of seed storage proteins. Forms a complex with MAG2, MIP2 and MIP3 on the endoplasmic reticulum that may be responsible for efficient transport of seed storage proteins. {ECO:0000269|PubMed:24118572, ECO:0000305}.		2000-12-01	9298984; 10617197; 27862469; 11910074; 14593172; 23025793; 24118572
O48652	Arabidopsis thaliana (Mouse-ear cress)	FUNCTION: Involved in repair of UV radiation-induced DNA damage. Catalyzes the photoreactivation of pyrimidine [6-4] pyrimidone photoproduct (6-4 products). Binds specifically to DNA containing 6-4 products and repairs these lesions in a visible light-dependent manner. Not required for repair of cyclobutane pyrimidine dimer (CPD). {ECO:0000269|PubMed:17164245, ECO:0000269|PubMed:9421527}.	TISSUE SPECIFICITY: Expressed in siliques, flowers and leaves. Not detected in roots. {ECO:0000269|PubMed:11971912}.	2010-10-05	9421527; 10819329; 27862469; 11971912; 17164245; 19359474
O48676	Arabidopsis thaliana (Mouse-ear cress)	FUNCTION: Involved in the biosynthesis of glucosinolate. In in vitro assay, may use phenylacetothiohydroximate (PATH), but not phenylacetic acid (PAA), indole-3-acetic acid (IAA) or salicylic acid (SA) as substrate. Specific for the thiohydroximate functional group and does not glucosylate the carboxylate group or a hydroxyl group. {ECO:0000269|PubMed:15584955}.	TISSUE SPECIFICITY: Expressed in the vasculature, the apical meristems of roots, shoots and inflorescence, and the junction of organ or branches. {ECO:0000269|PubMed:15584955}.	2007-05-15	24905498; 11130712; 27862469; 14593172; 11042215; 15584955
O48709	Arabidopsis thaliana (Mouse-ear cress)	FUNCTION: With DRP1A and DRP2B, required for the precise coordination of polar ARAC3/ROP6 and ARAC4/ROP2 placement and subsequent root hair positioning during planar polarity formation in root hair-forming cells, probably by mediating the correct basal-to-planar polarity switching of D6PK into the polar, lipid-enriched domain. {ECO:0000269|PubMed:27251533}.		2005-10-25	10617197; 27862469; 12226484; 27251533
O48723	Arabidopsis thaliana (Mouse-ear cress)	FUNCTION: Possesses non-specific lipolytic acyl hydrolase (LAH) activity. Catalyzes the hydrolysis of the galactolipids monogalactosyldiacylglycerol (MGDG) and digalactosyldiacylglycerol (DGDG), and less efficiently the phoshpolipids phosphatidylcholine (PC), phosphatidylethanolamine (PE), phosphatidylglycerol (PG), phosphatidic acid (PA), phosphatidylserine (PS) and phosphatidylinositol (PI). Fa…	TISSUE SPECIFICITY: Expressed specifically in roots. {ECO:0000269|PubMed:12226489}.	2014-03-19	10617197; 27862469; 14593172; 12226489; 14634163; 16297072; 19271961; 22259021
O48737	Arabidopsis thaliana (Mouse-ear cress)	FUNCTION: Thiol-disulfide oxidoreductase involved in the redox regulation of enzymes of both reductive pentose phosphate pathway (Calvin-Benson cycle) and oxidative pentose phosphate pathway. Under reducing conditions, activates the glyceraldehyde-3-phosphate dehydrogenase and the phosphoribulokinase, and inhibits. the glucose-6-phosphate dehydrogenase. Activates NADP-malate dehydrogenase. {ECO:0…		2000-12-01	10580150; 11130712; 27862469; 14593172; 19631646; 19825612; 19825616; 19259774
O48741	Arabidopsis thaliana (Mouse-ear cress)	FUNCTION: Phototransformation of protochlorophyllide (Pchlide) to chlorophyllide (Chlide). {ECO:0000269|PubMed:11785941, ECO:0000269|PubMed:12848821}.	TISSUE SPECIFICITY: Expressed in flowers, upper leaves, rosette and cauline leaves, stem. Not detectable in non-photosynthetic tissues such as roots and seeds. {ECO:0000269|PubMed:10838072}.	2000-12-01	10838072; 11130712; 27862469; 14593172; 11785941; 12848821; 22212719
O48782	Arabidopsis thaliana (Mouse-ear cress)	FUNCTION: Key enzyme in the synthesis of the chromophore of the phytochrome family of plant photoreceptors. Catalyzes the opening of the heme ring to form the open-chain tetrapyrrole biliverdin IX with the release of iron and carbon monoxide (CO). Produces specifically the biliverdin IX-alpha isomer. Can form complex with heme, is ferredoxin-dependent and its activity is increased in the presence…	TISSUE SPECIFICITY: Widely expressed. {ECO:0000269|PubMed:10339624, ECO:0000269|PubMed:16428602, ECO:0000269|PubMed:20979354}.	2011-07-27	10072395; 10339624; 10617197; 27862469; 14593172; 12359912; 12324588; 7690685; 12232145; 11135121; 11172074; 12481078; 16428602; 17567636; 19860740; 20979354; 21205037
O48791	Arabidopsis thaliana (Mouse-ear cress)	FUNCTION: Plant-specific actin binding protein that bundles and stabilizes microfilaments (MFs). Has no nucleation or capping activity. Regulates MF reorganization during stomatal closure. The binding to F-actin is insensitive to Ca(2+) and pH. Binds weakly to inositol phosphates (PubMed:22356912). {ECO:0000269|PubMed:21719691, ECO:0000269|PubMed:22356912}.	TISSUE SPECIFICITY: Expressed in roots, stems, leaves, flowers, siliques and guard cells. {ECO:0000269|PubMed:21719691}.	2015-02-04	10617197; 27862469; 14593172; 11910074; 21719691; 22356912
O48802	Arabidopsis thaliana (Mouse-ear cress)	FUNCTION: Required for plastid separation and partitioning during cell division (PubMed:22025705). Not involved in plastid constriction or in the organization of cytoplasmic actin cables (PubMed:22025705). Contributes to polar growth of root hairs (PubMed:28096376). {ECO:0000269|PubMed:22025705, ECO:0000269|PubMed:28096376}.	TISSUE SPECIFICITY: Expressed in roots, stems, leaves, apex, flowers and seeds (PubMed:20856808). Detected throughout the petiole in juvenile and young leaves, but restricted to the petiole midvein in older leaves (PubMed:22025705). Expressed in hydathodes, at the base of the trichome, in the vascular cylinder of primary root and lateral root, in emerging lateral root primordia, in pollen and in …	2017-05-10	11130712; 27862469; 14593172; 19245862; 19376835; 20856808; 22025705; 28096376
O48814	Arabidopsis thaliana (Mouse-ear cress)	FUNCTION: Plays a central role in immune responses (PubMed:20413097, PubMed:29649442). Required to activate the resistance responses to necrotrophic pathogens, including the regulation of defense hormone expression (e.g. jasmonic acid (JA) and salicylic acid (SA)) (PubMed:16339855, PubMed:29649442). Phosphorylates FLS2 and BAK1 (PubMed:20404519, PubMed:24104392). Involved in pathogen-associated m…		2007-11-13	10617197; 27862469; 14593172; 16339855; 20413097; 20404519; 22504181; 23431184; 23818580; 24104392; 25522736; 24629339; 25525792; 24532660; 26355215; 26021844; 27679580; 27494702; 30212650; 34535661; 29649442
O48837	Arabidopsis thaliana (Mouse-ear cress)			2011-01-11	10617197; 27862469; 9742960; 14593172; 19773388
O48847	Arabidopsis thaliana (Mouse-ear cress)	FUNCTION: Transcription repressor subunit of the SEU-SLK1 and SEU-SLK2 transcriptional corepressor of abiotic stress (e.g. salt and osmotic stress) response genes, by means of an epigenetic process involving histone modification (e.g. H3K9 and H3K14 acetylation), probably by recruiting HDAC, to facilitate the condensation of chromatin thus preventing transcription at the target genes (PubMed:2456…	TISSUE SPECIFICITY: Expressed in roots, stems, leaves, seedlings, apex, flowers, siliques, flower organs and seeds (including seed coat). {ECO:0000269|PubMed:18390806, ECO:0000269|PubMed:21518777}.	2015-06-24	10617197; 27862469; 14593172; 11706181; 14500829; 18390806; 19837869; 19376835; 21362134; 21402796; 21518777; 24564815; 25658798
O48849	Arabidopsis thaliana (Mouse-ear cress)	FUNCTION: Involved in the perception of necrosis and ethylene-inducing peptide 1-like proteins (NLPs), that act as extracellular signals mediating immune activation. Component of the RLP23-SOBIR1-BAK1 complex that mediates NLP-triggered immunity. {ECO:0000269|PubMed:27251392}.		2018-03-28	10617197; 27862469; 15955925; 18434605; 25064074; 24525519; 27251392; 27099374
O48915	Arabidopsis thaliana (Mouse-ear cress)	FUNCTION: Involved in disease resistance. Required for resistance conferred by multiple R genes recognizing different bacterial and oomycete pathogen isolates like avirulent P.syringae or H.parasitica (downy mildew). Required for the establishment of hypersensitive response (HR) and systemic acquired resistance (SAR) after infection with the bacterial pathogen P.syringae DC3000 carrying avrRpt2. …		2011-01-11	9395402; 19064707; 10907853; 27862469; 14593172; 11607554; 11706189; 15447649; 16941900; 17012600
O48917	Arabidopsis thaliana (Mouse-ear cress)	FUNCTION: Involved in the biosynthesis of sulfolipids found in thylakoid membranes. Converts UDP-glucose and sulfite to the sulfolipid head group precursor UDP-sulfoquinovose. {ECO:0000269|PubMed:11073956}.		2003-10-31	9465123; 10617198; 27862469; 14593172; 11073956; 12805589; 10557279
O48946	Arabidopsis thaliana (Mouse-ear cress)	FUNCTION: Catalytic subunit of cellulose synthase terminal complexes ('rosettes'), required for beta-1,4-glucan microfibril crystallization, a major mechanism of the cell wall formation. Involved in the primary cell wall formation. Required during embryogenesis for cell elongation, orientation of cell expansion and complex cell wall formations, such as interdigitated pattern of epidermal pavement…	TISSUE SPECIFICITY: Expressed in germinating seeds, seedlings, roots, stems, shoots leaves and flowers, but not in mature flowers. {ECO:0000269|PubMed:11148287, ECO:0000269|PubMed:11517344, ECO:0000269|PubMed:12068120, ECO:0000269|PubMed:12481071}.	2005-08-30	9445479; 10617198; 27862469; 14593172; 11178255; 10987560; 11148287; 11517344; 11732051; 11732056; 11901167; 12119374; 12068120; 12481071; 15308754; 17878302; 17878303; 19376835; 20616083; 22223895; 27277162; 27387950; 35644016
O48947	Arabidopsis thaliana (Mouse-ear cress)	FUNCTION: Catalytic subunit of cellulose synthase terminal complexes ('rosettes'), required for beta-1,4-glucan microfibril crystallization, a major mechanism of the cell wall formation. Involved in the primary cell wall formation. {ECO:0000269|PubMed:12068120, ECO:0000269|PubMed:17085513, ECO:0000269|PubMed:17878303}.	TISSUE SPECIFICITY: Strongly and ubiquitously expressed. Localized in some dividing and expanding cells, as well as in vascular tissues. {ECO:0000269|PubMed:11517344, ECO:0000269|PubMed:12068120, ECO:0000269|PubMed:12481071, ECO:0000269|PubMed:17085513}.	2005-08-30	9445479; 10617198; 27862469; 14593172; 11178255; 11517344; 12068120; 12481071; 17085513; 17878303
O48963	Arabidopsis thaliana (Mouse-ear cress)	FUNCTION: Protein kinase that acts as a blue light (BL) photoreceptor in a signal-transduction pathway for photo-induced movements (PubMed:14739272, PubMed:15821287, PubMed:29101334, PubMed:31904040). Triggers the phosphorylation of AHA1 and AHA2 C-terminal penultimate Thr in guard cells to activate them and induce stomatal opening in response to blue light (BL) (PubMed:15821287, PubMed:31904040)…	TISSUE SPECIFICITY: Present in guard cells (at protein level). {ECO:0000269|PubMed:15821287}.	2002-11-15	9405347; 11130713; 27862469; 14593172; 11537679; 9831559; 10411952; 10542152; 10662859; 11439133; 12383086; 12068117; 12650626; 12821778; 13678909; 14739272; 15031408; 15821287; 14982991; 16777956; 20031924; 19376835; 20071603; 21367967; 23811955; 29101334; 28358053; 31904040; 18585389; 24316821
O49006	Arabidopsis thaliana (Mouse-ear cress)	FUNCTION: Acts in the modification of cell walls via demethylesterification of cell wall pectin (PubMed:21171891, PubMed:26183897). Required for zinc Zn(2+) homeostasis and to monitor Zn(2+) influence on cell wall-controlled growth processes such as root cell elongation (PubMed:23826687). Monitors seed germination and favors root hairs production (PubMed:28375469). Prevents cruciferin seed storag…	TISSUE SPECIFICITY: Expressed in roots, cotyledons, hypocotyls, seedlings, leaves, stems, flowers, dry seeds and siliques (PubMed:16622707, PubMed:28375469, PubMed:9767082). Accumulates in etiolated hypocotyls (at protein level) (PubMed:26183897). {ECO:0000269|PubMed:16622707, ECO:0000269|PubMed:26183897, ECO:0000269|PubMed:28375469, ECO:0000269|PubMed:9767082}.	2009-05-05	9767082; 10819329; 27862469; 14593172; 15337457; 15593128; 16622707; 21171891; 23826687; 25442819; 26183897; 25128920; 29109147; 28375469; 28034952; 36147700
O49048	Arabidopsis thaliana (Mouse-ear cress)	FUNCTION: Involved in the protein transport to the vacuole, probably at the level of vesicle fusion at the trans-Golgi network (TGN) and not in transport from the TGN to the prevacuolar compartment, by promoting the recycling of vacuolar sorting receptors back to the TGN (PubMed:19251905). Involved in early endosomal vesicle trafficking, particularly at the trans-Golgi-network/early endosome (TGN…	TISSUE SPECIFICITY: Highly expressed in roots, lower expression in leaves, stems and flowers.	2003-02-01	9625693; 11130712; 27862469; 14593172; 10888666; 19251905; 23737757
O49139	Arabidopsis thaliana (Mouse-ear cress)	FUNCTION: May be involved in the CpXpG methylation and in gene silencing. {ECO:0000250}.	TISSUE SPECIFICITY: Expressed in flowers. Not detected in leaves, roots, seedlings and plants prior formation of flower buds. {ECO:0000269|PubMed:9584105}.	2006-07-25	9584105; 11130712; 27862469
O49196	Arabidopsis thaliana (Mouse-ear cress)	FUNCTION: Catalyzes the synthesis of activated sulfate. Essential for plant reproduction and viability. Required for the production of glucosinolates. {ECO:0000269|PubMed:11488606, ECO:0000269|PubMed:19304933, ECO:0000269|PubMed:19903478, ECO:0000269|PubMed:23218016}.	TISSUE SPECIFICITY: Expressed in root vasculature, root tips, leaf epidermal cells and funiculus of developing seeds. {ECO:0000269|PubMed:19304933}.	2000-05-30	10617198; 27862469; 14593172; 11488606; 19304933; 19903478; 23218016
O49203	Arabidopsis thaliana (Mouse-ear cress)	FUNCTION: Major role in the synthesis of nucleoside triphosphates other than ATP. The ATP gamma phosphate is transferred to the NDP beta phosphate via a ping-pong mechanism, using a phosphorylated active-site intermediate. Shows the highest specificity towards GDP (By similarity). {ECO:0000250}.		2000-05-30	14736920; 10617198; 27862469; 14593172; 11743114; 14671022
O49255	Arabidopsis thaliana (Mouse-ear cress)	FUNCTION: Transcription activator that binds to, and transactivates the promoter of the abscisic aldehyde oxidase AAO3. Promotes chlorophyll degradation in leaves by enhancing transcription of AAO3, which leads to increased levels of the senescence-inducing hormone abscisic acid (ABA) (PubMed:25516602). Involved in the control of dehydration in senescing leaves. Binds to the DNA sequence 5'-CACGT…	TISSUE SPECIFICITY: Expressed in senescing leaves, petals and sepals. {ECO:0000269|PubMed:16640597}.	2004-07-19	9489703; 11130712; 27862469; 14593172; 15029955; 16640597; 18849494; 22184656; 24659488; 25516602
O49318	Arabidopsis thaliana (Mouse-ear cress)			2009-11-24	10617197; 27862469; 20064227
O49326	Arabidopsis thaliana (Mouse-ear cress)	FUNCTION: Specifier protein responsible for constitutive and herbivore-induced simple nitrile formation, especially in seeds (PubMed:27990154). Promotes simple nitriles, but not epithionitrile or thiocyanate formation (PubMed:18987211, PubMed:19224919). Converts allylglucosinolate (allyl-GSL), 2-propenylglucosinolate (sinigrin), indol-3-ylmethylglucosinolate (glucobrassicin), benzylisothiocyanate…	TISSUE SPECIFICITY: Expressed only in seeds. {ECO:0000269|PubMed:27990154, ECO:0000269|PubMed:31850033}.	2009-02-10	10617197; 27862469; 14593172; 18467340; 19224919; 18987211; 22954730; 27990154; 31850033
O49339	Arabidopsis thaliana (Mouse-ear cress)	FUNCTION: Probable tyrosine-protein kinase involved in oxidative burst-mediated signaling leading to specific genes expression. {ECO:0000269|PubMed:17040918}.		2011-01-11	12442249; 10617197; 27862469; 17040918
O49394	Arabidopsis thaliana (Mouse-ear cress)	FUNCTION: Involved in the biosynthetic pathway to 4-hydroxyindole-3-carbonyl nitrile (4-OH-ICN), a cyanogenic metabolite required for inducible pathogen defense. Converts indole-3-carbonyl nitrile (ICN) into 4-OH-ICN (PubMed:26352477). Can hydroxylate xanthotoxin (8-methoxypsoralen) to form 5-hydroxyxanthotoxin (5-hydroxy-8-methoxypsoralen) in vivo and in vitro (PubMed:18291319). {ECO:0000269|Pub…		2011-07-27	10617198; 27862469; 17147637; 18291319; 26352477
O49397	Arabidopsis thaliana (Mouse-ear cress)	FUNCTION: Transcriptional activator that binds specifically to the DNA sequence 5'-[AG]GATT-3'. Functions as a response regulator involved in His-to-Asp phosphorelay signal transduction system. Phosphorylation of the Asp residue in the receiver domain activates the ability of the protein to promote the transcription of target genes. Could directly activate some type-A response regulators in respo…	TISSUE SPECIFICITY: Detected in the whole plant. Predominantly expressed in roots and leaves. {ECO:0000269|PubMed:15173562}.	2003-10-31	10617198; 27862469; 14593172; 11574878; 12215502; 15173562
O49403	Arabidopsis thaliana (Mouse-ear cress)	FUNCTION: Transcriptional activator that specifically binds DNA sequence 5'-AGAAnnTTCT-3' known as heat shock promoter elements (HSE).		2007-01-09	10617198; 27862469; 14593172; 9222607; 11599559; 18407058
O49429	Arabidopsis thaliana (Mouse-ear cress)	FUNCTION: Involved in organellar RNA editing. Required for the processing of numerous RNA editing sites in mitochondria (PubMed:22411807, PubMed:23818871). Binds to the mitochondrial MEF19 and MEF21 factors, two pentatricopeptide repeat-containing proteins involved in RNA editing (PubMed:22411807). {ECO:0000269|PubMed:22411807, ECO:0000269|PubMed:23818871}.		2015-04-01	10617198; 27862469; 14593172; 14993207; 22411807; 23818871; 25583991; 26048647; 26470017; 28201607
O49434	Arabidopsis thaliana (Mouse-ear cress)	FUNCTION: Involved in the catabolism of purine nucleotides. Can use allantoate as substrate, but not Nalpha-carbamoyl-L-Asp, Nalpha-carbamoyl-L-Ala or Nalpha-carbamoyl-Gly. The sequential activity of AAH, UGLYAH and UAH allows a complete purine breakdown without the intermediate generation of urea (PubMed:16496096, PubMed:18065556, PubMed:19935661, PubMed:23940254). Involved in the regulation of …	TISSUE SPECIFICITY: Expressed in seedlings, roots, stems, leaves, flowers, siliques and seeds. {ECO:0000269|PubMed:16496096}.	2008-01-15	10617198; 27862469; 16496096; 18065556; 19935661; 23940254; 35861030
O49445	Arabidopsis thaliana (Mouse-ear cress)			2011-01-11	10617198; 27862469; 10350082; 19773388
O49447	Arabidopsis thaliana (Mouse-ear cress)	FUNCTION: ADP:ATP antiporter that mediates import of ADP into the mitochondrial matrix for ATP synthesis, and export of ATP out to fuel the cell (By similarity). Cycles between the cytoplasmic-open state (c-state) and the matrix-open state (m-state): operates by the alternating access mechanism with a single substrate-binding site intermittently exposed to either the cytosolic (c-state) or matrix…		2011-06-28	10617198; 27862469; 11910074; 14671022; 15003237
O49472	Arabidopsis thaliana (Mouse-ear cress)	FUNCTION: Essential during early vegetative growth (PubMed:24179128). Required for the assembly of the mitochondrial membrane respiratory chain NADH dehydrogenase (Complex I) (PubMed:24179128). Involved in mitochondrial translation activity (PubMed:24179128). May deliver of one or more Fe-S clusters to complex I subunits (By similarity). {ECO:0000250|UniProtKB:Q8TB37, ECO:0000269|PubMed:24179128}.		2022-02-23	10617198; 27862469; 24179128; 26801215
O49482	Arabidopsis thaliana (Mouse-ear cress)	FUNCTION: Involved in lignin biosynthesis in the floral stem. Catalyzes the final step specific for the production of lignin monomers. Catalyzes the NADPH-dependent reduction of coniferaldehyde, 5-hydroxyconiferaldehyde, sinapaldehyde, 4-coumaraldehyde and caffeyl aldehyde to their respective alcohols. {ECO:0000269|PubMed:12805615, ECO:0000269|PubMed:14745009, ECO:0000269|PubMed:15937231}.	TISSUE SPECIFICITY: Expressed at the lateral root initiation sites, in the vascular tissues of the primary lateral root and the root caps. Expressed in the hypocotyl, cotyledon and leaf veins, apical meristem region, at the base of the trichomes, hydathodes and cauline leaves. In stems, expressed in the cells associated with the vascular cambium, interfascicular cambium and the developing xylem. …	2000-12-01	14745009; 10617198; 27862469; 14593172; 12805615; 15937231; 17467016; 16633561
O49484	Arabidopsis thaliana (Mouse-ear cress)	FUNCTION: Involved in ubiquitination and subsequent proteasomal degradation of target proteins. Together with CUL1, RBX1 and a F-box protein, it forms a SCF E3 ubiquitin ligase complex. The functional specificity of this complex depends on the type of F-box protein. In the SCF complex, it serves as an adapter that links the F-box protein to CUL1 (By similarity). Plays a role during early flowers …	TISSUE SPECIFICITY: Expressed in young seedlings, cotyledons, roots, leaves, floral stems, inflorescences, pollen, and siliques, with a slightly higher level in inflorescence than in other tissues. {ECO:0000269|PubMed:12970487, ECO:0000269|PubMed:14749489}.	2009-05-26	10617198; 27862469; 17147637; 12169662; 12970487; 14749489; 19682297
O49485	Arabidopsis thaliana (Mouse-ear cress)	FUNCTION: Involved in the plastidial phosphorylated pathway of serine biosynthesis (PPSB). Required for mature pollen development. {ECO:0000269|PubMed:24058165, ECO:0000269|PubMed:24368794}.	TISSUE SPECIFICITY: Ubiquitous, but highly expressed in roots. Expressed in vasculature, root and shoot meristems, distal part of cotyledons and leaves, anther, stigma and pollen grains. Detected at the tip of the cotyledons in late embryos. {ECO:0000269|PubMed:24058165, ECO:0000269|PubMed:24368794}.	2014-09-03	10617198; 27862469; 14593172; 17272265; 24368794; 24058165
O49499	Arabidopsis thaliana (Mouse-ear cress)	FUNCTION: Methylates caffeoyl-CoA to feruloyl-CoA. Has a very low activity with caffeic acid and esculetin. Involved in scopoletin biosynthesis in roots. {ECO:0000269|PubMed:17594112, ECO:0000269|PubMed:18547395, ECO:0000269|PubMed:22258746}.	TISSUE SPECIFICITY: Expressed in stems and roots. Detected in leaves, siliques, flower buds, flowers. Expressed in the tapetum, but not in the endothecium. Detected in the vascular system of leaves and all flower organs, including stigma, stamens, petals and sepals. {ECO:0000269|PubMed:17594112, ECO:0000269|PubMed:22258746}.	2003-05-09	10617198; 27862469; 14593172; 17594112; 18547395; 22223895; 22258746
O49500	Arabidopsis thaliana (Mouse-ear cress)	FUNCTION: E3 ubiquitin-protein ligase that functions as a regulator of MED25 stability by targeting MED25 for degradation in a RING-H2-dependent way. Proteasome-dependent degradation of MED25 seems to activate its function as positive regulator of FLOWERING LOCUS T (FT) and is important to induce the expression of FT and consequently to promote flowering. May function downstream of HAL3 and be re…		2014-06-11	10617198; 27862469; 19543273; 22992513
O49519	Arabidopsis thaliana (Mouse-ear cress)	FUNCTION: [CLE2p]: Extracellular signal peptide that regulates cell fate. May act with CLV1 as a ligand-receptor pair in a signal transduction pathway, coordinating growth between adjacent meristematic regions. {ECO:0000269|PubMed:16489133, ECO:0000269|PubMed:19525968}.	TISSUE SPECIFICITY: [CLE2p]: Mostly expressed in roots and seedlings, and, to a lower extent, in apex. {ECO:0000269|PubMed:12602871}.	2010-11-30	10617198; 27862469; 11457943; 12602871; 16489133; 18034320; 18078779; 19525968; 20016993
O49523	Arabidopsis thaliana (Mouse-ear cress)	FUNCTION: Acylhydrolase that catalyzes the hydrolysis of 1,3-diacylglycerol (1,3-DAG) and 1-monoacylglycerol (1-MAG) at the sn-1 position. High activity toward 1,3-DAG and 1-MAG, but low activity toward 1,2-diacylglycerol (1,2-DAG) and 1-lysophosphatidylcholine (1-LPC), and no activity toward phosphatidylcholine (PC), monogalactosyldiacylglycerol (MGDG), digalactosyldiacylglycerol (DGDG), triacyl…	TISSUE SPECIFICITY: Expressed in seedlings, stems and siliques, and, to a lower extent, in flowers. {ECO:0000269|PubMed:21477884}.	2011-05-31	10617198; 27862469; 11910074; 15130548; 21477884
O49543	Arabidopsis thaliana (Mouse-ear cress)	FUNCTION: Catalyzes the removal of elemental sulfur from cysteine to produce alanine. Supplies the inorganic sulfur for iron-sulfur (Fe-S) clusters. {ECO:0000269|PubMed:16437155, ECO:0000269|PubMed:17417719}.		2001-04-27	9628582; 11130714; 27862469; 14593172; 14671022; 16437155; 17417719; 22511606
O49545	Arabidopsis thaliana (Mouse-ear cress)	FUNCTION: Necessary for male gametophyte development, as well as ovule specification and function. Involved in cell-cell communication process required during early anther development, and regulating cell division and differentiation to organize cell layers. Required for the development of high-ordered vascular strands within the leaf and a correlated control of leaf shape, size and symmetry. May…	TISSUE SPECIFICITY: Expressed in seedlings, roots, leaves, inflorescences, flowers and siliques. {ECO:0000269|PubMed:16367950}.	2011-01-11	9628582; 11130714; 27862469; 14593172; 20064227; 14506206; 16751349; 16367950; 18780746; 19376835; 20626648
O49562	Arabidopsis thaliana (Mouse-ear cress)	FUNCTION: Bifunctional serine/threonine kinase and phosphorylase involved in the dark/light-mediated regulation of PPDK by catalyzing its phosphorylation/dephosphorylation. Dark/light-induced changes in stromal concentrations of the competing ADP and Pi substrates govern the direction of the reaction. In the dark, phosphorylates the catalytic intermediate of PPDK (PPDK-HisP), inactivating it. Lig…	TISSUE SPECIFICITY: Expressed in green tissues. {ECO:0000269|PubMed:17996018}.	2000-05-30	10617198; 27862469; 19423640; 17996018; 21883547
O49570	Arabidopsis thaliana (Mouse-ear cress)	FUNCTION: As a member of the SWAP1-SFPS-RRC1 splicing factor complex, modulates photomorphogenesis by regulating the gene expression and pre-messenger RNA (mRNA) alternative splicing of a large number of genes, including those involved in plant responses to light signaling (PubMed:36282917). Involved in calcium homeostasis, growth and proliferation (By similarity). {ECO:0000250|UniProtKB:Q8IWX8, …		2024-11-27	10617198; 27862469; 36282917
O49595	Arabidopsis thaliana (Mouse-ear cress)	FUNCTION: Binds preferentially double-stranded DNA. Modulates general plant growth and stress tolerance. Confers sensitivity to salt and genotoxic (methyl methanesulfonate, MMS) stresses. {ECO:0000269|PubMed:17114349, ECO:0000269|PubMed:9461286}.	TISSUE SPECIFICITY: Expressed in cotyledons, roots, stems, leaves and flowers (excluding pedicels). {ECO:0000269|PubMed:17169924, ECO:0000269|PubMed:17316617, ECO:0000269|PubMed:9461286}.	2010-11-02	9461286; 10645728; 27862469; 14593172; 19423640; 12653554; 17114349; 17316617; 17169924; 18822296; 18433157; 19245862; 19376835; 20123078
O49596	Arabidopsis thaliana (Mouse-ear cress)	FUNCTION: Binds preferentially double-stranded DNA. Confers sensitivity to salt and drought stresses. {ECO:0000269|PubMed:17169924, ECO:0000269|PubMed:9461286}.	TISSUE SPECIFICITY: Mostly expressed in cotyledons, hypocotyls, leaves, and flowers (excluding pedicels), also present in roots and stems. {ECO:0000269|PubMed:17169924, ECO:0000269|PubMed:17316617, ECO:0000269|PubMed:9461286}.	2010-11-02	9461286; 11130712; 27862469; 14593172; 11910074; 12653554; 17316617; 17169924; 20123078
O49597	Arabidopsis thaliana (Mouse-ear cress)	FUNCTION: Binds preferentially double-stranded DNA. Confers resistance to salt and drought stresses. {ECO:0000269|PubMed:17169924, ECO:0000269|PubMed:9461286}.	TISSUE SPECIFICITY: Mostly expressed lateral roots, root tips and flowers (including pedicels, but excluding ovary), and, to a lower extent, in cotyledons, hypocotyls, stems and leaves. {ECO:0000269|PubMed:17169924, ECO:0000269|PubMed:17316617, ECO:0000269|PubMed:9461286}.	2010-11-02	9461286; 10617198; 27862469; 19423640; 17114349; 17316617; 17169924; 20123078
O49623	Arabidopsis thaliana (Mouse-ear cress)	FUNCTION: Phosphatase that converts adenosine 3'-phosphate 5'-phosphosulfate (PAPS) to adenosine 5'-phosphosulfate (APS) and 3'-phosphoadenosine 5'-phosphate (3'-PAP) to AMP (PubMed:10205895). May regulate the flux of sulfur in the sulfur-activation pathway by converting PAPS to APS (By similarity). Prevents both the toxicity of PAP on RNA processing enzymes as well as the product inhibition by P…	TISSUE SPECIFICITY: Very low expression in roots, leaves, stems, flowers and siliques. {ECO:0000269|PubMed:10205895}.	2003-08-29	10205895; 10718197; 27862469; 14593172
O49627	Arabidopsis thaliana (Mouse-ear cress)	FUNCTION: Scaffold protein for the de novo synthesis of iron-sulfur (Fe-S) clusters within mitochondria, which is required for maturation of both mitochondrial and cytoplasmic [2Fe-2S] and [4Fe-4S] proteins (PubMed:15507320, PubMed:17417719). First, a [2Fe-2S] cluster is transiently assembled on the scaffold protein ISCU (ISU1, ISU2 or ISU3). In a second step, the cluster is released from ISCU, t…	TISSUE SPECIFICITY: Expressed in roots, stems, leaves, flowers, pollen and siliques. {ECO:0000269|PubMed:15507320, ECO:0000269|PubMed:15792798, ECO:0000269|PubMed:17417719}.	2012-01-25	15507320; 15792798; 10617198; 27862469; 14593172; 17417719; 19865480
O49686	Arabidopsis thaliana (Mouse-ear cress)	FUNCTION: Receptor for abscisic acid (ABA) required for ABA-mediated responses such as stomatal closure and germination inhibition. Inhibits the activity of group-A protein phosphatases type 2C (PP2Cs) when activated by ABA (PubMed:19407142, PubMed:19624469, PubMed:19769575, PubMed:21658606, PubMed:23844015). Can be activated by both (-)-ABA and (+)-ABA (PubMed:23844015). Promotes drought toleran…		2010-03-02	10617198; 27862469; 14593172; 19898420; 19624469; 19874541; 19407143; 19407142; 19769575; 21658606; 23378449; 23844015; 25465408; 25330042; 27495812; 26719420; 29970817; 29928509; 19898494; 19933100
O49687	Arabidopsis thaliana (Mouse-ear cress)	FUNCTION: Transcription factor involved in jasmonic acid (JA) gene regulation. With MYC2 and MYC3, controls additively subsets of JA-dependent responses. Can form complexes with all known glucosinolate-related MYBs to regulate glucosinolate biosynthesis. Binds to the G-box (5'-CACGTG-3') of promoters. Activates multiple TIFY/JAZ promoters. {ECO:0000269|PubMed:21321051, ECO:0000269|PubMed:21335373…	TISSUE SPECIFICITY: Expressed constitutively at low levels. Preferentially expressed in vascular tissues. {ECO:0000269|PubMed:12509522, ECO:0000269|PubMed:21335373}.	2008-12-16	12679534; 10617198; 27862469; 12509522; 12897250; 14600211; 21321051; 21335373; 23943862
O49696	Arabidopsis thaliana (Mouse-ear cress)	FUNCTION: Malate-sensitive anion transporter permeable to chloride, nitrate, sulfate and malate. Involved in dark-, CO(2)-, abscisic acid- and water-deficient-induced stomatal closure. Belongs to the R-type anion channels. {ECO:0000269|PubMed:20154005, ECO:0000269|PubMed:20626656}.	TISSUE SPECIFICITY: Expressed in roots, stems, leaves, flowers and pollen. Mainly detected in the roots vascular stele and in the leaves guard cells. {ECO:0000269|PubMed:20154005, ECO:0000269|PubMed:20626656}.	2010-11-30	10617198; 27862469; 16740662; 20154005; 20626656
O49717	Arabidopsis thaliana (Mouse-ear cress)	FUNCTION: May play a role in signal transduction pathways that involve calcium as a second messenger.		2009-02-10	10617198; 27862469; 14593172; 12068094; 12805596
O49782	Arabidopsis thaliana (Mouse-ear cress)	FUNCTION: Transcription factor positively regulating indolic glucosinolate biosynthetic pathway genes. {ECO:0000269|PubMed:17461791, ECO:0000269|PubMed:23580754, ECO:0000269|PubMed:23943862}.	TISSUE SPECIFICITY: Expressed in vegetative parts of the plant, mainly in mature rosette leaves and in trichomes. Detected in roots, but not in mature flowers or siliques. {ECO:0000269|PubMed:17461791, ECO:0000269|PubMed:23115560}.	2013-12-11	9839469; 11130712; 27862469; 11910074; 14593172; 11597504; 17461791; 23115560; 23580754; 23943862
O49839	Arabidopsis thaliana (Mouse-ear cress)	FUNCTION: Involved in disease resistance signaling (PubMed:20413097, PubMed:23951354, PubMed:26355215). Contributes to pathogen-associated molecular pattern (PAMP)-triggered immunity (PTI) signaling and defense responses downstream of FLS2 (PubMed:20413097). Acts as a BIK1 decoy and enables Xanthomonas campestris AvrAC/XopAC detection; X.campestris effector AvrAC/XopAC-mediated uridylylation prom…	TISSUE SPECIFICITY: Strongly expressed in leaves, moderately in roots, and barely in flowers, mostly in pedicels. {ECO:0000269|PubMed:9150601}.	2009-11-24	9150601; 11130712; 27862469; 14593172; 20413097; 21219905; 23951354; 26355215; 30948527; 30948526
O49840	Arabidopsis thaliana (Mouse-ear cress)	FUNCTION: May be involved in plant defense signaling. {ECO:0000250|UniProtKB:O48814}.	TISSUE SPECIFICITY: Strongly expressed in leaves, moderately in flowers, and barely in roots. {ECO:0000269|PubMed:9150601}.	2009-11-24	9150601; 10617197; 27862469; 11910074; 14593172; 20413097; 21219905; 23951354
O50008	Arabidopsis thaliana (Mouse-ear cress)	FUNCTION: Catalyzes the transfer of a methyl group from 5-methyltetrahydrofolate to homocysteine resulting in methionine formation. {ECO:0000269|PubMed:15024005}.	TISSUE SPECIFICITY: Expressed in leaves, stems, flowers, siliques and seeds. {ECO:0000269|PubMed:15024005}.	2000-05-30	9636232; 15024005; 9679202; 27862469; 14593172; 15326182
O50055	Arabidopsis thaliana (Mouse-ear cress)	FUNCTION: Putative transcription factor that may be involved in the light input to the circadian clock but does not affect flowering time.	TISSUE SPECIFICITY: Highly expressed in leaves and at lower levels in stems, flowers and siliques. Not detected in roots.	2001-12-05	11130714; 27862469; 14593172; 11359606; 12692345
O50061	Arabidopsis thaliana (Mouse-ear cress)	FUNCTION: This protein binds directly and specifically to 23S rRNA (By similarity). May play a role in plastid transcriptional regulation. {ECO:0000250}.		1998-12-15	9461586; 11130712; 27862469; 14593172; 36423343
O64399	Arabidopsis thaliana (Mouse-ear cress)	FUNCTION: Transcription factor involved in tryptophan gene activation and in indole-3-acetic acid (IAA) and indolic glucosinolates (IG) biosynthesis. Acts as a direct transcriptional activator of both Trp synthesis genes and Trp secondary metabolism genes. {ECO:0000269|PubMed:15579661, ECO:0000269|PubMed:23580754, ECO:0000269|PubMed:23943862, ECO:0000269|PubMed:9576939}.	TISSUE SPECIFICITY: Expressed in trichomes. {ECO:0000269|PubMed:23115560}.	2013-12-11	9576939; 9501997; 27862469; 9839469; 11597504; 15579661; 23115560; 23580754; 23943862
O64425	Arabidopsis thaliana (Mouse-ear cress)	FUNCTION: E3 ubiquitin-protein ligase that promotes the ubiquitination and proteasomal degradation of aquaporin PIP2-1. Forms a ubiquitin ligase complex in cooperation with the E2 enzymes UCB8/UCB10. {ECO:0000269|PubMed:11329381, ECO:0000269|PubMed:19224217, ECO:0000269|PubMed:19234086}.	TISSUE SPECIFICITY: Ubiquitous. Highly expressed in roots. {ECO:0000269|PubMed:19224217, ECO:0000269|PubMed:9664717}.	2010-07-13	9664717; 10617198; 27862469; 14593172; 11329381; 19224217; 19234086
O64470	Arabidopsis thaliana (Mouse-ear cress)	FUNCTION: Hydroxycinnamoyl transferase involved in the conjugation of feruloyl CoA to spermidine (PubMed:19077165, PubMed:19762055, PubMed:33519864). Catalyzes the three conjugating steps required for the biosynthesis of N(1),N(4),N(8)-triferuloyl-spermidine (PubMed:19077165, PubMed:33519864). Spermidine is the only acceptor substrate while feruloyl CoA > caffeoyl CoA > coumaroyl CoA > cinnamoyl …	TISSUE SPECIFICITY: Expressed in flower buds and inflorescences. Restricted to anther tapetum. {ECO:0000269|PubMed:19077165, ECO:0000269|PubMed:19762055}.	2012-10-03	10617197; 27862469; 14593172; 19077165; 19762055; 20827470; 21849515; 22912643; 33519864
O64471	Arabidopsis thaliana (Mouse-ear cress)	FUNCTION: Involved in transport of proteins into the mitochondrion. {ECO:0000269|PubMed:17981999}.	TISSUE SPECIFICITY: Expressed in roots, young cotyledons, flowers and leaves. {ECO:0000269|PubMed:14730085}.	2013-02-06	10617197; 27862469; 14593172; 14730085; 17981999; 22223895
O64474	Arabidopsis thaliana (Mouse-ear cress)	FUNCTION: Involved in cadmium/zinc transport. {ECO:0000305}.		2001-01-11	12848823; 10617197; 27862469; 14593172
O64477	Arabidopsis thaliana (Mouse-ear cress)			2010-11-30	10617197; 27862469
O64483	Arabidopsis thaliana (Mouse-ear cress)	FUNCTION: Involved in innate immune response of plants. {ECO:0000269|PubMed:11875555}.		2003-04-23	12000796; 10617197; 27862469; 11875555
O64495	Arabidopsis thaliana (Mouse-ear cress)	FUNCTION: Serine protease involved in the negative regulation of stomatal density and distribution. Not active on EPFL6 (AC Q1PEY6) (PubMed:20056678). Positive regulator of water use efficiency (WUE). {ECO:0000269|PubMed:10809670, ECO:0000269|PubMed:12119372, ECO:0000269|PubMed:20056678, ECO:0000269|PubMed:21169508}.	TISSUE SPECIFICITY: Mostly expressed in leaves and cotyledons (especially in epidermal cells), and, to a lower extent, in floral buds, stems, and siliques. Strongly expressed in stomatal precursor cells (meristemoids and guard mother cells). {ECO:0000269|PubMed:10809670, ECO:0000269|PubMed:12119372}.	2011-03-08	11130712; 27862469; 10809670; 12119372; 12554730; 16193095; 18266617; 19565615; 20056678; 21169508
O64517	Arabidopsis thaliana (Mouse-ear cress)	FUNCTION: Cysteine protease that cleaves specifically after arginine or lysine residues. Does not cleave caspase-specific substrates. Plays a positive regulatory role in biotic and abiotic stress-induced programmed cell death. {ECO:0000269|PubMed:15326173, ECO:0000269|PubMed:21209078, ECO:0000269|PubMed:21395887}.	TISSUE SPECIFICITY: Expressed in roots, cotyledons, leaves, cauline leaves, pollen and embryos. {ECO:0000269|PubMed:21395887}.	2008-05-20	15326173; 11130712; 27862469; 14593172; 20565583; 21209078; 21395887
O64530	Arabidopsis thaliana (Mouse-ear cress)	FUNCTION: Catalyzes the transfer of a sulfur ion from a donor to cyanide or to other thiol compounds. Substrate preference is 3-mercaptopyruvate > thiosulfate. Involved in embryo and seed development. {ECO:0000269|PubMed:10601861, ECO:0000269|PubMed:10951223, ECO:0000269|PubMed:12437129, ECO:0000269|PubMed:12482606, ECO:0000269|PubMed:21189252}.	TISSUE SPECIFICITY: Expressed in roots, rosette and cauline leaves, stems, flowers and siliques. {ECO:0000269|PubMed:10951223, ECO:0000269|PubMed:21189252}.	2012-04-18	10734224; 10601861; 10951223; 11130712; 27862469; 11910074; 14593172; 12437129; 12482606; 12721843; 15181206; 17408957; 21189252; 22223895
O64556	Arabidopsis thaliana (Mouse-ear cress)			2011-01-11	10617197; 27862469
O64587	Arabidopsis thaliana (Mouse-ear cress)	FUNCTION: Exhibits selective intermembrane transfer of ceramide-1-phosphate (C1P) and phytoceramide-1-phosphate (PubMed:24412362, PubMed:28011644). Does not transport ceramide (Cer) or GalCer, suggesting a requirement for phosphate in the headgroup for functionality (PubMed:24412362). Transports in vitro sphingosine, but not glycosphingolipids (PubMed:11850411). Has also some in vitro activity wi…		2015-04-01	10617197; 27862469; 25249442; 11850411; 15923330; 16309699; 18657186; 18845362; 28011644; 24412362
O64614	Arabidopsis thaliana (Mouse-ear cress)	FUNCTION: Together with YIP4B, involved in the regulation of cell elongation during root and hypocotyl growth (PubMed:23832588). YIP4A and YIP4B are central trafficking components in Rho-of-plant (ROPs, e.g. ARAC4/ROP2, ARAC5/ROP4 and ARAC3/ROP6) small GTPases-dependent root hair formation, thus contributing to activation and plasma membrane accumulation of ROPs during hair initiation (PubMed:307…	TISSUE SPECIFICITY: Expressed in developing root hair cells. {ECO:0000269|PubMed:30770391}.	2020-10-07	10617197; 27862469; 23832588; 30770391
O64629	Arabidopsis thaliana (Mouse-ear cress)	FUNCTION: Phosphorylates in vitro histone H3 at 'Ser-10' (H3S10ph) and 'Ser-28' (H3S28ph), but not at 'Thr-3' (H3T3ph) or 'Thr-11' (H3T11ph). Colocalizes with phosphorylated histone H3 during mitosis. Associates with cytoskeletal structures that are necessary for cytokinesis and with the microtubule spindle. {ECO:0000269|PubMed:16028112, ECO:0000269|PubMed:17087760}.	TISSUE SPECIFICITY: Abundant in roots, flowers and flower buds, low or absent in expanded leaves, stems and siliques. {ECO:0000269|PubMed:15722465}.	2007-01-09	16028112; 15722465; 10617197; 27862469; 14593172; 15469496; 17087760
O64639	Arabidopsis thaliana (Mouse-ear cress)			2011-01-11	10617197; 27862469; 14593172
O64642	Arabidopsis thaliana (Mouse-ear cress)	FUNCTION: UTP:RNA uridylyltransferase with a marked preference for uridine polymerization and a distributive activity for the first added nucleotides (PubMed:23748567, PubMed:25928405). Uridylates oligo(A)-tailed mRNAs to prevent 3' to 5' ribonucleotytic attacks (PubMed:23748567). Reduces the accumulation of oligo(A)-tailed mRNAs (PubMed:33637717). Prevents the accumulation of excessively deadeny…		2015-10-14	10617197; 27862469; 14593172; 23748567; 25928341; 25928405; 26972004; 30364210; 31076735; 33637717; 32008746
O64644	Arabidopsis thaliana (Mouse-ear cress)	FUNCTION: Links the histone deacetylase complex to transcriptional repressors bound to chromatin. Involved in the tethering of the SIN3 complex to core histone proteins. {ECO:0000269|PubMed:16429262}.	TISSUE SPECIFICITY: Ubiquitous, with low level in flowers. {ECO:0000269|PubMed:16429262}.	2000-05-30	10617197; 27862469; 14593172; 16429262
O64645	Arabidopsis thaliana (Mouse-ear cress)	FUNCTION: Transcription activator active in flowering time control. May integrate signals from the photoperiod, vernalization and autonomous floral induction pathways. Can modulate class B and C homeotic genes expression. When associated with AGL24, mediates effect of gibberellins on flowering under short-day conditions, and regulates the expression of LEAFY (LFY), which links floral induction an…	TISSUE SPECIFICITY: Widely expressed. Not found in the apical meristem of short-day grown plants in vegetative stage.	2001-12-05	11123798; 10617197; 27862469; 14593172; 10995392; 15805477; 17428825; 18339670; 18390846; 18466303; 19656343; 25281686; 31540691
O64647	Arabidopsis thaliana (Mouse-ear cress)		TISSUE SPECIFICITY: Expressed in archespores, pollen mother cell, ovule primordia and megaspore mother cells. {ECO:0000269|PubMed:25527103}.	2008-04-29	10617197; 27862469; 14593172; 17307924; 25527103
O64682	Arabidopsis thaliana (Mouse-ear cress)	FUNCTION: Serine/threonine-protein kinase involved in the regulation of auxin signaling. Acts as a positive regulator of cellular auxin efflux and regulates organ development by enhancing polar auxin transport. Phosphorylates conserved serine residues in the PIN auxin efflux carriers. Phosphorylation of PIN proteins is required and sufficient for apical-basal PIN polarity that enables directional…	TISSUE SPECIFICITY: Expressed in root hair cells, shoot xylem parenchyma cells and endodermis around the vasculature. Expressed in anther primordia, vasculature of the growing flower stalk, young pedicels and bracts and developing sepals, but not in petals. In pistils, transiently expressed in the vasculature of the style and the septum, and in the integuments and funiculus of the developing ovul…	2011-07-27	10693763; 10617197; 27862469; 11641228; 12857841; 15371311; 15514156; 16107478; 16731587; 16601102; 17889649; 19075219; 20040538; 19363095; 20407025; 20080776; 21423279; 21569134; 33705718
O64722	Arabidopsis thaliana (Mouse-ear cress)	FUNCTION: Putative transcription factor. {ECO:0000250}.	TISSUE SPECIFICITY: Mostly expressed in flowers and inflorescence. {ECO:0000269|PubMed:16428600}.	2014-04-16	10617197; 27862469; 16244158; 11289511; 16428600; 18713354; 18974936; 21059647
O64728	Arabidopsis thaliana (Mouse-ear cress)	FUNCTION: Acts as a key regulator of trichome branching through an endoreduplication-independent pathway. {ECO:0000269|PubMed:10572032, ECO:0000269|PubMed:12586888, ECO:0000269|PubMed:18477400, ECO:0000269|PubMed:22210898, ECO:0000269|PubMed:9367433}.	TISSUE SPECIFICITY: Ubiquitous. {ECO:0000269|PubMed:12586888}.	2013-07-24	10617197; 27862469; 8313475; 9367433; 10572032; 12586888; 18477400; 21558384; 22210898
O64743	Arabidopsis thaliana (Mouse-ear cress)	FUNCTION: Required for endosperm development and polar nuclei fusion (PubMed:15634699). Mediates oxidation of p-hydroxylated derivatives of cinnamyl alcohol (i.e. the monolignols p-coumaryl-, coniferyl-, and sinapyl alcohol) to their corresponding aldehydes. Can also use the beta-O-glycosylated form of coniferyl alcohol (coniferin) as substrate, but is much less efficient towards cinnamyl alcohol…	TISSUE SPECIFICITY: Expressed in sepals and stamen. {ECO:0000269|PubMed:19325888}.	2016-11-02	10617197; 27862469; 14593172; 15634699; 19325888; 26037923
O64750	Arabidopsis thaliana (Mouse-ear cress)	FUNCTION: Involved in female gametophyte development. Required for embryo sac development (PubMed:15634699). Nuclear genome-encoded factor required for the accumulation of photosystem I (PSI) during plant development (PubMed:25228689). Required for light acclimation and chloroplast development (PubMed:27047527). {ECO:0000269|PubMed:15634699, ECO:0000269|PubMed:25228689, ECO:0000269|PubMed:2704752…	TISSUE SPECIFICITY: Expressed in leaves and flowers. Expressed at low levels in siliques. {ECO:0000269|PubMed:27047527}.	2015-11-11	10617197; 27862469; 14593172; 15634699; 25412899; 25228689; 27047527
O64752	Arabidopsis thaliana (Mouse-ear cress)	FUNCTION: Histone demethylase that demethylates 'Lys-4' (H3K4me) of histone H3 with a specific activity for H3K4me3 (PubMed:22555401). No activity on H3K4me2, H3K4me1, H3K9me3/2, H3K27me3/2 and H3K36me3/2 (PubMed:22555401). Involved in the control of flowering time by demethylating H3K4me3 at the FLC locus and repressing its expression (PubMed:22555401). The repression of FLC level and reduction …	TISSUE SPECIFICITY: Expressed in roots, cotyledons, shoot apex, rosette and cauline leaves, stems, inflorescences and siliques (PubMed:18713399). Expressed at low levels during vegetative growth but to higher levels in young floral organs (PubMed:25009544). {ECO:0000269|PubMed:18713399, ECO:0000269|PubMed:22555401, ECO:0000269|PubMed:25009544}.	2014-09-03	10617197; 27862469; 18713399; 20202164; 22555401; 25009544
O64763	Arabidopsis thaliana (Mouse-ear cress)	FUNCTION: E3 ubiquitin-protein ligase able to catalyze polyubiquitination with ubiquitin-conjugating enzyme E2 UBC8 in vitro. May be involved in the early steps of the plant defense signaling pathway. {ECO:0000269|PubMed:15644464, ECO:0000269|PubMed:15923325}.		2005-07-05	15644464; 10617197; 27862469; 11983057; 15238540; 15923325; 16557337
O64765	Arabidopsis thaliana (Mouse-ear cress)	FUNCTION: Uridylyltransferase involved in the biosynthesis of UDP-glucosamine, an essential precursor for glycoprotein and glycolipid synthesis. Can use UDP-glucosamine, the 4-epimer UDP-galactosamine and UDP-glucose as substrates (PubMed:20557289). Acts redundantly with GLCNAC1PUT1. Required for gametogenesis and embryo development (PubMed:25231969). {ECO:0000269|PubMed:20557289, ECO:0000269|Pub…	TISSUE SPECIFICITY: Expressed in root tips, stipules, lateral root primordia, immature anthers and at the branching points of the flowering shoots. {ECO:0000269|PubMed:25231969}.	1999-07-15	20557289; 10617197; 27862469; 14593172; 17341835; 25231969
O64768	Arabidopsis thaliana (Mouse-ear cress)	FUNCTION: RAF-like protein kinase acting, together with RAF20, as a central mediator of a fast response pathway to auxin involving proteins phosphorylation, and leading to rapid cellular responses including membrane depolarization and cytoplasmic streaming (PubMed:38128538). Required for general growth and developmental process (PubMed:38128538). {ECO:0000269|PubMed:38128538}.		2024-05-29	10617197; 27862469; 16429265; 19245862; 19376835; 38128538
O64770	Arabidopsis thaliana (Mouse-ear cress)			2010-11-30	11130712; 27862469
O64771	Arabidopsis thaliana (Mouse-ear cress)			2010-11-30	11130712; 27862469; 14993207
O64774	Arabidopsis thaliana (Mouse-ear cress)			2010-11-30	11130712; 27862469
O64776	Arabidopsis thaliana (Mouse-ear cress)			2010-11-30	11130712; 27862469
O64777	Arabidopsis thaliana (Mouse-ear cress)			2010-11-30	11130712; 27862469
O64778	Arabidopsis thaliana (Mouse-ear cress)			2010-11-30	11130712; 27862469
O64780	Arabidopsis thaliana (Mouse-ear cress)			2010-11-30	11130712; 27862469
O64781	Arabidopsis thaliana (Mouse-ear cress)			2010-11-30	11130712; 27862469
O64782	Arabidopsis thaliana (Mouse-ear cress)	FUNCTION: S-domain receptor protein kinase involved in lipopolysaccharide (LPS) sensing (PubMed:25729922, PubMed:29431629, PubMed:31922267). Specifically detects LPS of Pseudomonas and Xanthomonas species (PubMed:25729922). LPS are major components of the outer membrane of Gram-negative bacteria and are important microbe-associated molecular patterns (MAMPs) that trigger biphasic production of re…		2010-11-30	11130712; 27862469; 14593172; 18552232; 25729922; 29431629; 30940349; 31922267
O64783	Arabidopsis thaliana (Mouse-ear cress)			2010-11-30	11130712; 27862469
O64784	Arabidopsis thaliana (Mouse-ear cress)			2010-11-30	11130712; 27862469
O64793	Arabidopsis thaliana (Mouse-ear cress)			2010-11-30	11130712; 27862469
O64812	Arabidopsis thaliana (Mouse-ear cress)		TISSUE SPECIFICITY: Expressed in seedlings. {ECO:0000269|PubMed:15292193}.	2008-07-22	10617197; 27862469; 14593172; 12805596; 15292193; 16365038
O64814	Arabidopsis thaliana (Mouse-ear cress)	FUNCTION: May act as a substrate-specific adapter of an E3 ubiquitin-protein ligase complex (CUL3-RBX1-BTB) which mediates the ubiquitination and subsequent proteasomal degradation of target proteins (By similarity). Plays an essential role in auxin-mediated organogenesis and in root gravitropic responses through the control of PIN proteins (e.g. PIN1 and PIN2) polarity in the root tip endodermal…	TISSUE SPECIFICITY: Expressed in the hypocotyl cells that would differentiate into vascular bundles (PubMed:19075219, PubMed:20833732). Highly expressed in primary root tips and radicles (PubMed:19075219, PubMed:20833732, PubMed:21490067). {ECO:0000269|PubMed:19075219, ECO:0000269|PubMed:20833732, ECO:0000269|PubMed:21490067}.	2011-06-28	10617197; 27862469; 12481096; 11910074; 14593172; 16244158; 15749712; 19075219; 21490067; 20833732; 33705718
O64816	Arabidopsis thaliana (Mouse-ear cress)	FUNCTION: Casein kinases are operationally defined by their preferential utilization of acidic proteins such as caseins as substrates. The alpha chain contains the catalytic site (By similarity). Involved in the regulation of various developmental processes (PubMed:26025542). Involved in the regulation of plant growth and flowering time (PubMed:26883224). Involved in retrograde signaling in plant…	TISSUE SPECIFICITY: Expressed in root tips, lateral root primordia, cotyledons, leaf primordia, sepals, filaments, stigma, and anthers. {ECO:0000269|PubMed:26883224}.	2012-05-16	10617197; 27862469; 14593172; 16926165; 24803505; 26025542; 27064346; 26883224
O64817	Arabidopsis thaliana (Mouse-ear cress)	FUNCTION: Casein kinases are operationally defined by their preferential utilization of acidic proteins such as caseins as substrates. The alpha chain contains the catalytic site. The tetrameric holoenzyme CK2 is composed of two alpha and two beta subunits (By similarity). Acts as a circadian clock component that maintains the correct period length through phosphorylation of CCA1 (PubMed:21900482…		2001-04-27	10617197; 27862469; 14593172; 14993207; 16926165; 21735091; 21900482
O64825	Arabidopsis thaliana (Mouse-ear cress)	FUNCTION: Lysin motif (LysM) receptor kinase that functions as a cell surface receptor in chitin elicitor (chitooligosaccharides) signaling leading to innate immunity. Recognizes microbe-derived N-acetylglucosamine (NAG)-containing ligands. Involved in the resistance to the pathogenic fungus Alternaria brassicicola and to the bacterial pathogen the bacterial pathogen Pseudomonas syringae pv tomat…	TISSUE SPECIFICITY: Expressed in roots, stems, leaves (predominantly in hydathodes, apical meristems and stipules) and buds. {ECO:0000269|PubMed:22744984}.	2013-01-09	10617197; 27862469; 22744984
O64827	Arabidopsis thaliana (Mouse-ear cress)	FUNCTION: Histone methyltransferase that functions together with its binding partner LDL1/SWP1 as one of the regulators of flower timing in Arabidopsis (PubMed:17224141). Mediates H3K9me2 deposition and regulates gene expression in a DNA methylation-independent manner. Binds DNA through its zinc fingers and represses the expression of a subset of stimulus response genes. May represent a novel mec…		2006-05-02	10617197; 27862469; 19423640; 17224141; 11691919; 23071452
O64842	Arabidopsis thaliana (Mouse-ear cress)	FUNCTION: May play a role in the signal transduction pathway of osmotic stress (Probable). May be involved in plant defense signaling (By similarity). {ECO:0000250|UniProtKB:O48814, ECO:0000305|PubMed:7655506}.	TISSUE SPECIFICITY: Expressed specifically in roots. {ECO:0000269|PubMed:7655506}.	2016-11-30	7655506; 10617197; 27862469; 20413097
O64879	Arabidopsis thaliana (Mouse-ear cress)	FUNCTION: Beta-glucosidase involved in the rapid degradation of flavonol 3-O-beta-glucoside-7-O-alpha-rhamnosides during abiotic stress recovery. No activity with quercetin 3-O-alpha-rhamnoside, quercetin 3-O-beta-galactoside and rutin. {ECO:0000269|PubMed:25468534}.		2009-11-24	10617197; 27862469; 14993207; 15604686; 25468534
O64883	Arabidopsis thaliana (Mouse-ear cress)	FUNCTION: Possesses beta-glucosidase activity toward 4-methyl-umbelliferyl-beta-D-glucoside in vitro. Possesses myrosinase activity toward indol-3-yl-methylglucosinolate (I3M) and 4-methoxy-indol-3-yl-methylglucosinolate (4MO-I3M) in vivo (PubMed:19095900). Component of an inducible preinvasion resistance mechanism that prevents penetration of the nonhost fungal species B.graminis and E.pisi (Pub…		2009-11-24	10617197; 27862469; 14593172; 15604686; 16293760; 19095898; 19095900
O64884	Arabidopsis thaliana (Mouse-ear cress)	FUNCTION: May play a role in the biosynthesis of matrix polysaccharides and contribute to the biomechanics and development of the plant cell wall. {ECO:0000269|Ref.11}.	TISSUE SPECIFICITY: Highly expressed in shoot apical meristem (SAM) and in young vegetative tissues. {ECO:0000269|Ref.11}.	2017-10-25	10617197; 27862469; 14593172; 14993207; 22629278; 22916179; 23272088; 22966747; 23435172; 24905498
O64903	Arabidopsis thaliana (Mouse-ear cress)	FUNCTION: Major role in the synthesis of nucleoside triphosphates other than ATP. The ATP gamma phosphate is transferred to the NDP beta phosphate via a ping-pong mechanism, using a phosphorylated active-site intermediate. May activate MPK3 and MPK6. May be involved in the regulation of cellular redox state and hydrogen peroxide-mediated MAP kinase signaling. {ECO:0000269|PubMed:12506203}.		1998-12-15	10358052; 9501997; 10718197; 27862469; 14593172; 12506203; 18431481; 15465053
O64973	Arabidopsis thaliana (Mouse-ear cress)	FUNCTION: Disease resistance (R) protein that specifically recognizes the avrPphB type III effector avirulence protein from Pseudomonas syringae. Also confers resistance against Hyaloperonospora parasitica (downy mildew). Resistance proteins guard the plant against pathogens that contain an appropriate avirulence protein via an indirect interaction with this avirulence protein. That triggers a de…		2004-04-13	9724691; 11130712; 27862469; 9670562; 9530866; 12947197; 17277084; 22372664; 22046960; 22331412
O64989	Arabidopsis thaliana (Mouse-ear cress)	FUNCTION: Catalyzes the C22-alpha-hydroxylation step in brassinosteroids biosynthesis (PubMed:16460510, PubMed:9490746). Converts campesterol (CR) to (22S)-22-hydroxycampesterol (22-OHCR, 22-hydroxyCR), campestanol (CN) to 6-deoxycathasterone (6-deoxoCT), and 6-oxocampestanol (6-oxoCN) to cathasterone (CT) (PubMed:16460510, PubMed:9490746). Can also use cholesterol and cholestanol as substrates (…	TISSUE SPECIFICITY: Expressed in stems, leaves, shoots, and roots, with a higher expression in siliques and apical shoots. {ECO:0000269|PubMed:12529536}.	2005-07-19	9490746; 11130713; 27862469; 14593172; 12529536; 16460510
O65020	Arabidopsis thaliana (Mouse-ear cress)	FUNCTION: Essential regulator of the ethylene pathway, which acts by regulating the stability of 1-aminocyclopropane-1-carboxylate synthase (ACS) enzymes. May act as a substrate-specific adapter that connects ACS enzymes, such as ACS5, to ubiquitin ligase complexes, leading to proteasomal degradation of ACS enzymes. {ECO:0000269|PubMed:15118728, ECO:0000269|PubMed:16091151, ECO:0000269|PubMed:188…	TISSUE SPECIFICITY: Predominantly expressed in flowers. {ECO:0000269|PubMed:18808454}.	2004-07-19	15118728; 10645728; 27862469; 16091151; 15749712; 18808454
O65041	Arabidopsis thaliana (Mouse-ear cress)	FUNCTION: Catalytic subunit of the dimeric ECR1-AXR1 E1 enzyme. E1 activates NEDD8/RUB1 by first adenylating its C-terminal glycine residue with ATP, thereafter linking this residue to the side chain of the catalytic cysteine, yielding a NEDD8-ECR1 thioester and free AMP. E1 finally transfers NEDD8 to the catalytic cysteine of RCE1 (By similarity). {ECO:0000250, ECO:0000269|PubMed:10611386, ECO:0…	TISSUE SPECIFICITY: Expressed in shoot, root and floral meristems, in vascular tissues of cotyledons and mature leaves, and in the stele of the root. {ECO:0000269|PubMed:11884684}.	2003-10-31	9624055; 11130714; 27862469; 14593172; 10611386; 11884684; 22223895
O65201	Arabidopsis thaliana (Mouse-ear cress)	FUNCTION: Catalyzes the desaturation of long-chain acyl-CoAs to 2-trans-enoyl-CoAs. Active on substrates longer than C14 and mostly with C18-CoA. Activity on long-chain mono-unsaturated substrates is double than with the corresponding saturated substrates. {ECO:0000269|PubMed:10571860}.	TISSUE SPECIFICITY: Expressed mainly in flowers and young seedlings. Lower expression in roots, leaves and bracts. {ECO:0000269|PubMed:10571860}.	2005-03-29	10571860; 9734815; 27862469; 15141068
O65202	Arabidopsis thaliana (Mouse-ear cress)	FUNCTION: Catalyzes the desaturation of both long- and medium-chain acyl-CoAs to 2-trans-enoyl-CoAs. Most active with C14-CoA. Activity on long-chain mono-unsaturated substrates is 40% higher than with the corresponding saturated substrates. Seems to be an important factor in the general metabolism of root tips. May be involved in the biosynthesis of jasmonic acid. {ECO:0000269|PubMed:10571860}.	TISSUE SPECIFICITY: Expressed mainly in flowers and young seedlings. Lower expression in roots, leaves and bracts. {ECO:0000269|PubMed:10571860}.	2005-03-29	10571860; 9461215; 10617198; 27862469; 14593172; 15141068; 15581893
O65238	Arabidopsis thaliana (Mouse-ear cress)			2010-11-30	11130714; 27862469
O65258	Arabidopsis thaliana (Mouse-ear cress)	FUNCTION: Low beta-amylase activity. Interacts poorly with starch or other alpha-1,4-glucan. {ECO:0000269|PubMed:18390594, ECO:0000269|PubMed:19664588}.		2010-04-20	10617198; 27862469; 16297066; 18390594; 18431481; 19664588
O65272	Arabidopsis thaliana (Mouse-ear cress)	FUNCTION: Electroneutral K(+)/H(+) efflux antiporter modulating monovalent cation and pH homeostasis in plastids, especially during plastid division and thylakoid membrane formation (PubMed:22551943, PubMed:24278440, PubMed:27443603, PubMed:31296940, PubMed:33111995). Transports K(+) and Cs(+) preferentially relative to Na(+) or Li(+) (PubMed:22551943). May function in osmotic adjustment (PubMed:…	TISSUE SPECIFICITY: Detected in leaves, stems and flowers (PubMed:22551943). Expressed in shoots and roots (PubMed:24278440). Mainly localized to leaf veins, hypocotyls, mesophylls and guard cells (PubMed:35193734). Accumulates at high levels in small and dividing plastids (at protein level) (PubMed:27443603). {ECO:0000269|PubMed:22551943, ECO:0000269|PubMed:24278440, ECO:0000269|PubMed:27443603,…	2010-06-15	10617198; 27862469; 14993207; 11500563; 18431481; 19376835; 22551943; 24278440; 24794527; 27443603; 27528686; 29967049; 31296940; 31865509; 33111995; 34235544; 33485149; 35193734
O65282	Arabidopsis thaliana (Mouse-ear cress)	FUNCTION: Seems to function only as a co-chaperone, along with CPN60, and in certain cases is essential for the discharge of biologically active proteins from CPN60 (PubMed:17178727, PubMed:23057508). Required to activate the iron superoxide dismutases (FeSOD) (PubMed:23057508). {ECO:0000269|PubMed:17178727, ECO:0000269|PubMed:23057508}.; FUNCTION: Involved in abscisic acid (ABA) signaling, indep…	TISSUE SPECIFICITY: Ubiquitous. Most abundant in leaves and inflorescence. Low levels found in roots. {ECO:0000269|PubMed:10205903}.	1999-07-15	9989238; 10964710; 10205903; 11130714; 27862469; 14593172; 17178727; 22092075; 23057508; 23783410; 25921872; 34712252
O65312	Arabidopsis thaliana (Mouse-ear cress)	FUNCTION: Polycomb group (PcG) protein. Catalytic subunit of some PcG multiprotein complex, which methylates 'Lys-27' of histone H3, leading to transcriptional repression of the affected target genes. Required to prevent the proliferation of the central cell of the female gametophyte by repressing target genes before fertilization. After fertilization, it probably also regulates the embryo and en…	TISSUE SPECIFICITY: Expressed in unpollinated siliques that contain maturing gametophytes. Not expressed at early stages of floral development during early megagametogenesis. {ECO:0000269|PubMed:10962025, ECO:0000269|PubMed:11114524, ECO:0000269|PubMed:9545225}.	2003-05-16	9545225; 9874812; 11130712; 27862469; 10580004; 10097185; 11114524; 10962025; 11148284; 11250158; 14667411; 12815071; 15151989; 15128940; 15653395; 15619622; 23506837
O65351	Arabidopsis thaliana (Mouse-ear cress)	FUNCTION: Serine protease. Has a substrate preference for the hydrophobic residues Phe and Ala and the basic residue Asp in the P1 position, and for Asp, Leu or Ala in the P1' position (PubMed:12413398). Essential for mucilage release from seed coats. Triggers the accumulation and/or activation of cell wall modifying enzymes necessary either for the loosening of the outer primary cell wall, or to…	TISSUE SPECIFICITY: Expressed in immature siliques and at lower levels in stems and flowers (PubMed:11055401, PubMed:12413398, PubMed:7647567). Widely expressed at low levels (PubMed:18266922). {ECO:0000269|PubMed:11055401, ECO:0000269|PubMed:12413398, ECO:0000269|PubMed:18266922, ECO:0000269|PubMed:7647567}.	2005-11-22	11055401; 9501997; 27862469; 14593172; 7647567; 9188482; 12413398; 12702015; 16193095; 18266922
O65355	Arabidopsis thaliana (Mouse-ear cress)	FUNCTION: Cleaves the polyglutamate sidechains of folate polyglutamates in the vacuole. Is important for polyglutamyl tail length determination before vacuolar exit. Plays a role on folate stability and intracellular folate content. Has endopeptidase activity against 4-amino-10-methylpteroyl penta-, tetra-, tri- and di-gamma-L-glutamate substrates and is responsible for the production of folic ac…	TISSUE SPECIFICITY: Expressed in roots, in leaves, stems and siliques. {ECO:0000269|PubMed:21070406}.	1999-07-15	11130712; 27862469; 14593172; 21070406
O65359	Arabidopsis thaliana (Mouse-ear cress)	FUNCTION: Contributes to the regulation of secretory and vacuolar transport pathways in the post-Golgi network, and to the maintenance of the Golgi apparatus and trans-Golgi network (TGN) morphologies (PubMed:22307646). Together with VTI12, required for membrane fusion (PubMed:15919093). Vesicle trafficking protein that functions in the secretory pathway and mediates liposome fusion; the fusion o…	TISSUE SPECIFICITY: Mostly expressed in flowers, to a lower extent in leaves and roots, and, at low levels, in stems. {ECO:0000269|PubMed:15342965, ECO:0000269|PubMed:21521696}.	2003-02-12	10888666; 11130714; 27862469; 11739776; 15342965; 15743878; 15919093; 21521696; 22307646; 24021022
O65375	Arabidopsis thaliana (Mouse-ear cress)	FUNCTION: Modulates cell morphogenesis by regulating cell wall formation and assembly, and/or growth polarization. Together with LRX2, component of the extracellular mechanism regulating root hair morphogenesis and elongation. {ECO:0000269|PubMed:11331608, ECO:0000269|PubMed:12834403}.	TISSUE SPECIFICITY: Expressed in root hair cells (at protein level). {ECO:0000269|PubMed:11331608}.	2010-07-13	11331608; 11130712; 27862469; 12834403; 12644681
O65390	Arabidopsis thaliana (Mouse-ear cress)	FUNCTION: Involved in the breakdown of propeptides of storage proteins in protein-storage vacuoles (By similarity). Possesses aspartic protease activity in vitro. {ECO:0000250, ECO:0000269|PubMed:20079503}.	TISSUE SPECIFICITY: Expressed in roots, leaves, stems, petals, carpels, seed pods and dry seeds. {ECO:0000269|PubMed:12230581}.	2013-01-09	11130712; 27862469; 14593172; 9037171; 12230581; 12947053; 17012602; 20079503
O65396	Arabidopsis thaliana (Mouse-ear cress)	FUNCTION: The glycine decarboxylase (GDC) or glycine cleavage system catalyzes the degradation of glycine. {ECO:0000250}.		2000-12-01	11130712; 27862469; 14593172; 8580968; 11286922; 12730263
O65398	Arabidopsis thaliana (Mouse-ear cress)	FUNCTION: Catalyzes the conversion of hemimercaptal, formed from methylglyoxal and glutathione, to S-lactoylglutathione. {ECO:0000250|UniProtKB:Q04760}.		2017-08-30	11130712; 27862469; 11910074; 14593172; 19423640; 17404219; 22223895
O65440	Arabidopsis thaliana (Mouse-ear cress)	FUNCTION: Necessary for male gametophyte development, as well as ovule specification and function (PubMed:16367950). Required for the development of high-ordered vascular strands within the leaf and a correlated control of leaf shape, size and symmetry (PubMed:16367950). LRR-rich receptor-like kinase (LRR-RLK) involved in the perception of CLE45 peptide ligand which mediates root growth inhibitio…	TISSUE SPECIFICITY: Expressed in seedlings, roots, leaves, stems, inflorescences, flowers and siliques (PubMed:16367950). In roots, confined to protophloem and sieve element precursor cells (PubMed:23569225, PubMed:25049386). {ECO:0000269|PubMed:16367950, ECO:0000269|PubMed:23569225, ECO:0000269|PubMed:25049386}.	2011-01-11	10617198; 27862469; 20064227; 16367950; 23569225; 25049386; 27354416; 28607033
O65493	Arabidopsis thaliana (Mouse-ear cress)	FUNCTION: Cysteine protease involved in xylem tracheary element (TE) autolysis during xylogenesis in roots. Participates in micro autolysis within the intact central vacuole before mega autolysis is initiated by tonoplast implosion. {ECO:0000269|PubMed:18573193}.	TISSUE SPECIFICITY: Mostly expressed in roots, stems and flowers. Confined to tracheary elements, and specifically to xylem. {ECO:0000269|PubMed:10889267, ECO:0000269|PubMed:11788755}.	2005-07-19	10889267; 10617198; 27862469; 11910074; 14593172; 11788755; 18573193
O65502	Arabidopsis thaliana (Mouse-ear cress)	FUNCTION: Auxiliary factor required, together with HCF173, for the biogenesis of photosystem II (PSII), especially for the synthesis of the reaction center proteins (e.g. D1), via the regulation of the corresponding mRNA (e.g. psbA) translation initiation (ribosomal loading) and stabilization (PubMed:29930106). Forms a trimeric complex with OHP1 and OHP2 that is required to promote PSII core subu…		2019-07-31	10617198; 27862469; 14593172; 22223895; 23027666; 26909098; 29438089; 29930106; 30397023; 31991763
O65508	Arabidopsis thaliana (Mouse-ear cress)	FUNCTION: Transcription activator that binds to the secondary wall NAC binding element (SNBE), 5'-(T/A)NN(C/T)(T/C/G)TNNNNNNNA(A/C)GN(A/C/T)(A/T)-3', in the promoter of target genes (By similarity). Involved in xylem formation by promoting the expression of secondary wall-associated transcription factors and of genes involved in secondary wall biosynthesis and programmed cell death, genes driven …	TISSUE SPECIFICITY: Detected in root protoxylem and metaxylem poles and in vessels of protoxylems, outermost metaxylems, inner metaxylems, shoots and hypocotyls (PubMed:18445131). Expressed in roots, hypocotyls, cotyledons and leaves. Present in developing xylems (PubMed:16103214, PubMed:16581911). Specifically expressed in vessels but not in interfascicular fibers in stems (PubMed:25148240). {EC…	2015-05-27	10617198; 27862469; 15029955; 16103214; 16581911; 18445131; 25148240
O65517	Arabidopsis thaliana (Mouse-ear cress)	FUNCTION: Transcription activator that binds DNA on 5'-ACTCTAC-3' and promotes auxin homeostasis-regulating gene expression (e.g. YUC genes), as well as genes affecting stamen development, cell expansion and timing of flowering. Synergistically with other SHI-related proteins, regulates gynoecium, stamen and leaf development in a dose-dependent manner, controlling apical-basal patterning. Promote…	TISSUE SPECIFICITY: Expressed in seedlings, roots, cauline leaves, flowers and siliques. {ECO:0000269|PubMed:12361963}.	2013-12-11	10617198; 27862469; 12361963; 16740146; 16740145; 18811619; 21976484
O65530	Arabidopsis thaliana (Mouse-ear cress)		TISSUE SPECIFICITY: Mostly expressed in flower buds, and, to a lower extent, in inflorescence bolts, roots, seedlings, leaves and siliques. {ECO:0000269|PubMed:15653807}.	2010-11-02	10617198; 27862469; 14593172; 12374299; 15653807
O65554	Arabidopsis thaliana (Mouse-ear cress)	FUNCTION: CIPK serine-threonine protein kinases interact with CBL proteins. Binding of a CBL protein to the regulatory NAF domain of CIPK protein lead to the activation of the kinase in a calcium-dependent manner. Downstream of CBL1, CBL2, CBL3 and CBL9, regulates by phosphorylation the K(+) conductance and uptake of AKT1. Binds to CBL4 to modulate AKT2 activity by promoting a kinase interaction-…	TISSUE SPECIFICITY: Expressed in roots and shoots. {ECO:0000269|PubMed:11402167}.	2008-05-20	11115898; 11402167; 10617198; 27862469; 14593172; 10725350; 11230129; 12805596; 17898163; 21445098
O65570	Arabidopsis thaliana (Mouse-ear cress)	FUNCTION: Binds actin and actin filament bundles in a Ca(2+)-insensitive manner, but caps the barbed end of actin filaments and is able to sever them in a calcium-dependent manner. Involved in root hair growth through regulating actin organization in a Ca(2+)-dependent manner. {ECO:0000269|PubMed:21275995, ECO:0000269|PubMed:22019634}.	TISSUE SPECIFICITY: Preferentially expressed in vegetative tissues. Detected in the whole seedling, hypocotyl, cotyledon, primary root, roots hair cells and trichomes. Expressed in flowers but not in the silique. {ECO:0000269|PubMed:21275995, ECO:0000269|PubMed:22019634}.	2002-11-15	10617198; 27862469; 11910074; 14593172; 10631247; 19376835; 21275995; 22019634
O65572	Arabidopsis thaliana (Mouse-ear cress)	FUNCTION: Cleaves a variety of carotenoids symmetrically at both the 9-10 and 9'-10' double bonds. Active on beta,beta-carotene, lutein, zeaxanthin, all-trans-violaxanthin, 9-cis-violaxanthin and 9'-cis-neoxanthin. With most substrates, the carotenoid is symmetrically cleaved. Probably not involved in abscisic acid biosynthesis. {ECO:0000269|PubMed:11316814, ECO:0000269|PubMed:16507088}.	TISSUE SPECIFICITY: High expression in flowers and siliques. Also detected in stems, leaves and roots. {ECO:0000269|PubMed:16507088}.	2007-05-01	11316814; 11130713; 27862469; 14593172; 12834401; 16459333; 16507088
O65639	Arabidopsis thaliana (Mouse-ear cress)	FUNCTION: Chaperone that binds to RNA, single- (ssDNA) and double-stranded (dsDNA) DNA, and unwinds nucleic acid duplex. Exhibits a DNA melting activity. May be involved in cold resistance. Prevents seed germination under dehydration or salt stress conditions. {ECO:0000269|PubMed:17169986, ECO:0000269|PubMed:19258348, ECO:0000269|PubMed:19269998}.	TISSUE SPECIFICITY: Mostly expressed in shoot apices and siliques, and, to a lower extent, in roots, cotyledons, stems, shoots, leaves, floral buds and flowers. {ECO:0000269|PubMed:19269998}.	2012-07-11	10617198; 27862469; 12529510; 17169986; 19269998; 19258348; 22223895
O65660	Arabidopsis thaliana (Mouse-ear cress)	FUNCTION: Positive regulator of abiotic stress tolerance involved in the regulation of plant growth. May be a downstream target of the abscisic acid (ABA) signaling pathway. {ECO:0000269|PubMed:25396746}.	TISSUE SPECIFICITY: Expressed in root tips, pericycle cells, lateral root primordia, stomata, leaf vasculature, hydathodes and floral organs. {ECO:0000269|PubMed:25396746}.	2016-10-05	10617198; 27862469; 14593172; 14760647; 22223895; 22274653; 25396746
O65680	Arabidopsis thaliana (Mouse-ear cress)	FUNCTION: Together with PCH1, regulates growth and development adaptation to the ambient environment by controlling negatively phytochrome B (phyB) dark reversion, a temperature-dependent thermal relaxation process during which phyB reverts from the active to the inactive state (PubMed:29263319, PubMed:32061894). Contributes to red (R) light-triggered photomorphogenesis (PubMed:29263319). Promote…	TISSUE SPECIFICITY: Mainly expressed in cotyledons, hypocotyls, leaves. {ECO:0000269|PubMed:29263319}.	2024-11-27	10617198; 27862469; 29263319; 32061894
O65683	Arabidopsis thaliana (Mouse-ear cress)	FUNCTION: Transcription factor that binds to the DNA sequence 5'-ACTCAT-3' in target gene promoters. Promotes POX1/PRODH1 expression in response to hypoosmolarity stress (PubMed:15047879). Positively regulates the expression of ASN1 and POX2/PRODH2 genes, which are involved in amino acid metabolism (PubMed:18088315). Regulates several metabolic pathways such as myo-inositol, raffinose and trehalo…	TISSUE SPECIFICITY: Highly expressed in stems and flowers (PubMed:9620274). Expressed in root tips, cotyledons, leaf vasculature, embryos, apical parts of siliques and funiculi (PubMed:9721683). {ECO:0000269|PubMed:9620274, ECO:0000269|PubMed:9721683}.	2016-07-06	9380515; 9620274; 10617198; 27862469; 14593172; 9721683; 11906833; 15208401; 15047879; 16709202; 18088315; 21534971; 24861440; 26263501
O65686	Arabidopsis thaliana (Mouse-ear cress)		TISSUE SPECIFICITY: Expressed in leaves, stems and flowers, and, to a lower extent, in roots. {ECO:0000269|PubMed:8811862}.	2016-10-05	8811862; 10617198; 27862469; 14593172; 16368778; 18453549; 36423343
O65717	Arabidopsis thaliana (Mouse-ear cress)	FUNCTION: Acts as a cyclic nucleotide-gated ion channel. Can be activated by cyclic AMP which leads to an opening of the cation channel. May be responsible for cAMP-induced calcium entry in cells and thus should be involved in the calcium signal transduction. Could transport K(+), Na(+) and Pb(2+). {ECO:0000269|PubMed:11115134, ECO:0000269|PubMed:11842144}.	TISSUE SPECIFICITY: Expressed in the whole plant but only weakly in roots.	2003-11-21	27862469; 14593172; 10341447; 10767408; 11115134; 11500563; 11842144
O65718	Arabidopsis thaliana (Mouse-ear cress)	FUNCTION: Acts as a cyclic nucleotide-gated ion channel. Permeable to potassium and calcium in a cyclic nucleotide-dependent fashion (cAMP or cGMP). Could also transport lithium, cesium and rubium and displays a strong selectivity against sodium. Seems to directly participate in pathogen-induced calcium influx. May function in homeostasis, re-establishing ionic balance after defense action and/or…	TISSUE SPECIFICITY: Expressed in the whole plant but only weakly in roots. Strongly expressed in the expanded cotyledons of 14-day-old seedlings and detected later in leaves after the transition to flowering. Also detected in flowers during organ senescence and in the dehiscence zone of siliques. {ECO:0000269|PubMed:11506354}.	2003-11-21	10557223; 10900264; 11130714; 27862469; 10341447; 10767408; 11506354; 11500563; 12805601
O65719	Arabidopsis thaliana (Mouse-ear cress)	FUNCTION: In cooperation with other chaperones, Hsp70s are key components that facilitate folding of de novo synthesized proteins, assist translocation of precursor proteins into organelles, and are responsible for degradation of damaged protein under stress conditions. {ECO:0000305}.		2000-12-01	11130713; 27862469; 14593172; 8580968; 11599561; 11402207; 11752432; 12954627; 14505352; 15805473; 17272265; 18065690; 19245862; 19617588; 20543027; 25387881
O65782	Arabidopsis thaliana (Mouse-ear cress)	FUNCTION: Involved in the metabolism of aromatic oximes. Catalyzes the oxime metabolizing step in indole glucosinolate biosynthesis by converting indole-3-acetaldoxime into indole-3-S-alkyl-thiohydroximate. Probably required for glucosinolate activation in response to pathogens. Functions in auxin homeostasis because indole-3-acetaldoxime also serves as a precursor for auxin biosynthesis. Specifi…		2001-04-27	9620263; 10617198; 27862469; 14593172; 9675903; 9808718; 11114200; 11333274; 11158532; 11553739; 11805067; 12970475; 14963708; 16740150; 26361733
O65896	Arabidopsis thaliana (Mouse-ear cress)	FUNCTION: This enzyme scavenges exogenous and endogenous cytidine and 2'-deoxycytidine for UMP synthesis. Functions as a conventional cytidine deaminase. Has no affinity for RNA and is not involved in RNA-editing by C-to-U deamination. {ECO:0000269|PubMed:10024464, ECO:0000269|PubMed:10469156, ECO:0000269|Ref.3}.	TISSUE SPECIFICITY: Expressed in roots, rosette leaves, stems and flowers. {ECO:0000269|PubMed:10469156}.	2014-05-14	10024464; 10469156; 10617197; 27862469; 14593172
O65924	Arabidopsis thaliana (Mouse-ear cress)			2010-11-30	10617197; 27862469
O78310	Arabidopsis thaliana (Mouse-ear cress)	FUNCTION: Destroys radicals which are normally produced within the cells and which are toxic to biological systems. Mediates tolerance to stress, including photo-oxidative stress. {ECO:0000269|PubMed:11457901, ECO:0000269|PubMed:12885779, ECO:0000269|PubMed:16861386}.	TISSUE SPECIFICITY: Expressed in leaves (at protein level). The spatial localization is regulated by miR398-mediated silencing. Mostly present in flowers, old rosette leaves and inflorescence, and, to a lower extent, in cauline leaves, stems and roots. {ECO:0000269|PubMed:16861386, ECO:0000269|PubMed:9765550}.	2001-01-11	9765550; 11457901; 10617197; 27862469; 14593172; 12885779; 16861386; 17013749; 18275461; 18392778; 18431481
O80340	Arabidopsis thaliana (Mouse-ear cress)	FUNCTION: Acts as a transcriptional repressor. Binds to the GCC-box pathogenesis-related promoter element. Involved in the regulation of gene expression by stress factors and by components of stress signal transduction pathways, and could also regulate other AtERFs. {ECO:0000269|PubMed:10715325, ECO:0000269|PubMed:11487705, ECO:0000269|PubMed:9756931}.		2000-05-30	9192694; 10715325; 10907853; 27862469; 14593172; 9756931; 11487705; 12805630; 16429262; 16407444
O80345	Arabidopsis thaliana (Mouse-ear cress)	FUNCTION: CDK-activating kinase that modulates CDKD-2 and CDKD-3 activities by phosphorylation of the T-loop. Activates CDKD-2 C-terminal domain (CTD) kinase activity. Activates CDKA-1 probably by phosphorylation. Possesses a CDK kinase activity independently of association with cyclin CYCH1-1. Phosphorylates the CTD of the large subunit of RNA polymerase II. {ECO:0000269|PubMed:12084729, ECO:000…	TISSUE SPECIFICITY: Highly expressed in suspension cell culture. Expressed at low levels in all plant organs. {ECO:0000269|PubMed:9560221}.	2007-07-10	9560221; 10617198; 27862469; 14593172; 12084729; 11971144; 15486101; 16856985; 18433157; 19376835
O80358	Arabidopsis thaliana (Mouse-ear cress)	FUNCTION: Involved in base excision repair of DNA damaged by oxidation or by mutagenic agents. Acts as a DNA glycosylase that recognizes and removes damaged bases. Can process efficiently 4,6-diamino-5-formamidopyrimidine (FapyA), 2,6-diamino-4- hydroxy-5-formamidopyrimidine (FapyG) and the further oxidation products of 8-oxoguanine (8-oxoG), such as guanidinohydantoin and spiroiminodihydantoin. …	TISSUE SPECIFICITY: Expressed in leaves (at protein levels). {ECO:0000269|PubMed:9819050}.	2013-03-06	9819050; 11535407; 11272725; 11130712; 27862469; 19376835; 22789755
[truncated: 15,645 more rows]
